# Supplementary material for: SARS-CoV-2 Variants of Concern and Variations within Their Genome Architecture: Does Nucleotide Distribution and Mutation Rate Alter the Functionality and Evolution of the Virus?
Source: Viruses. 2022 Nov 11;14(11):2499. doi: 10.3390/v14112499 (PMC9694950; doi:10.3390/v14112499)
Supplement: Supplementary file 1 [file viruses-14-02499-s001.zip]

Archive with 10 entries (10 files):
- Supplementary files/SupplementaryFile_1.xlsx
- Supplementary files/SupplementaryFile_10.xlsx
- Supplementary files/SupplementaryFile_2.xlsx
- Supplementary files/SupplementaryFile_3.xlsx
- Supplementary files/SupplementaryFile_4.xlsx
- Supplementary files/SupplementaryFile_5.xlsx
- Supplementary files/SupplementaryFile_6.xlsx
- Supplementary files/SupplementaryFile_7.xlsx
- Supplementary files/SupplementaryFile_8.xlsx
- Supplementary files/SupplementaryFile_9.xlsx
