# Supplementary material for: SARS-CoV-2 Variants of Concern and Variations within Their Genome Architecture: Does Nucleotide Distribution and Mutation Rate Alter the Functionality and Evolution of the Virus?
Source: Viruses. 2022 Nov 11;14(11):2499. doi: 10.3390/v14112499 (PMC9694950; doi:10.3390/v14112499)
Supplement: Supplementary file 1 [file viruses-14-02499-s001.zip › Supplementary files/SupplementaryFile_1.xlsx]

## Sheet: Sheet1
Table S1: Sample-wise sequence information
Sample	Depth	Coverage	Clade	Lineage	Variant	Clinical outcome	Sequencing platform
282	1157.25	99.36	20I/501Y.V1	B.1.1.7	Alpha	Recovered	Nanopore
336	1077.99	98.49	20I/501Y.V1	B.1.1.7	Alpha	Recovered	Nanopore
14318	2635.89	99.37	20I/501Y.V1	B.1.1.7	Alpha	Recovered	Nanopore
210530763	698.02	98.01	20I/501Y.V1	B.1.1.7	Alpha	Recovered	Nanopore
210531240	1116.18	96.95	20I/501Y.V1	B.1.1.7	Alpha	Recovered	Nanopore
210544029	1232.34	96.94	20I/501Y.V1	B.1.1.7	Alpha	Recovered	Nanopore
210551049	658.263	96.23	20I/501Y.V1	B.1.1.7	Alpha	Recovered	Nanopore
210551086	2086.89	99.45	20I/501Y.V1	B.1.1.7	Alpha	Recovered	Nanopore
210551679	753.535	95.37	20B	B.1.1.7	Alpha	Recovered	Nanopore
210553741	1376.8	98.65	20I/501Y.V1	B.1.1.7	Alpha	Recovered	Nanopore
210562284	1240.3	93.15	20I/501Y.V1	B.1.1.7	Alpha	Recovered	Nanopore
210574169	851.98	96.58	20I/501Y.V1	B.1.1.7	Alpha	Recovered	Nanopore
210575205	785.02	94.83	20I/501Y.V1	B.1.1.7	Alpha	Recovered	Nanopore
210580409	2602.54	99.28	20I/501Y.V1	B.1.1.7	Alpha	Recovered	Nanopore
210580495	2195.12	99.1	20I/501Y.V1	B.1.1.7	Alpha	Recovered	Nanopore
210591276	1424.86	95.95	20I/501Y.V1	B.1.1.7	Alpha	Recovered	Nanopore
210591280	1236.22	95.64	20I/501Y.V1	B.1.1.7	Alpha	Recovered	Nanopore
GIMS1	3299.48	96.54	20B/501Y.V1 (UK variant)	B.1.1.7	Alpha	Recovered	Nanopore
MATN0027245068	5522	99	20I (Alpha, V1)	B.1.1.7	Alpha	Recovered	Illumina MiSeq
P29	2064.4	98.62	20I/501Y.V1	B.1.1.7	Alpha	Recovered	Nanopore
THSCOV_282	973.458	97.18	20I/501Y.V1	B.1.1.7	Alpha	Recovered	Nanopore
THSCOV_292	3346.14	99.35	20I/501Y.V1	B.1.1.7	Alpha	Recovered	Nanopore
UK101	2376.96	99.35	20I/501Y.V1	B.1.1.7	Alpha	Recovered	Nanopore
UK13	1110.9	95.81	20B/501Y.V1	B.1.1.7	Alpha	Recovered	Nanopore
UK16	1938.51	99.43	20B/501Y.V1	B.1.1.7	Alpha	Recovered	Nanopore
UK19	3588.33	99.88	20B/501Y.V1	B.1.1.7	Alpha	Recovered	Nanopore
UK-2	471	99	20I (Alpha, V1)	B.1.1.7	Alpha	Recovered	Illumina MiSeq
UK278	1502.24	97.82	20I/501Y.V1	B.1.1.7	Alpha	Recovered	Nanopore
UK279	2044.2	97.05	20I/501Y.V1	B.1.1.7	Alpha	Recovered	Nanopore
UK27A	1745.82	98.1	20B/501Y.V1	B.1.1.7	Alpha	Recovered	Nanopore
UK284	1316.16	98.11	20I/501Y.V1	B.1.1.7	Alpha	Recovered	Nanopore
UK356	1266.83	91.53	20I/501Y.V1	B.1.1.7	Alpha	Recovered	Nanopore
UK-4	1100	99	20I (Alpha, V1)	B.1.1.7	Alpha	Recovered	Illumina MiSeq
UKVTM02	1494.41	99.41	20I/501Y.V1	B.1.1.7	Alpha	Recovered	Nanopore
287	1493.24	98.91	20A	B.1.617.2	Delta	Recovered	Nanopore
335	1688.95	99.08	20A	B.1.617.2	Delta	Recovered	Nanopore
337	1761.36	99.39	20A	B.1.617.2	Delta	Recovered	Nanopore
341	1012.49	97.94	20A	B.1.617.2	Delta	Recovered	Nanopore
347	1133.58	98.07	20A	B.1.617.2	Delta	Recovered	Nanopore
556	3064.06	99.54	20A	B.1.617.2	Delta	Recovered	Nanopore
637	3419.41	99.68	20A	B.1.617.2	Delta	Recovered	Nanopore
707	1429.47	98.29	20A	B.1.617.2	Delta	Recovered	Nanopore
7255	1817.79	99.29	21A (Delta)	B.1.617.2	Delta	Recovered	Nanopore
7271	2269.78	98.71	21A (Delta)	B.1.617.2	Delta	Recovered	Nanopore
7313	3408.5	99.41	21A (Delta)	B.1.617.2	Delta	Recovered	Nanopore
7334	2186.51	98.54	21A (Delta)	B.1.617.2	Delta	Recovered	Nanopore
7337	2993.09	98.97	21A (Delta)	B.1.617.2	Delta	Recovered	Nanopore
7344	1507.31	98.93	21A (Delta)	B.1.617.2	Delta	Recovered	Nanopore
7474	975.731	96.86	21A (Delta)	B.1.617.2	Delta	Recovered	Nanopore
20816	1896.96	95.68	20A	B.1.617.2	Delta	Recovered	Nanopore
105142	1172	99	21A (Delta)	B.1.617.2	Delta	Recovered	Illumina MiSeq
105149	364	99	21A (Delta)	B.1.617.2	Delta	Recovered	Illumina MiSeq
105641	121	99	21A (Delta)	B.1.617.2	Delta	Recovered	Illumina MiSeq
105659	6735	99	21A (Delta)	B.1.617.2	Delta	Recovered	Illumina MiSeq
105660	6886	99	21A (Delta)	B.1.617.2	Delta	Recovered	Illumina MiSeq
106259	327	99	20A	B.1.617.2	Delta	Recovered	Illumina MiSeq
106262	135	99	21J (Delta)	AY.33	Delta	Recovered	Illumina MiSeq
106295	7417	99	21A (Delta)	B.1.617.2	Delta	Recovered	Illumina MiSeq
107632	2204	99	21J (Delta)	B.1.617.2	Delta	Recovered	Illumina MiSeq
107672	2581	99	21A (Delta)	B.1.617.2	Delta	Recovered	Illumina MiSeq
107682	7563	99	21A (Delta)	B.1.617.2	Delta	Recovered	Illumina MiSeq
107776	5994	99	21A (Delta)	B.1.617.2	Delta	Recovered	Illumina MiSeq
107779	7118	99	21A (Delta)	B.1.617.2	Delta	Recovered	Illumina MiSeq
107871	134	99	21J (Delta)	B.1.617.2	Delta	Recovered	Illumina MiSeq
107900	3331	99	21A (Delta)	B.1.617.2	Delta	Recovered	Illumina MiSeq
108144	7197	99	21A (Delta)	B.1.617.2	Delta	Recovered	Illumina MiSeq
108158	335	99	21J (Delta)	B.1.617.2	Delta	Recovered	Illumina MiSeq
108197	6812	99	21A (Delta)	B.1.617.2	Delta	Recovered	Illumina MiSeq
108508	7133	99	21A (Delta)	B.1.617.2	Delta	Recovered	Illumina MiSeq
108796	5812	99	21J (Delta)	B.1.617.2	Delta	Recovered	Illumina MiSeq
109486	6759	99	21A (Delta)	B.1.617.2	Delta	Recovered	Illumina MiSeq
109897	4002	99	21A (Delta)	B.1.617.2	Delta	Recovered	Illumina MiSeq
110197	676	98	21J (Delta)	AY.122	Delta	Recovered	Illumina MiSeq
164566	3761.38	99.4	20A	B.1.617.2	Delta	Recovered	Nanopore
barcode27	915.02	92.8803	21J (Delta)	AY.120.2	Delta	Recovered	Nanopore
barcode32	966.748	96.3081	21J (Delta)	AY.122	Delta	Recovered	Nanopore
barcode36	775.032	95.7463	21J (Delta)	AY.122	Delta	Recovered	Nanopore
barcode39	1956.31	96.8364	21J (Delta)	AY.120.2	Delta	Recovered	Nanopore
barcode48	1301.38	96.7695	21J (Delta)	AY.120.2	Delta	Recovered	Nanopore
barcode49	1458.84	96.793	21J (Delta)	AY.120.2	Delta	Recovered	Nanopore
barcode50	2537.27	96.8431	21J (Delta)	AY.120	Delta	Recovered	Nanopore
barcode51	1684.87	96.8431	21J (Delta)	AY.120.2	Delta	Recovered	Nanopore
barcode52	1913.89	96.8364	21J (Delta)	AY.120	Delta	Recovered	Nanopore
barcode53	1468.59	96.5187	21J (Delta)	AY.98	Delta	Recovered	Nanopore
barcode55	410.475	91.4758	21J (Delta)	AY.122	Delta	Recovered	Nanopore
barcode55_MDU	1793.59	96.8231	21J (Delta)	AY.120.2	Delta	Recovered	Nanopore
barcode56	743.236	95.3884	21J (Delta)	AY.120.2	Delta	Recovered	Nanopore
barcode59	1091.65	95.686	21J (Delta)	AY.126	Delta	Recovered	Nanopore
barcode60	1161.98	95.6994	21J (Delta)	AY.122	Delta	Recovered	Nanopore
barcode62	850.874	94.6728	21J (Delta)	AY.127	Delta	Recovered	Nanopore
barcode63	1226.9	96.1342	21J (Delta)	AY.122	Delta	Recovered	Nanopore
barcode63_MDU	2167.55	96.8197	21J (Delta)	AY.122	Delta	Recovered	Nanopore
barcode66	902.342	95.8867	21J (Delta)	AY.122	Delta	Recovered	Nanopore
barcode69	1128.59	95.6927	21J (Delta)	AY.122	Delta	Recovered	Nanopore
barcode70	1487.46	96.6559	21J (Delta)	AY.127	Delta	Recovered	Nanopore
barcode71	966.292	96.4251	21J (Delta)	AY.122	Delta	Recovered	Nanopore
barcode74	1083.08	95.686	21J (Delta)	AY.122	Delta	Recovered	Nanopore
barcode75	664.149	95.9436	21J (Delta)	AY.46.5	Delta	Recovered	Nanopore
barcode79	1150.76	96.2479	21J (Delta)	AY.122	Delta	Recovered	Nanopore
barcode80	583.048	92.7833	21J (Delta)	AY.122	Delta	Recovered	Nanopore
barcode83	962.838	96.1409	21J (Delta)	AY.122	Delta	Recovered	Nanopore
barcode85	678.515	95.5556	21I (Delta)	AY.75	Delta	Recovered	Nanopore
barcode87	972.263	96.7294	21J (Delta)	AY.122	Delta	Recovered	Nanopore
CI21RST2190920	115	97	21J (Delta)	AY.98	Delta	Recovered	Illumina MiSeq
CI25RS300920	341	96	21J (Delta)	AY.98	Delta	Recovered	Illumina MiSeq
CI32RS021120	194	97	21J (Delta)	AY.93	Delta	Recovered	Illumina MiSeq
EHND368600	249	99	21I (Delta)	B.1.617.2	Delta	Recovered	Illumina MiSeq
IGIB1130101V	1848.28	96.26	21A (Delta)	B.1.617.2 (Delta)	Delta	Recovered	Nanopore
IGIB1130102915V	2696.91	99.54	21A (Delta)	B.1.617.2 (Delta)	Delta	Recovered	Nanopore
IGIB11301042671V	2900.23	98.97	21A (Delta)	B.1.617.2 (Delta)	Delta	Recovered	Nanopore
IGIB11301051274V	672.701	97.11	21A (Delta)	B.1.617.2 (Delta)	Delta	Recovered	Nanopore
IGIB1130105V	1870.48	95.67	21A (Delta)	B.1.617.2 (Delta)	Delta	Recovered	Nanopore
IGIB1130111V	1300.22	98.19	21A (Delta)	B.1.617.2 (Delta)	Delta	Recovered	Nanopore
IGIB1130112885V	118.78	99.65	21A (Delta)	B.1.617.2 (Delta)	Delta	Recovered	Illumina MiSeq
IGIB1130113V	2255.35	98.99	21A (Delta)	B.1.617.2 (Delta)	Delta	Recovered	Nanopore
IGIB1130117644	5151.67	99.8361	21A (Delta)	B.1.617.2	Delta	Deceased	Nextseq
IGIB1130124665	4972.32	99.8294	20A	B.1.617.2	Delta	Deceased	Nextseq
IGIB1130138401	4869.12	99.8662	20A	B.1.617.2	Delta	Deceased	Nextseq
IGIB1130142332	5675.4	99.9365	20A	AY.43	Delta	Deceased	Nextseq
IGIB1130149231V	6532.53	99.87	21A (Delta)	B.1.617.2 (Delta)	Delta	Recovered	Illumina MiSeq
IGIB1130151752V	918.302	97.2	21A (Delta)	B.1.617.2 (Delta)	Delta	Recovered	Nanopore
IGIB1130157887	4988.39	99.8261	20A	AY.43	Delta	Deceased	Nextseq
IGIB113015915V	5337.44	99.83	21A (Delta)	B.1.617.2 (Delta)	Delta	Recovered	Illumina MiSeq
IGIB1130161297	4947.97	99.8729	20A	B.1.617.2	Delta	Deceased	Nextseq
IGIB1130164306V	7162.3	99.85	21A (Delta)	B.1.617.2 (Delta)	Delta	Recovered	Illumina MiSeq
IGIB1130179703	5248.08	99.9231	20A	AY.43	Delta	Deceased	Nextseq
IGIB1130182572V	734.492	95.85	21A (Delta)	B.1.617.2 (Delta)	Delta	Recovered	Nanopore
IGIB1130202418	4676.83	99.8294	20A	AY.43	Delta	Deceased	Nextseq
IGIB1130204979	5076.74	99.796	21A (Delta)	AY.43	Delta	Deceased	Nextseq
IGIB1130207236	5463.93	99.8696	20A	AY.43	Delta	Deceased	Nextseq
IGIB1130207490	5137.71	99.806	21A (Delta)	AY.50	Delta	Deceased	Nextseq
IGIB1130207932	5197.63	99.8127	21J (Delta)	AY.43	Delta	Deceased	Nextseq
IGIB1130208251	5108.1	99.6054	21A (Delta)	AY.50	Delta	Deceased	Nextseq
IGIB1130209535	3538.28	99.6923	21A (Delta)	AY.52	Delta	Deceased	Nextseq
IGIB1130221862	4895.32	99.8094	21A (Delta)	AY.50	Delta	Deceased	Nextseq
IGIB113023885V	1168.39	98.21	21A (Delta)	B.1.617.2 (Delta)	Delta	Recovered	Nanopore
IGIB1130243892	4997.37	99.893	21J (Delta)	B.1.617.2	Delta	Deceased	Nextseq
IGIB1130245786	4589.28	99.893	20A	B.1.617.2	Delta	Deceased	Nextseq
IGIB1130246667	4331.86	99.8361	20A	AY.43	Delta	Deceased	Nextseq
IGIB1130248022V	3049.66	98.63	21A (Delta)	B.1.617.2 (Delta)	Delta	Recovered	Nanopore
IGIB1130253129	4755.51	99.8161	20A	AY.43	Delta	Deceased	Nextseq
IGIB1130260227	4321.98	99.8896	21A (Delta)	B.1.617.2	Delta	Deceased	Nextseq
IGIB1130261532	4714.8	99.8963	21A (Delta)	B.1.617.2	Delta	Deceased	Nextseq
IGIB1130263237V	2279.05	99.77	21A (Delta)	B.1.617.2 (Delta)	Delta	Recovered	Illumina MiSeq
IGIB1130265694V	112.19	99.68	21A (Delta)	B.1.617.2 (Delta)	Delta	Recovered	Illumina MiSeq
IGIB113026777	3045.12	99.0302	20A	AY.52	Delta	Deceased	Nextseq
IGIB1130269471	4922.09	99.8495	20A	AY.43	Delta	Deceased	Nextseq
IGIB1130270387V	204.52	99.71	21A (Delta)	B.1.617.2 (Delta)	Delta	Recovered	Illumina MiSeq
IGIB1130277326	4909.88	99.806	21A (Delta)	AY.50	Delta	Deceased	Nextseq
IGIB1130277845	5210.53	99.796	21A (Delta)	AY.43	Delta	Deceased	Nextseq
IGIB1130279440	4890.2	99.8261	20A	AY.43	Delta	Deceased	Nextseq
IGIB1130281130	4994.77	99.9131	20A	B.1.617.2	Delta	Deceased	Nextseq
IGIB1130291060	4954.95	99.7994	21A (Delta)	AY.50	Delta	Deceased	Nextseq
IGIB1130293063	4948.29	99.8428	21J (Delta)	AY.43	Delta	Deceased	Nextseq
IGIB1130296101	4951.68	99.7793	21A (Delta)	AY.50	Delta	Deceased	Nextseq
IGIB1130298132V	564.723	95.12	21A (Delta)	B.1.617.2 (Delta)	Delta	Recovered	Nanopore
IGIB1130300073V	138.65	99.71	21A (Delta)	B.1.617.2 (Delta)	Delta	Recovered	Illumina MiSeq
IGIB113031451	3680.83	99.7927	21A (Delta)	AY.52	Delta	Deceased	Nextseq
IGIB1130329605	4636.72	99.8562	21A (Delta)	AY.50	Delta	Deceased	Nextseq
IGIB11303347	5249.23	99.9197	20A	AY.43	Delta	Deceased	Nextseq
IGIB1130335174	4807.95	99.8495	20A	AY.43	Delta	Deceased	Nextseq
IGIB1130337410	4861.85	99.9298	21A (Delta)	AY.43	Delta	Deceased	Nextseq
IGIB1130343387	5341.18	99.806	21A (Delta)	AY.50	Delta	Deceased	Nextseq
IGIB1130343736	5419.02	99.9197	20A	B.1.617.2	Delta	Deceased	Nextseq
IGIB1130344147	4982.53	99.8127	20A	AY.43	Delta	Deceased	Nextseq
IGIB1130344159	5043.05	99.8395	21A (Delta)	B.1.617.2	Delta	Deceased	Nextseq
IGIB1130346481	4240.66	99.8328	20A	AY.43	Delta	Deceased	Nextseq
IGIB1130346943	4675.3	99.6857	21A (Delta)	AY.43	Delta	Deceased	Nextseq
IGIB1130347048	4728.27	99.883	21A (Delta)	B.1.617.2	Delta	Deceased	Nextseq
IGIB1130348493	4586.73	99.8529	21A (Delta)	AY.43	Delta	Deceased	Nextseq
IGIB1130348497	3935.87	99.7358	21A (Delta)	B.1.617.2	Delta	Deceased	Nextseq
IGIB1130348653	4834.56	99.8094	21A (Delta)	AY.43	Delta	Deceased	Nextseq
IGIB1130348724	4831.41	99.8428	21A (Delta)	AY.43	Delta	Deceased	Nextseq
IGIB1130349759	4989.34	99.806	21A (Delta)	AY.43	Delta	Deceased	Nextseq
IGIB113035063	4945.3	99.7927	21A (Delta)	AY.50	Delta	Deceased	Nextseq
IGIB1130359925V	1245.23	97.09	21A (Delta)	B.1.617.2 (Delta)	Delta	Recovered	Nanopore
IGIB1130368600V	249.82	99.71	21A (Delta)	B.1.617.2 (Delta)	Delta	Recovered	Illumina MiSeq
IGIB1130368845	5357.29	99.8261	20A	AY.43	Delta	Deceased	Nextseq
IGIB1130370238V	427.181	93.26	21A (Delta)	B.1.617.2 (Delta)	Delta	Recovered	Nanopore
IGIB1130371022V	2027.14	97.97	21A (Delta)	B.1.617.2 (Delta)	Delta	Recovered	Nanopore
IGIB1130375373V	1066.43	99.72	21A (Delta)	B.1.617.2 (Delta)	Delta	Recovered	Illumina MiSeq
IGIB1130380993	5091.26	99.8863	20A	AY.43	Delta	Deceased	Nextseq
IGIB1130381270	4261.34	99.796	21A (Delta)	B.1.617.2	Delta	Deceased	Nextseq
IGIB1130385562	5011.26	99.8696	20A	AY.43	Delta	Deceased	Nextseq
IGIB1130390681V	2112.92	99.74	21A (Delta)	B.1.617.2 (Delta)	Delta	Recovered	Illumina MiSeq
IGIB1130391529	4635.45	99.9164	20A	AY.43	Delta	Deceased	Nextseq
IGIB1130393746	4657.44	99.8361	21A (Delta)	AY.43	Delta	Deceased	Nextseq
IGIB1130394617	4184.12	99.8428	21A (Delta)	AY.52	Delta	Deceased	Nextseq
IGIB1130396490	4836.09	99.883	21J (Delta)	B.1.617.2	Delta	Deceased	Nextseq
IGIB1130397062	4804.44	99.806	21A (Delta)	AY.43	Delta	Deceased	Nextseq
IGIB1130404656	5498.13	99.9298	20A	AY.43	Delta	Deceased	Nextseq
IGIB1130411241	5658.88	99.8529	21J (Delta)	B.1.617.2	Delta	Deceased	Nextseq
IGIB1130421407	4728.87	99.806	21A (Delta)	B.1.617.2	Delta	Deceased	Nextseq
IGIB1130425112	4844.47	99.8529	20A	AY.43	Delta	Deceased	Nextseq
IGIB1130427992	4397.42	99.8027	21A (Delta)	AY.43	Delta	Deceased	Nextseq
IGIB1130431528	3929.72	99.8261	21A (Delta)	AY.52	Delta	Deceased	Nextseq
IGIB1130433112V	159.5	99.65	21A (Delta)	B.1.617.2 (Delta)	Delta	Recovered	Illumina MiSeq
IGIB1130442599	3885.64	99.388	21A (Delta)	AY.43	Delta	Deceased	Nextseq
IGIB1130447004V	181.79	99.71	21A (Delta)	B.1.617.2 (Delta)	Delta	Recovered	Illumina MiSeq
IGIB1130455156	4683.26	99.7994	21A (Delta)	AY.50	Delta	Deceased	Nextseq
IGIB1130506998	5294.74	99.8228	20A	AY.43	Delta	Deceased	Nextseq
IGIB1130531207	5260.59	99.8662	21J (Delta)	AY.43	Delta	Deceased	Nextseq
IGIB1130545612	4991.04	99.7893	21A (Delta)	AY.43	Delta	Deceased	Nextseq
IGIB1130546940	4293.65	99.7927	21A (Delta)	AY.43	Delta	Deceased	Nextseq
IGIB1130547986	4816.05	99.8094	21A (Delta)	AY.43	Delta	Deceased	Nextseq
IGIB1130561089	4330.01	99.8328	21A (Delta)	AY.52	Delta	Deceased	Nextseq
IGIB1130577215	4713.2	99.9264	20A	AY.43	Delta	Deceased	Nextseq
IGIB113059193V	1817.31	97.65	21A (Delta)	B.1.617.2 (Delta)	Delta	Recovered	Nanopore
IGIB1130597619	3752.37	99.6957	20A	AY.49	Delta	Deceased	Nextseq
IGIB1130613834	4919.92	99.8261	21A (Delta)	AY.50	Delta	Deceased	Nextseq
IGIB1130639069	4592.54	99.8228	20A	AY.43	Delta	Deceased	Nextseq
IGIB1130673790	4904.1	99.8328	21A (Delta)	AY.43	Delta	Deceased	Nextseq
IGIB1130681050	5001.99	99.806	20A	AY.43	Delta	Deceased	Nextseq
IGIB1130705363	4726.23	99.8361	20A	AY.43	Delta	Deceased	Nextseq
IGIB1130751585V	6034.68	99.84	21A (Delta)	B.1.617.2 (Delta)	Delta	Recovered	Illumina MiSeq
IGIB1130778746	5384.37	99.8395	20A	AY.43	Delta	Deceased	Nextseq
IGIB1130788230	3885.1	99.8328	21A (Delta)	AY.43	Delta	Deceased	Nextseq
IGIB1130791534	5266.31	99.7291	21A (Delta)	B.1.617.2	Delta	Deceased	Nextseq
IGIB113079263	4365.11	99.903	21J (Delta)	B.1.617.2	Delta	Deceased	Nextseq
IGIB1130809159	4865.62	99.8161	21J (Delta)	B.1.617.2	Delta	Deceased	Nextseq
IGIB1130829549	4718.83	99.8328	21A (Delta)	AY.43	Delta	Deceased	Nextseq
IGIB1130833724	4824.39	99.8328	21A (Delta)	AY.43	Delta	Deceased	Nextseq
IGIB1130834147	4650.49	99.8562	21A (Delta)	AY.43	Delta	Deceased	Nextseq
IGIB1130837353	5700.31	99.9131	21J (Delta)	B.1.617.2	Delta	Deceased	Nextseq
IGIB1130837562	3420.11	98.9968	21A (Delta)	AY.43	Delta	Deceased	Nextseq
IGIB1130841859	4756.6	99.9732	21A (Delta)	AY.43	Delta	Deceased	Nextseq
IGIB1130846928	5101.72	99.8094	20A	AY.43	Delta	Deceased	Nextseq
IGIB1130847010	5215.22	99.8294	20A	B.1.617.2	Delta	Deceased	Nextseq
IGIB1130847132	5014.3	99.8194	21A (Delta)	AY.50	Delta	Deceased	Nextseq
IGIB1130847357	5010.47	99.6355	21A (Delta)	AY.43	Delta	Deceased	Nextseq
IGIB1130847552	4195.19	99.8194	20A	AY.43	Delta	Deceased	Nextseq
IGIB1130848564	4725.41	99.8127	21A (Delta)	AY.50	Delta	Deceased	Nextseq
IGIB1130848733	5122.13	99.8595	20A	AY.43	Delta	Deceased	Nextseq
IGIB1130879427	5121.96	99.8228	21A (Delta)	B.1.617.2	Delta	Deceased	Nextseq
IGIB1130881521	5429.46	99.8027	21A (Delta)	AY.50	Delta	Deceased	Nextseq
IGIB1130889485	5272.38	99.8595	21J (Delta)	B.1.617.2	Delta	Deceased	Nextseq
IGIB1130892190	5483.67	99.9064	21A (Delta)	B.1.617.2	Delta	Deceased	Nextseq
IGIB1130892814	5908.76	99.9398	21J (Delta)	B.1.617.2	Delta	Deceased	Nextseq
IGIB1130894081	4925.19	99.8395	20A	AY.43	Delta	Deceased	Nextseq
IGIB1130895406	5039.82	99.7927	21A (Delta)	AY.43	Delta	Deceased	Nextseq
IGIB1130897693	5342.28	99.8395	21A (Delta)	B.1.617.2	Delta	Deceased	Nextseq
IGIB1130897906	4977.46	99.8361	20A	AY.43	Delta	Deceased	Nextseq
IGIB1130898858	4627.89	99.8896	21A (Delta)	AY.43	Delta	Deceased	Nextseq
IGIB1130900331	4923.76	99.8863	21A (Delta)	AY.43	Delta	Deceased	Nextseq
IGIB1130900696	4644.24	99.8228	21A (Delta)	AY.43	Delta	Deceased	Nextseq
IGIB113093V	1334.58	98.5	21A (Delta)	B.1.617.2 (Delta)	Delta	Recovered	Nanopore
K.K.AGARWAL	1680.7	99.31	20A	B.1.617.2	Delta	Recovered	Nanopore
MAXO15915	5337	99	21J (Delta)	B.1.617.2	Delta	Recovered	Illumina MiSeq
MV38688	1743.34	97.42	21A	B.1.617.2	Delta	Recovered	Nanopore
MV38829	2123.77	99.09	21A	B.1.617.2	Delta	Recovered	Nanopore
MV39177	782.5	93.72	21A	B.1.617.2	Delta	Recovered	Nanopore
MV39196	1411.73	99.15	21A	B.1.617.2	Delta	Recovered	Nanopore
NB03	2584.77	96.24	20A	B.1.617.2	Delta	Recovered	Nanopore
NB04	3415.96	97.72	20A	B.1.617.2	Delta	Recovered	Nanopore
NHWZ375373	1066	99	21J (Delta)	B.1.617.2	Delta	Recovered	Illumina MiSeq
OM106	3000.85	97.5	21J (Delta)	AY.98.1	Delta	Recovered	Nanopore
OM1078	885.725	99.8	21J (Delta)	B.1.617.2	Delta	Recovered	Miseq
OM1079	907.336	99.8	21J (Delta)	AY.64	Delta	Recovered	Miseq
OM111	903.972	93.33	21J (Delta)	B.1.617.2	Delta	Recovered	Nanopore
OM1127	921.297	97.4	21J (Delta)	AY.85	Delta	Recovered	Miseq
OM116	1835.06	97.17	21J (Delta)	B.1.617.2	Delta	Recovered	Nanopore
OM117	3122.03	96.94	21J (Delta)	AY.122	Delta	Recovered	Nanopore
OM118	4777.68	97.38	21J (Delta)	AY.122	Delta	Recovered	Nanopore
OM119	3957.3	97.31	21J (Delta)	AY.122	Delta	Recovered	Nanopore
OM120	4729.45	97.34	21J (Delta)	AY.43	Delta	Recovered	Nanopore
OM121	5335.53	97.34	21J (Delta)	AY.43	Delta	Recovered	Nanopore
OM122	5176.59	97.33	21J (Delta)	AY.43	Delta	Recovered	Nanopore
OM123	3082.6	97.51	21J (Delta)	AY.122	Delta	Recovered	Nanopore
OM124	5059.27	97.53	21J (Delta)	AY.122	Delta	Recovered	Nanopore
OM125	3863.73	97.52	21J (Delta)	AY.122	Delta	Recovered	Nanopore
OM126	2462.02	97.49	21J (Delta)	AY.122	Delta	Recovered	Nanopore
OM134	1534.83	97.51	21J (Delta)	AY.4.2.1	Delta	Recovered	Nanopore
OM136	690.456	96.41	21J (Delta)	AY.43	Delta	Recovered	Nanopore
OM150	759.204	96.78	21J (Delta)	AY.43	Delta	Recovered	Nanopore
OM151	2015.87	93.51	21J (Delta)	AY.43	Delta	Recovered	Nanopore
OM153	4655.91	97.51	21I (Delta)	AY.75	Delta	Recovered	Nanopore
OM159	1824.16	99.98	21J (Delta)	AY.4.2	Delta	Recovered	Nanopore
OM165	2220.92	99.96	21J (Delta)	AY.111	Delta	Recovered	Nanopore
OM166	3737.09	99.99	21J (Delta)	AY.43	Delta	Recovered	Nanopore
OM167	2347.75	99.97	21J (Delta)	AY.111	Delta	Recovered	Nanopore
OM168	2601.89	99.08	21J (Delta)	AY.111	Delta	Recovered	Nanopore
OM19	1602.67	96.79	21J (Delta)	AY.114	Delta	Recovered	Nanopore
OM20	5643.21	97.48	21J (Delta)	AY.114	Delta	Recovered	Nanopore
OM200	4004.54	97.54	21J (Delta)	AY.122	Delta	Recovered	Nanopore
OM206	1104.25	97.4	21J (Delta)	AY.125	Delta	Recovered	Nanopore
OM21	5799.95	97.49	21J (Delta)	AY.114	Delta	Recovered	Nanopore
OM210	3507.25	97.52	21J (Delta)	AY.122	Delta	Recovered	Nanopore
OM22	3483.33	97.29	21J (Delta)	AY.114	Delta	Recovered	Nanopore
OM24	6057.23	97.35	21J (Delta)	AY.36	Delta	Recovered	Nanopore
OM243	3951.68	97.49	21J (Delta)	AY.106	Delta	Recovered	Nanopore
OM247	739.939	97.38	21J (Delta)	AY.122	Delta	Recovered	Nanopore
OM25	3521.17	92.91	21J (Delta)	AY.122	Delta	Recovered	Nanopore
OM306	885.971	97.39	21J (Delta)	AY.114	Delta	Recovered	Nanopore
OM307	1379.73	97.06	21J (Delta)	AY.46.5	Delta	Recovered	Nanopore
OM312	632.239	97.1	21J (Delta)	AY.122	Delta	Recovered	Nanopore
OM313	3147.1	97.49	21J (Delta)	AY.122	Delta	Recovered	Nanopore
OM32	5793.1	97.33	21J (Delta)	AY.125	Delta	Recovered	Nanopore
OM324	352.716	94.61	21J (Delta)	AY.114	Delta	Recovered	Nanopore
OM35	4973.2	97.34	21J (Delta)	AY.92	Delta	Recovered	Nanopore
OM36	5647.13	97.88	21J (Delta)	B.1.617.2	Delta	Recovered	Nanopore
OM37	4183.47	97.3	21J (Delta)	AY.122	Delta	Recovered	Nanopore
OM40	1966.53	96.87	21J (Delta)	AY.116	Delta	Recovered	Nanopore
OM42	4441.94	95.9	21J (Delta)	AY.122	Delta	Recovered	Nanopore
OM43	5223.46	96.95	21J (Delta)	AY.42	Delta	Recovered	Nanopore
OM44	5154.28	96.95	21J (Delta)	AY.42	Delta	Recovered	Nanopore
OM45	4330.35	97.49	21J (Delta)	AY.122	Delta	Recovered	Nanopore
OM46	1074.63	96.87	21J (Delta)	AY.122	Delta	Recovered	Nanopore
OM464	1351	98.03	21J (Delta)	AY.102	Delta	Recovered	Miseq
OM466	804.794	93.62	21J (Delta)	AY.106	Delta	Recovered	Miseq
OM468	1236.52	98.39	21J (Delta)	AY.106	Delta	Recovered	Miseq
OM469	1127.55	98.77	21J (Delta)	AY.106	Delta	Recovered	Miseq
OM48	812.154	96.55	21J (Delta)	AY.43	Delta	Recovered	Nanopore
OM49	3815.53	97.48	21J (Delta)	AY.122	Delta	Recovered	Nanopore
OM51	4251.13	97.49	21J (Delta)	AY.122	Delta	Recovered	Nanopore
OM52	953.761	96.82	21J (Delta)	AY.122	Delta	Recovered	Nanopore
OM53	1331.6	97.44	21J (Delta)	AY.122	Delta	Recovered	Nanopore
OM54	2023.23	97.44	21J (Delta)	AY.43	Delta	Recovered	Nanopore
OM55	976.493	95.8	21J (Delta)	AY.43	Delta	Recovered	Nanopore
OM56	2096.24	96.87	21J (Delta)	AY.4.2.1	Delta	Recovered	Nanopore
OM573	2900.34	96.26	21J (Delta)	AY.122	Delta	Recovered	Nanopore
OM58	2747.34	97.27	21J (Delta)	AY.43	Delta	Recovered	Nanopore
OM582	1429.56	91.96	21J (Delta)	AY.122	Delta	Recovered	Nanopore
OM592	3390.15	97.35	21J (Delta)	AY.122	Delta	Recovered	Nanopore
OM61	1419.92	96.48	21J (Delta)	AY.42	Delta	Recovered	Nanopore
OM63	1385.54	92.83	21I (Delta)	AY.9.1	Delta	Recovered	Nanopore
OM64	1576.54	92.37	21I (Delta)	AY.9.1	Delta	Recovered	Nanopore
OM646	3381.87	99.2342	20A	AY.127	Delta	Recovered	Nextseq
OM65	1881.68	94.62	21J (Delta)	AY.125	Delta	Recovered	Nanopore
OM69	4306	97.49	21J (Delta)	AY.114	Delta	Recovered	Nanopore
OM70	4754.03	97.51	21J (Delta)	AY.103	Delta	Recovered	Nanopore
OM72	5090.64	97.52	21J (Delta)	AY.3	Delta	Recovered	Nanopore
OM73	1044.65	92.83	21J (Delta)	AY.125	Delta	Recovered	Nanopore
OM74	5260.81	94.39	21J (Delta)	AY.122	Delta	Recovered	Nanopore
OM75	4357.53	97.31	21J (Delta)	AY.43	Delta	Recovered	Nanopore
OM80	2823.64	96.29	21J (Delta)	AY.46.5	Delta	Recovered	Nanopore
OM81	4154.4	95.56	21J (Delta)	AY.122	Delta	Recovered	Nanopore
OM82	3762.02	97.31	21J (Delta)	AY.42	Delta	Recovered	Nanopore
OM84	4465.23	97.32	21J (Delta)	AY.122	Delta	Recovered	Nanopore
OM93	1817.52	97.4	21J (Delta)	AY.43	Delta	Recovered	Nanopore
OM94	4500.97	97.52	21J (Delta)	AY.114	Delta	Recovered	Nanopore
OM98	1769.02	97.26	21J (Delta)	AY.122	Delta	Recovered	Nanopore
OM99	3290.73	97.48	21J (Delta)	AY.122	Delta	Recovered	Nanopore
P1	173	99	21J (Delta)	AY.122	Delta	Recovered	Illumina MiSeq
P3	188	99	21I (Delta)	B.1.617.2	Delta	Recovered	Illumina MiSeq
P7	726	99	21J (Delta)	AY.98	Delta	Recovered	Illumina MiSeq
SHGK112885	118	99	21A (Delta)	B.1.617.2	Delta	Recovered	Illumina MiSeq
SHPP263237	2279	99	21J (Delta)	B.1.617.2	Delta	Recovered	Illumina MiSeq
SHPP270387	204	99	21I (Delta)	B.1.617.2	Delta	Recovered	Illumina MiSeq
SHPP390681	2112	99	21J (Delta)	B.1.617.2	Delta	Recovered	Illumina MiSeq
SKMS164306	7162	99	21J (Delta)	B.1.617.2	Delta	Recovered	Illumina MiSeq
SKMS433112	159	99	21I (Delta)	B.1.617.2	Delta	Recovered	Illumina MiSeq
SKMS447004	181	99	21A (Delta)	B.1.617.2	Delta	Recovered	Illumina MiSeq
THSCOV_287	1242.52	96.26	20A	B.1.617.2	Delta	Recovered	Nanopore
VEENA_AGARWAL_122111795	1844.94	98.17	20A	B.1.617.2	Delta	Recovered	Nanopore
barcode64	1319.94	94.86	21K (Omicron)	BA.1	Omicron	Recovered	Nanopore
IGIB1210J8793	307.476	96.45	21L (Omicron)	BA.2	Omicron	Mortality	Illumina NextSeq
IGIB1210K2239	1787.56	99.77	21L (Omicron)	BA.2	Omicron	Mortality	Illumina NextSeq
IGIB1210K2646	40.7655	79.91	21L (Omicron)	BA.2	Omicron	Mortality	Illumina NextSeq
IGIB1210K3363	2462.38	96.49	21L (Omicron)	BA.2	Omicron	Mortality	Illumina NextSeq
IGIB1210K3814	3470.44	97.42	21K (Omicron)	BA.1	Omicron	Mortality	Illumina NextSeq
IGIB1210K3818	3804.05	99.27	21L (Omicron)	BA.2	Omicron	Mortality	Illumina NextSeq
IGIB1210K3976	955.646	94.16	21L (Omicron)	BA.2	Omicron	Mortality	Illumina NextSeq
IGIB1210K4246	5323.18	99.7	21L (Omicron)	BA.2	Omicron	Mortality	Illumina NextSeq
IGIB1210K4277	4166.1	98.83	21L (Omicron)	BA.2	Omicron	Mortality	Illumina NextSeq
IGIB1210K4854	4286.49	99.75	21M (Omicron)	None	Omicron	Mortality	Illumina NextSeq
IGIB1210K4855	4758.64	99.12	21L (Omicron)	BA.2	Omicron	Mortality	Illumina NextSeq
IGIB1210K5276	3125.54	98.3	21L (Omicron)	BA.2	Omicron	Mortality	Illumina NextSeq
IGIB1210K5398	6086.42	99.67	21L (Omicron)	BA.2	Omicron	Mortality	Illumina NextSeq
IGIB1210K5399	2343.72	96.73	21L (Omicron)	BA.2	Omicron	Mortality	Illumina NextSeq
IGIB1210K5404	3616.05	98.21	21L (Omicron)	BA.2	Omicron	Mortality	Illumina NextSeq
IGIB1210K5785	2755.38	97.19	21L (Omicron)	BA.2	Omicron	Mortality	Illumina NextSeq
IGIB1210K6239	5467.64	99.46	21L (Omicron)	BA.2	Omicron	Mortality	Illumina NextSeq
IGIB184	971.183	98.27	21L (Omicron)	BA.2	Omicron	Recovered	Miseq
IGIB203	1018.73	98.56	21L (Omicron)	BA.2	Omicron	Recovered	Miseq
IGIB249	1189.28	99.15	21L (Omicron)	BA.2	Omicron	Recovered	Miseq
IGIB327	1070.21	99.03	21L (Omicron)	BA.2	Omicron	Recovered	Miseq
IGIB445	797.268	98.74	21L (Omicron)	BA.2	Omicron	Recovered	Miseq
IGIB451	808.522	98.93	21M (Omicron)	B.1.1.529	Omicron	Recovered	Miseq
OM100	1091.07	92.23	21K (Omicron)	B.1.1.529	Omicron	Recovered	Nanopore
OM1000	1975.47	91.58	21M (Omicron)	B.1.1.529	Omicron	Recovered	Nextseq
OM1001	2268.25	98.1	21M (Omicron)	B.1.1.529	Omicron	Recovered	Nextseq
OM1002	2109.63	93.23	21M (Omicron)	B.1.1.529	Omicron	Recovered	Nextseq
OM1003	644.402	96.15	21K (Omicron)	BA.1	Omicron	Recovered	Miseq
OM1004	709.779	98.85	21L (Omicron)	BA.2	Omicron	Recovered	Miseq
OM1005	382.653	93.51	21K (Omicron)	B.1.1.529	Omicron	Recovered	Miseq
OM1007	578.15	98.7	21L (Omicron)	BA.2	Omicron	Recovered	Miseq
OM1008	551.029	98.6	21L (Omicron)	BA.2	Omicron	Recovered	Miseq
OM1009	244.205	91.81	21M (Omicron)	B.1.1.529	Omicron	Recovered	Miseq
OM101	4787.17	97.65	21K (Omicron)	B.1.1.529	Omicron	Recovered	Nanopore
OM1013	797.963	97.37	21K (Omicron)	BA.1	Omicron	Recovered	Miseq
OM1015	540.956	96.11	21K (Omicron)	B.1.1.529	Omicron	Recovered	Miseq
OM1016	468.837	95.67	21K (Omicron)	B.1.1.529	Omicron	Recovered	Miseq
OM1017	209.851	91.74	21M (Omicron)	B.1.1.529	Omicron	Recovered	Miseq
OM1018	790.96	97.18	21K (Omicron)	BA.1	Omicron	Recovered	Miseq
OM1019	559.563	96.74	21K (Omicron)	B.1.1.529	Omicron	Recovered	Miseq
OM102	691.068	91.3	21K (Omicron)	B.1.1.529	Omicron	Recovered	Nanopore
OM1021	452.921	94.58	21K (Omicron)	B.1.1.529	Omicron	Recovered	Miseq
OM1024	700.379	98.37	21L (Omicron)	BA.2	Omicron	Recovered	Miseq
OM1025	532.829	97.26	21K (Omicron)	B.1.1.529	Omicron	Recovered	Miseq
OM1026	719.946	96.99	21K (Omicron)	BA.1	Omicron	Recovered	Miseq
OM1028	353.693	94.49	20A	B.1.1.529	Omicron	Recovered	Miseq
OM1029	784.394	96.49	21K (Omicron)	BA.1	Omicron	Recovered	Miseq
OM1032	334.033	92.8	20A	B.1.1.529	Omicron	Recovered	Miseq
OM1034	645.578	97.17	21K (Omicron)	BA.1	Omicron	Recovered	Miseq
OM1037	670.589	97.49	21K (Omicron)	BA.1	Omicron	Recovered	Miseq
OM1041	681.592	96.9	21K (Omicron)	BA.1	Omicron	Recovered	Miseq
OM1042	229.609	91.25	21M (Omicron)	B.1.1.529	Omicron	Recovered	Miseq
OM1043	375.814	94.05	21K (Omicron)	B.1.1.529	Omicron	Recovered	Miseq
OM1056	294.562	91.12	21M (Omicron)	B.1.1.529	Omicron	Recovered	Miseq
OM1058	211.497	90.3	20B	B.1.1.529	Omicron	Recovered	Miseq
OM1064	896.181	96.03	21K (Omicron)	BA.1	Omicron	Recovered	Miseq
OM1066	563.003	96.78	21K (Omicron)	B.1.1.529	Omicron	Recovered	Miseq
OM1067	857.327	99.61	21L (Omicron)	BA.2	Omicron	Recovered	Miseq
OM1068	958.213	98.22	21L (Omicron)	BA.2	Omicron	Recovered	Miseq
OM107	1511.32	97.49	21K (Omicron)	B.1.1.529	Omicron	Recovered	Nanopore
OM1070	703.894	97.66	21L (Omicron)	BA.2	Omicron	Recovered	Miseq
OM1071	937.497	98.79	21L (Omicron)	BA.2	Omicron	Recovered	Miseq
OM1072	610.726	97.46	21L (Omicron)	BA.2	Omicron	Recovered	Miseq
OM1073	432.846	94.88	21L (Omicron)	BA.2	Omicron	Recovered	Miseq
OM1074	338.291	92.58	21M (Omicron)	B.1.1.529	Omicron	Recovered	Miseq
OM1075	844.672	98.74	21K (Omicron)	BA.1	Omicron	Recovered	Miseq
OM1076	1042.56	98.52	21L (Omicron)	BA.2	Omicron	Recovered	Miseq
OM108	3894.22	95.65	21K (Omicron)	B.1.1.529	Omicron	Recovered	Nanopore
OM1080	433.454	95.86	21M (Omicron)	B.1.1.529	Omicron	Recovered	Miseq
OM1081	963.933	99.64	21L (Omicron)	BA.2	Omicron	Recovered	Miseq
OM1082	1055.73	99.11	21L (Omicron)	BA.2	Omicron	Recovered	Miseq
OM1083	476.923	92.64	21M (Omicron)	B.1.1.529	Omicron	Recovered	Miseq
OM1084	328.033	91	21M (Omicron)	B.1.1.529	Omicron	Recovered	Miseq
OM1086	182.95	91.56	21M (Omicron)	B.1.1.529	Omicron	Recovered	Miseq
OM1087	246.513	90.96	21M (Omicron)	B.1.1.529	Omicron	Recovered	Miseq
OM1089	666.699	98.12	21L (Omicron)	BA.2	Omicron	Recovered	Miseq
OM109	1559.32	95.19	21K (Omicron)	B.1.1.529	Omicron	Recovered	Nanopore
OM1090	408.378	96.07	21L (Omicron)	BA.2	Omicron	Recovered	Miseq
OM1091	541.892	98.61	21L (Omicron)	BA.2	Omicron	Recovered	Miseq
OM1093	734.773	96.76	21K (Omicron)	BA.1	Omicron	Recovered	Miseq
OM1094	493.437	94.1	21M (Omicron)	B.1.1.529	Omicron	Recovered	Miseq
OM1097	321.669	91.56	21M (Omicron)	B.1.1.529	Omicron	Recovered	Miseq
OM1098	359.285	97.53	21K (Omicron)	B.1.1.529	Omicron	Recovered	Miseq
OM1099	878.126	97.61	21K (Omicron)	BA.1	Omicron	Recovered	Miseq
OM1101	886.908	98.08	21K (Omicron)	BA.1	Omicron	Recovered	Miseq
OM1102	1170.32	98.74	21L (Omicron)	BA.2	Omicron	Recovered	Miseq
OM1103	727.313	96.73	21K (Omicron)	B.1.1.529	Omicron	Recovered	Miseq
OM1104	568.037	95.01	21M (Omicron)	B.1.1.529	Omicron	Recovered	Miseq
OM1106	548.434	97.8	21M (Omicron)	B.1.1.529	Omicron	Recovered	Miseq
OM1107	908.153	98.32	21K (Omicron)	BA.1	Omicron	Recovered	Miseq
OM1108	671.613	97.92	21K (Omicron)	B.1.1.529	Omicron	Recovered	Miseq
OM1109	394.265	94.93	21M (Omicron)	B.1.1.529	Omicron	Recovered	Miseq
OM1111	315.273	96.07	21K (Omicron)	BA.1	Omicron	Recovered	Miseq
OM1112	840.629	97.92	21K (Omicron)	BA.1	Omicron	Recovered	Miseq
OM1114	708.262	98.54	21L (Omicron)	BA.2	Omicron	Recovered	Miseq
OM1115	247.008	91.14	21M (Omicron)	B.1.1.529	Omicron	Recovered	Miseq
OM1118	566.729	92.04	21M (Omicron)	B.1.1.529	Omicron	Recovered	Miseq
OM1119	986.107	93.92	21K (Omicron)	BA.1	Omicron	Recovered	Miseq
OM1120	946.122	96.44	21L (Omicron)	BA.2	Omicron	Recovered	Miseq
OM1121	414.498	90.38	21K (Omicron)	B.1.1.529	Omicron	Recovered	Miseq
OM1122	988.908	95.12	21K (Omicron)	BA.1	Omicron	Recovered	Miseq
OM1123	722.948	95.86	21K (Omicron)	BA.1	Omicron	Recovered	Miseq
OM1124	1010.75	96.32	21K (Omicron)	BA.1	Omicron	Recovered	Miseq
OM1126	605.4	93.33	21K (Omicron)	B.1.1.529	Omicron	Recovered	Miseq
OM1128	723.961	95.64	21L (Omicron)	BA.2	Omicron	Recovered	Miseq
OM1129	548.313	93.36	21L (Omicron)	B.1.1.529	Omicron	Recovered	Miseq
OM113	4572.86	95.31	21K (Omicron)	B.1.1.529	Omicron	Recovered	Nanopore
OM1139	482.541	93.77	21K (Omicron)	B.1.1.529	Omicron	Recovered	Miseq
OM114	3597.73	97.52	21K (Omicron)	B.1.1.529	Omicron	Recovered	Nanopore
OM1140	1143.91	96.08	21K (Omicron)	BA.1	Omicron	Recovered	Miseq
OM1141	720.046	94	21K (Omicron)	BA.1	Omicron	Recovered	Miseq
OM1142	1009.82	96.05	21K (Omicron)	BA.1	Omicron	Recovered	Miseq
OM1145	1148.16	96.06	21K (Omicron)	BA.1	Omicron	Recovered	Miseq
OM1146	737.793	94.96	21K (Omicron)	BA.1	Omicron	Recovered	Miseq
OM115	4766.91	96.82	21K (Omicron)	B.1.1.529	Omicron	Recovered	Nanopore
OM1150	1024.7	98.03	21L (Omicron)	BA.2	Omicron	Recovered	Miseq
OM1151	579.288	93.4	21L (Omicron)	BA.2	Omicron	Recovered	Miseq
OM1152	483.969	92.78	21L (Omicron)	B.1.1.529	Omicron	Recovered	Miseq
OM1153	982.547	94.75	21K (Omicron)	BA.1	Omicron	Recovered	Miseq
OM1154	632.131	94.66	21L (Omicron)	B.1.1.529	Omicron	Recovered	Miseq
OM1155	819.924	95.21	21K (Omicron)	BA.1	Omicron	Recovered	Miseq
OM1156	759.442	95	21L (Omicron)	BA.2	Omicron	Recovered	Miseq
OM1157	394.028	90.35	21M (Omicron)	B.1.1.529	Omicron	Recovered	Miseq
OM1158	556.553	92.79	21L (Omicron)	B.1.1.529	Omicron	Recovered	Miseq
OM1164	337.497	90.36	21M (Omicron)	B.1.1.529	Omicron	Recovered	Miseq
OM1165	480.201	90.56	21L (Omicron)	BA.2	Omicron	Recovered	Miseq
OM1166	710.192	94.2	21L (Omicron)	BA.2	Omicron	Recovered	Miseq
OM1168	496.457	91.6	21M (Omicron)	B.1.1.529	Omicron	Recovered	Miseq
OM1169	1067.33	96.93	21L (Omicron)	BA.2	Omicron	Recovered	Miseq
OM1170	404.473	92.14	21L (Omicron)	B.1.1.529	Omicron	Recovered	Miseq
OM1171	1127.84	96.96	21L (Omicron)	BA.2	Omicron	Recovered	Miseq
OM1172	770.027	94.31	21K (Omicron)	B.1.1.529	Omicron	Recovered	Miseq
OM1173	1007.33	95.44	21K (Omicron)	BA.1	Omicron	Recovered	Miseq
OM1174	1059.69	94.72	21K (Omicron)	BA.1	Omicron	Recovered	Miseq
OM1177	938.06	96	21L (Omicron)	BA.2	Omicron	Recovered	Miseq
OM1184	1118.41	96.35	21L (Omicron)	BA.2	Omicron	Recovered	Miseq
OM1185	957.942	95.54	21L (Omicron)	BA.2	Omicron	Recovered	Miseq
OM1188	1465.01	97.66	21L (Omicron)	BA.2	Omicron	Recovered	Miseq
OM1189	995.136	96.33	21L (Omicron)	BA.2	Omicron	Recovered	Miseq
OM1192	725.34	95.44	21L (Omicron)	BA.2	Omicron	Recovered	Miseq
OM1193	830.83	92.93	21M (Omicron)	B.1.1.529	Omicron	Recovered	Miseq
OM1195	852.518	95.66	21K (Omicron)	BA.1	Omicron	Recovered	Miseq
OM1196	1167.35	95.41	21K (Omicron)	B.1.1.529	Omicron	Recovered	Miseq
OM1197	572.002	93.69	20A	B.1.1.529	Omicron	Recovered	Miseq
OM1199	1176.97	94.97	21K (Omicron)	BA.1	Omicron	Recovered	Miseq
OM1201	964.832	94.77	21K (Omicron)	BA.1	Omicron	Recovered	Miseq
OM1203	380.348	92.9	21K (Omicron)	B.1.1.529	Omicron	Recovered	Miseq
OM1205	1553.77	95.69	21K (Omicron)	BA.1	Omicron	Recovered	Miseq
OM1208	1206.39	97.21	21L (Omicron)	BA.2	Omicron	Recovered	Miseq
OM1209	1000.67	97.6	21L (Omicron)	BA.2	Omicron	Recovered	Miseq
OM1211	639.233	94.49	21K (Omicron)	B.1.1.529	Omicron	Recovered	Miseq
OM1212	1313.33	96.68	21L (Omicron)	BA.2	Omicron	Recovered	Miseq
OM1215	1186.83	97.46	21L (Omicron)	BA.2	Omicron	Recovered	Miseq
OM1216	704.958	93.41	21K (Omicron)	B.1.1.529	Omicron	Recovered	Miseq
OM1217	482.621	93.09	21K (Omicron)	B.1.1.529	Omicron	Recovered	Miseq
OM1218	1212.83	95.23	21K (Omicron)	BA.1	Omicron	Recovered	Miseq
OM1220	1082.47	93.75	21K (Omicron)	B.1.1.529	Omicron	Recovered	Miseq
OM1221	1459.31	94.04	21K (Omicron)	BA.1	Omicron	Recovered	Miseq
OM1222	905.564	94.31	21K (Omicron)	BA.1	Omicron	Recovered	Miseq
OM1223	1408.33	95.48	21K (Omicron)	BA.1	Omicron	Recovered	Miseq
OM1224	839.766	93.18	21K (Omicron)	B.1.1.529	Omicron	Recovered	Miseq
OM1226	890.656	95.48	21L (Omicron)	BA.2	Omicron	Recovered	Miseq
OM1227	1151.74	97.06	21L (Omicron)	BA.2	Omicron	Recovered	Miseq
OM1228	608.434	90.08	21M (Omicron)	B.1.1.529	Omicron	Recovered	Miseq
OM1230	1052.95	92.82	21K (Omicron)	BA.1	Omicron	Recovered	Miseq
OM1233	788.874	93.03	21K (Omicron)	BA.1	Omicron	Recovered	Miseq
OM1234	1373.61	96.51	21L (Omicron)	BA.2	Omicron	Recovered	Miseq
OM1245	1119.56	93.53	21K (Omicron)	BA.1	Omicron	Recovered	Miseq
OM1247	476.419	90.38	21M (Omicron)	B.1.1.529	Omicron	Recovered	Miseq
OM1249	1076.19	95.73	21L (Omicron)	BA.2	Omicron	Recovered	Miseq
OM1265	1925.12	95.21	21K (Omicron)	BA.1	Omicron	Recovered	Miseq
OM1266	1190.11	93.31	21K (Omicron)	BA.1	Omicron	Recovered	Miseq
OM127	2111.24	96.66	21K (Omicron)	B.1.1.529	Omicron	Recovered	Nanopore
OM1270	921.197	90.97	21K (Omicron)	B.1.1.529	Omicron	Recovered	Miseq
OM1271	1061.43	93.45	21K (Omicron)	BA.1	Omicron	Recovered	Miseq
OM1272	954.493	92.48	21K (Omicron)	BA.1	Omicron	Recovered	Miseq
OM1274	1416.37	94.39	21L (Omicron)	B.1.1.529	Omicron	Recovered	Miseq
OM1278	313.486	90.78	21L (Omicron)	BA.2	Omicron	Recovered	Miseq
OM1280	540.332	92.51	21K (Omicron)	BA.1	Omicron	Recovered	Miseq
OM1284	461.351	93.91	21L (Omicron)	BA.2	Omicron	Recovered	Miseq
OM129	937.956	95.98	21K (Omicron)	B.1.1.529	Omicron	Recovered	Nanopore
OM1290	380.658	92.7	21K (Omicron)	BA.1	Omicron	Recovered	Miseq
OM1294	372.919	92.49	21K (Omicron)	BA.1	Omicron	Recovered	Miseq
OM1299	497.974	94.58	21L (Omicron)	BA.2	Omicron	Recovered	Miseq
OM1305	582.54	90.34	21L (Omicron)	B.1.1.529	Omicron	Recovered	Miseq
OM1306	1014.6	96.2	21K (Omicron)	BA.1	Omicron	Recovered	Miseq
OM1311	416.969	90.1	21K (Omicron)	BA.1	Omicron	Recovered	Miseq
OM1312	468.932	95.01	21M (Omicron)	B.1.1.529	Omicron	Recovered	Miseq
OM1313	805.287	91.54	21L (Omicron)	BA.2	Omicron	Recovered	Miseq
OM1319	1178.15	97.21	21M (Omicron)	B.1.1.529	Omicron	Recovered	Miseq
OM1321	652.815	97.75	21L (Omicron)	BA.2	Omicron	Recovered	Miseq
OM1322	396.684	91.05	21K (Omicron)	B.1.1.529	Omicron	Recovered	Miseq
OM1323	358.96	90.44	21L (Omicron)	B.1.1.529	Omicron	Recovered	Miseq
OM1327	804.653	95.67	21K (Omicron)	B.1.1.529	Omicron	Recovered	Miseq
OM1337	458.289	91.04	21K (Omicron)	B.1.1.529	Omicron	Recovered	Miseq
OM1340	440.021	92.73	21L (Omicron)	B.1.1.529	Omicron	Recovered	Miseq
OM1341	735.265	96.41	21L (Omicron)	BA.2	Omicron	Recovered	Miseq
OM1344	589.947	94.73	21L (Omicron)	BA.2	Omicron	Recovered	Miseq
OM1348	917.497	95.88	21K (Omicron)	BA.1	Omicron	Recovered	Miseq
OM1349	891.61	95.23	21K (Omicron)	BA.1	Omicron	Recovered	Miseq
OM1350	987.464	96.3	21K (Omicron)	BA.1	Omicron	Recovered	Miseq
OM1351	841.732	95.87	21K (Omicron)	BA.1	Omicron	Recovered	Miseq
OM1354	763.026	98.23	21L (Omicron)	BA.2	Omicron	Recovered	Miseq
OM1355	584.943	95.49	21K (Omicron)	BA.1	Omicron	Recovered	Miseq
OM1356	542.612	93.56	21L (Omicron)	BA.2	Omicron	Recovered	Miseq
OM1357	565.929	97.5	21L (Omicron)	BA.2	Omicron	Recovered	Miseq
OM1359	467.359	91.64	21M (Omicron)	B.1.1.529	Omicron	Recovered	Miseq
OM1360	627.797	94.14	21K (Omicron)	BA.1	Omicron	Recovered	Miseq
OM1362	861.356	98.18	21L (Omicron)	BA.2	Omicron	Recovered	Miseq
OM1363	280.325	90.5	21M (Omicron)	B.1.1.529	Omicron	Recovered	Miseq
OM1365	283.813	90.99	21K (Omicron)	B.1.1.529	Omicron	Recovered	Miseq
OM1366	372.009	91.65	21K (Omicron)	BA.1	Omicron	Recovered	Miseq
OM1368	956.186	96.48	21K (Omicron)	BA.1	Omicron	Recovered	Miseq
OM1369	484.552	94.07	21K (Omicron)	BA.1	Omicron	Recovered	Miseq
OM1372	752.582	93.62	21K (Omicron)	BA.1	Omicron	Recovered	Miseq
OM1376	446.278	92.21	21L (Omicron)	B.1.1.529	Omicron	Recovered	Miseq
OM1377	692.186	96.05	21K (Omicron)	BA.1	Omicron	Recovered	Miseq
OM138	630.848	95.25	21K (Omicron)	B.1.1.529	Omicron	Recovered	Nanopore
OM1382	385.537	90.95	21K (Omicron)	B.1.1.529	Omicron	Recovered	Miseq
OM1383	615.873	94.74	21K (Omicron)	BA.1	Omicron	Recovered	Miseq
OM1385	982.385	95.98	21K (Omicron)	BA.1	Omicron	Recovered	Miseq
OM1387	302.673	90.64	21L (Omicron)	B.1.1.529	Omicron	Recovered	Miseq
OM1388	773.487	95.35	21K (Omicron)	BA.1	Omicron	Recovered	Miseq
OM1389	909.571	96.47	21K (Omicron)	BA.1	Omicron	Recovered	Miseq
OM139	4494.23	95.37	21K (Omicron)	B.1.1.529	Omicron	Recovered	Nanopore
OM1390	442.447	94.36	21K (Omicron)	B.1.1.529	Omicron	Recovered	Miseq
OM1392	354.578	92.01	21M (Omicron)	B.1.1.529	Omicron	Recovered	Miseq
OM1393	791.508	95.12	21K (Omicron)	BA.1	Omicron	Recovered	Miseq
OM1394	899.118	98.11	21L (Omicron)	B.1.1.529	Omicron	Recovered	Miseq
OM1395	700.786	96.76	21K (Omicron)	BA.1	Omicron	Recovered	Miseq
OM1397	434.266	93.99	21K (Omicron)	B.1.1.529	Omicron	Recovered	Miseq
OM1398	452.994	94.07	21K (Omicron)	BA.1	Omicron	Recovered	Miseq
OM1399	681.144	95.69	21K (Omicron)	B.1.1.529	Omicron	Recovered	Miseq
OM1404	803.994	98.46	21L (Omicron)	BA.2	Omicron	Recovered	Miseq
OM1408	470.612	91.38	21M (Omicron)	B.1.1.529	Omicron	Recovered	Miseq
OM1412	788.251	95.75	21K (Omicron)	BA.1	Omicron	Recovered	Miseq
OM1415	390.817	91.86	21K (Omicron)	B.1.1.529	Omicron	Recovered	Miseq
OM1416	508.725	95.52	21M (Omicron)	B.1.1.529	Omicron	Recovered	Miseq
OM1418	366.676	92.17	21M (Omicron)	B.1.1.529	Omicron	Recovered	Miseq
OM1419	893.829	96.41	21K (Omicron)	BA.1	Omicron	Recovered	Miseq
OM142	1624.1	94.9	21K (Omicron)	B.1.1.529	Omicron	Recovered	Nanopore
OM1420	694.546	95.87	21K (Omicron)	B.1.1.529	Omicron	Recovered	Miseq
OM1422	754.267	96.25	21K (Omicron)	BA.1	Omicron	Recovered	Miseq
OM1423	314.782	93.63	21K (Omicron)	BA.1	Omicron	Recovered	Miseq
OM1424	591.239	96.04	21K (Omicron)	BA.1	Omicron	Recovered	Miseq
OM1425	423.963	90.58	21M (Omicron)	B.1.1.529	Omicron	Recovered	Miseq
OM1428	1105.6	95.61	21K (Omicron)	BA.1	Omicron	Recovered	Miseq
OM1429	420.934	92.54	21K (Omicron)	B.1.1.529	Omicron	Recovered	Miseq
OM143	625.779	93.19	21K (Omicron)	B.1.1.529 (probable)	Omicron	Recovered	Nanopore
OM1430	1174.25	97.92	21L (Omicron)	BA.2	Omicron	Recovered	Miseq
OM1431	951.474	97.68	21L (Omicron)	BA.2	Omicron	Recovered	Miseq
OM1432	808.655	97.67	21L (Omicron)	BA.2	Omicron	Recovered	Miseq
OM1433	913.616	98.11	21L (Omicron)	BA.2	Omicron	Recovered	Miseq
OM1435	365.188	94.13	21L (Omicron)	B.1.1.529	Omicron	Recovered	Miseq
OM1437	513.263	96.99	21L (Omicron)	BA.2	Omicron	Recovered	Miseq
OM1443	4156.58	99.16	21M (Omicron)	B.1.1.529	Omicron	Recovered	Miseq
OM1444	2954.58	96.86	21M (Omicron)	B.1.1.529	Omicron	Recovered	Miseq
OM1445	2472.21	94.12	21M (Omicron)	B.1.1.529	Omicron	Recovered	Miseq
OM1447	488.9	98.36	21L (Omicron)	BA.2	Omicron	Recovered	Miseq
OM1449	1205.1	91.09	20A	B.1.1.529	Omicron	Recovered	Miseq
OM1451	4627.91	98.51	21L (Omicron)	BA.2	Omicron	Recovered	Miseq
OM1452	2329.56	95.31	21M (Omicron)	B.1.1.529	Omicron	Recovered	Miseq
OM1453	3120.23	98.75	21L (Omicron)	BA.2	Omicron	Recovered	Miseq
OM1454	3846.64	98.56	21L (Omicron)	BA.2	Omicron	Recovered	Miseq
OM1455	1550.59	94.81	21M (Omicron)	B.1.1.529	Omicron	Recovered	Miseq
OM1456	2757.25	96.44	21K (Omicron)	BA.1	Omicron	Recovered	Miseq
OM1457	3055.15	96.45	21K (Omicron)	BA.1	Omicron	Recovered	Miseq
OM1458	3351.39	97.55	21K (Omicron)	BA.1	Omicron	Recovered	Miseq
OM1459	3609.93	97.21	21K (Omicron)	B.1.1.529	Omicron	Recovered	Miseq
OM146	4161.86	96.28	21K (Omicron)	B.1.1.529	Omicron	Recovered	Nanopore
OM1460	1585.33	94.61	21M (Omicron)	B.1.1.529	Omicron	Recovered	Miseq
OM1461	2714.22	97.98	21L (Omicron)	BA.2	Omicron	Recovered	Miseq
OM1462	3078.81	98.58	21L (Omicron)	BA.2	Omicron	Recovered	Miseq
OM1464	1664.2	93.28	21M (Omicron)	B.1.1.529	Omicron	Recovered	Miseq
OM1465	4094.82	98.62	21L (Omicron)	BA.2	Omicron	Recovered	Miseq
OM1466	2994.77	95.62	21L (Omicron)	B.1.1.529	Omicron	Recovered	Miseq
OM1467	3911.04	98.96	21L (Omicron)	BA.2	Omicron	Recovered	Miseq
OM1468	1610.85	93.31	21M (Omicron)	B.1.1.529	Omicron	Recovered	Miseq
OM1469	2015.17	95.73	21M (Omicron)	B.1.1.529	Omicron	Recovered	Miseq
OM147	1314.96	97.52	21K (Omicron)	B.1.1.529	Omicron	Recovered	Nanopore
OM1470	1039.21	90.43	21M (Omicron)	B.1.1.529	Omicron	Recovered	Miseq
OM1472	1597.29	92.87	21M (Omicron)	B.1.1.529	Omicron	Recovered	Miseq
OM1473	1935.19	94.18	21M (Omicron)	B.1.1.529	Omicron	Recovered	Miseq
OM1474	1945.26	92.29	21M (Omicron)	B.1.1.529	Omicron	Recovered	Miseq
OM1475	1988.56	95.11	21M (Omicron)	B.1.1.529	Omicron	Recovered	Miseq
OM1476	1548.11	92.69	21M (Omicron)	B.1.1.529	Omicron	Recovered	Miseq
OM1477	1484.6	91.11	21M (Omicron)	B.1.1.529	Omicron	Recovered	Miseq
OM1478	1292.4	92.3	21M (Omicron)	B.1.1.529	Omicron	Recovered	Miseq
OM1479	1350.08	94.03	21M (Omicron)	B.1.1.529	Omicron	Recovered	Miseq
OM148	1507.54	95.67	21K (Omicron)	B.1.1.529	Omicron	Recovered	Nanopore
OM1480	2237.5	97.33	21M (Omicron)	B.1.1.529	Omicron	Recovered	Miseq
OM1481	1558.26	91.12	21M (Omicron)	B.1.1.529	Omicron	Recovered	Miseq
OM1482	1727.85	93.15	21M (Omicron)	B.1.1.529	Omicron	Recovered	Miseq
OM1483	2192.81	96	21M (Omicron)	B.1.1.529	Omicron	Recovered	Miseq
OM1484	1506.45	91.78	21M (Omicron)	B.1.1.529	Omicron	Recovered	Miseq
OM1487	1206.84	90.97	21M (Omicron)	B.1.1.529	Omicron	Recovered	Miseq
OM1488	2071.48	91.18	21M (Omicron)	B.1.1.529	Omicron	Recovered	Miseq
OM1490	1715.43	91.99	21M (Omicron)	B.1.1.529	Omicron	Recovered	Miseq
OM1491	2872.01	94.94	21L (Omicron)	B.1.1.529	Omicron	Recovered	Miseq
OM1492	3973.87	95.19	21L (Omicron)	BA.2	Omicron	Recovered	Miseq
OM1493	4308.45	95.16	21L (Omicron)	BA.2	Omicron	Recovered	Miseq
OM1495	4415.69	98.11	21K (Omicron)	B.1.1.529	Omicron	Recovered	Miseq
OM1496	3555.65	97.95	21M (Omicron)	B.1.1.529	Omicron	Recovered	Miseq
OM1497	3480.23	98.65	21L (Omicron)	BA.2	Omicron	Recovered	Miseq
OM1498	3822.17	98.94	21L (Omicron)	BA.2	Omicron	Recovered	Miseq
OM1499	3701.55	98.48	21L (Omicron)	BA.2	Omicron	Recovered	Miseq
OM1500	3604.72	98.88	21L (Omicron)	B.1.1.529	Omicron	Recovered	Miseq
OM1502	4724.5	93.45	21K (Omicron)	BA.1	Omicron	Recovered	Miseq
OM1503	1773.38	92.04	21M (Omicron)	B.1.1.529	Omicron	Recovered	Miseq
OM1504	3461.53	98.73	21M (Omicron)	B.1.1.529	Omicron	Recovered	Miseq
OM1505	1906.76	92.5	21M (Omicron)	B.1.1.529	Omicron	Recovered	Miseq
OM1506	4539.79	98.16	21K (Omicron)	B.1.1.529	Omicron	Recovered	Miseq
OM1507	3015.88	95.78	21M (Omicron)	B.1.1.529	Omicron	Recovered	Miseq
OM1508	4087.14	99.76	21M (Omicron)	B.1.1.529	Omicron	Recovered	Miseq
OM1509	2284.72	93.31	21M (Omicron)	B.1.1.529	Omicron	Recovered	Miseq
OM1510	2814.48	97.03	21M (Omicron)	B.1.1.529	Omicron	Recovered	Miseq
OM1511	3170.6	98.97	21M (Omicron)	B.1.1.529	Omicron	Recovered	Miseq
OM1512	1480.83	91.64	21M (Omicron)	B.1.1.529	Omicron	Recovered	Miseq
OM1513	1828.07	91.07	21M (Omicron)	B.1.1.529	Omicron	Recovered	Miseq
OM1514	2386.35	93.65	21M (Omicron)	B.1.1.529	Omicron	Recovered	Miseq
OM1515	2121.32	91.62	20A	B.1.1.529	Omicron	Recovered	Miseq
OM1516	1653.97	93.04	21M (Omicron)	B.1.1.529	Omicron	Recovered	Miseq
OM1517	4255.08	98.77	21L (Omicron)	BA.2	Omicron	Recovered	Miseq
OM1518	2991.04	98.75	21M (Omicron)	B.1.1.529	Omicron	Recovered	Miseq
OM1519	3107.79	97.07	21M (Omicron)	B.1.1.529	Omicron	Recovered	Miseq
OM1520	3655.87	98.91	21M (Omicron)	B.1.1.529	Omicron	Recovered	Miseq
OM1521	4038.79	98.91	21L (Omicron)	B.1.1.529	Omicron	Recovered	Miseq
OM1522	2567.9	98.88	21L (Omicron)	BA.2	Omicron	Recovered	Miseq
OM1523	5440.68	99.09	21L (Omicron)	BA.2	Omicron	Recovered	Miseq
OM1524	4336.42	98.89	21L (Omicron)	BA.2	Omicron	Recovered	Miseq
OM1525	5391.77	99.53	21L (Omicron)	BA.2	Omicron	Recovered	Miseq
OM1526	5218.39	98.55	21L (Omicron)	BA.2	Omicron	Recovered	Miseq
OM1527	4421.72	98.77	21L (Omicron)	BA.2	Omicron	Recovered	Miseq
OM1528	4942.48	98.95	21L (Omicron)	BA.2	Omicron	Recovered	Miseq
OM1529	4284.75	98.96	21L (Omicron)	B.1.1.529	Omicron	Recovered	Miseq
OM1530	5102.64	99	21M (Omicron)	B.1.1.529	Omicron	Recovered	Miseq
OM1531	3801.43	99.22	21L (Omicron)	B.1.1.529	Omicron	Recovered	Miseq
OM1532	4327.26	99	21L (Omicron)	B.1.1.529	Omicron	Recovered	Miseq
OM1533	2732.02	97.82	21M (Omicron)	B.1.1.529	Omicron	Recovered	Miseq
OM1534	1750.03	91.74	21M (Omicron)	B.1.1.529	Omicron	Recovered	Miseq
OM1535	3396.13	99.19	21M (Omicron)	B.1.1.529	Omicron	Recovered	Miseq
OM1536	2560.98	97.9	21M (Omicron)	B.1.1.529	Omicron	Recovered	Miseq
OM1537	2400.51	92.98	21M (Omicron)	B.1.1.529	Omicron	Recovered	Miseq
OM1538	3085.9	98.1	21M (Omicron)	B.1.1.529	Omicron	Recovered	Miseq
OM1539	2253.13	94.2	21M (Omicron)	B.1.1.529	Omicron	Recovered	Miseq
OM154	4804.79	95.48	21K (Omicron)	B.1.1.529	Omicron	Recovered	Nanopore
OM1540	2045.81	93.93	20B	B.1.1.529	Omicron	Recovered	Miseq
OM1541	4877.82	99.15	21L (Omicron)	BA.2	Omicron	Recovered	Miseq
OM1542	3735.07	99.56	21M (Omicron)	B.1.1.529	Omicron	Recovered	Miseq
OM1543	2503.97	96.93	21M (Omicron)	B.1.1.529	Omicron	Recovered	Miseq
OM1544	4054.41	98.85	21L (Omicron)	BA.2	Omicron	Recovered	Miseq
OM1545	1671.65	91.44	20A	B.1.1.529	Omicron	Recovered	Miseq
OM1546	1686.53	91.62	21M (Omicron)	B.1.1.529	Omicron	Recovered	Miseq
OM1547	1804.3	91.88	21M (Omicron)	B.1.1.529	Omicron	Recovered	Miseq
OM1548	1514.94	91.59	21M (Omicron)	B.1.1.529	Omicron	Recovered	Miseq
OM1549	1774.85	93.7	21M (Omicron)	B.1.1.529	Omicron	Recovered	Miseq
OM155	5122.9	99.91	21K (Omicron)	B.1.1.529	Omicron	Recovered	Nanopore
OM1550	4411.12	96.41	21K (Omicron)	BA.1	Omicron	Recovered	Miseq
OM1551	1503.34	91.75	20A	B.1.1.529	Omicron	Recovered	Miseq
OM1552	3334.12	96.62	21K (Omicron)	B.1.1.529	Omicron	Recovered	Miseq
OM1553	4796.26	96.94	21K (Omicron)	BA.1	Omicron	Recovered	Miseq
OM1554	3792.67	97.34	21K (Omicron)	B.1.1.529	Omicron	Recovered	Miseq
OM156	4072.15	99.91	21K (Omicron)	B.1.1.529	Omicron	Recovered	Nanopore
OM1561	1273.48	90.53	21M (Omicron)	B.1.1.529	Omicron	Recovered	Miseq
OM1563	2482.62	94.86	21K (Omicron)	B.1.1.529	Omicron	Recovered	Miseq
OM1564	3240.78	96.22	21K (Omicron)	BA.1	Omicron	Recovered	Miseq
OM1565	3656.32	96.56	21K (Omicron)	BA.1	Omicron	Recovered	Miseq
OM1566	3588.25	96.33	21K (Omicron)	BA.1	Omicron	Recovered	Miseq
OM1567	1375.35	91.53	21M (Omicron)	B.1.1.529	Omicron	Recovered	Miseq
OM1568	3260.88	98.59	21L (Omicron)	BA.2	Omicron	Recovered	Miseq
OM1569	1494.14	91.95	21M (Omicron)	B.1.1.529	Omicron	Recovered	Miseq
OM157	2427.72	99.99	21K (Omicron)	B.1.1.529	Omicron	Recovered	Nanopore
OM1570	4472.62	98.82	21L (Omicron)	BA.2	Omicron	Recovered	Miseq
OM1571	3939.26	96.5	21K (Omicron)	BA.1	Omicron	Recovered	Miseq
OM1572	2914.73	95.74	21K (Omicron)	B.1.1.529	Omicron	Recovered	Miseq
OM1573	3801.34	98.27	21L (Omicron)	BA.2	Omicron	Recovered	Miseq
OM1574	2495.88	95.27	21K (Omicron)	B.1.1.529	Omicron	Recovered	Miseq
OM1575	2624.85	95.92	21M (Omicron)	B.1.1.529	Omicron	Recovered	Miseq
OM1576	4163.59	98.84	21L (Omicron)	BA.2	Omicron	Recovered	Miseq
OM1577	1503.11	94.11	21M (Omicron)	B.1.1.529	Omicron	Recovered	Miseq
OM1578	3052.33	95.23	21K (Omicron)	B.1.1.529	Omicron	Recovered	Miseq
OM158	4221.83	99.92	21K (Omicron)	B.1.1.529	Omicron	Recovered	Nanopore
OM1580	1727.9	94.45	21M (Omicron)	B.1.1.529	Omicron	Recovered	Miseq
OM1581	1597.21	92.92	21M (Omicron)	B.1.1.529	Omicron	Recovered	Miseq
OM1582	3815.81	96.36	21K (Omicron)	BA.1	Omicron	Recovered	Miseq
OM1583	3234.73	96.31	21K (Omicron)	BA.1	Omicron	Recovered	Miseq
OM1584	2990.79	95.9	21K (Omicron)	BA.1	Omicron	Recovered	Miseq
OM1585	4226.13	96.67	21K (Omicron)	BA.1	Omicron	Recovered	Miseq
OM1587	2590.73	97.7	21M (Omicron)	B.1.1.529	Omicron	Recovered	Miseq
OM1589	1490.49	90.9	20A	B.1.1.529	Omicron	Recovered	Miseq
OM1590	1227.84	90.36	21M (Omicron)	B.1.1.529	Omicron	Recovered	Miseq
OM1591	1340.51	92.42	21M (Omicron)	B.1.1.529	Omicron	Recovered	Miseq
OM1596	1552.51	90.86	21M (Omicron)	B.1.1.529	Omicron	Recovered	Miseq
OM1597	1465.05	90.86	21M (Omicron)	B.1.1.529	Omicron	Recovered	Miseq
OM1598	1575.37	91.39	21M (Omicron)	B.1.1.529	Omicron	Recovered	Miseq
OM1599	1428.21	90.88	21M (Omicron)	B.1.1.529	Omicron	Recovered	Miseq
OM160	3067.87	99.97	21K (Omicron)	B.1.1.529	Omicron	Recovered	Nanopore
OM1600	1451.24	90.03	21M (Omicron)	B.1.1.529	Omicron	Recovered	Miseq
OM1601	1654.72	90.16	21M (Omicron)	B.1.1.529	Omicron	Recovered	Miseq
OM1602	1246.08	90.32	21M (Omicron)	B.1.1.529	Omicron	Recovered	Miseq
OM1604	1424.42	90.34	21M (Omicron)	B.1.1.529	Omicron	Recovered	Miseq
OM1605	1404.9	90.47	21M (Omicron)	B.1.1.529	Omicron	Recovered	Miseq
OM1606	1460.36	90.8	20A	B.1.1.529	Omicron	Recovered	Miseq
OM1607	3083.43	98.64	21L (Omicron)	BA.2	Omicron	Recovered	Miseq
OM1608	1286.19	90.26	21M (Omicron)	B.1.1.529	Omicron	Recovered	Miseq
OM1609	3784.02	98.92	21L (Omicron)	BA.2	Omicron	Recovered	Miseq
OM1610	1409.57	90.24	21M (Omicron)	B.1.1.529	Omicron	Recovered	Miseq
OM1612	1419.13	90.57	21M (Omicron)	B.1.1.529	Omicron	Recovered	Miseq
OM1613	1371.25	90.07	21M (Omicron)	B.1.1.529	Omicron	Recovered	Miseq
OM1615	1758.95	93.7	21M (Omicron)	B.1.1.529	Omicron	Recovered	Miseq
OM1616	1349.44	90.65	21M (Omicron)	B.1.1.529	Omicron	Recovered	Miseq
OM1617	1523.05	90.14	21M (Omicron)	B.1.1.529	Omicron	Recovered	Miseq
OM1618	1461.95	91.34	21M (Omicron)	B.1.1.529	Omicron	Recovered	Miseq
OM162	3747.41	99.37	21K (Omicron)	B.1.1.529	Omicron	Recovered	Nanopore
OM1620	1643.3	90.32	21M (Omicron)	B.1.1.529	Omicron	Recovered	Miseq
OM1621	3717.75	98.59	21L (Omicron)	BA.2	Omicron	Recovered	Miseq
OM1622	4677.13	98.62	21L (Omicron)	BA.2	Omicron	Recovered	Miseq
OM1623	4552.28	97.87	21K (Omicron)	B.1.1.529	Omicron	Recovered	Miseq
OM1624	1570.03	92.64	21M (Omicron)	B.1.1.529	Omicron	Recovered	Miseq
OM1625	4543.28	98.76	21L (Omicron)	BA.2	Omicron	Recovered	Miseq
OM1626	3032.1	96.85	21M (Omicron)	B.1.1.529	Omicron	Recovered	Miseq
OM1628	1728.16	91.37	21M (Omicron)	B.1.1.529	Omicron	Recovered	Miseq
OM1629	2029.14	91.97	21M (Omicron)	B.1.1.529	Omicron	Recovered	Miseq
OM163	5106.78	99.93	21K (Omicron)	B.1.1.529	Omicron	Recovered	Nanopore
OM1630	4629.39	97.95	21K (Omicron)	B.1.1.529	Omicron	Recovered	Miseq
OM1632	1596.88	91.92	21M (Omicron)	B.1.1.529	Omicron	Recovered	Miseq
OM1633	1965.97	92.14	21M (Omicron)	B.1.1.529	Omicron	Recovered	Miseq
OM1634	2614.41	95.25	21M (Omicron)	B.1.1.529	Omicron	Recovered	Miseq
OM1635	4392.92	98.81	21L (Omicron)	BA.2	Omicron	Recovered	Miseq
OM1636	2359.79	94.89	21M (Omicron)	B.1.1.529	Omicron	Recovered	Miseq
OM1637	5270.2	97.06	21K (Omicron)	BA.1	Omicron	Recovered	Miseq
OM1638	1497.6	91.99	21M (Omicron)	B.1.1.529	Omicron	Recovered	Miseq
OM1639	1526.54	91.55	21M (Omicron)	B.1.1.529	Omicron	Recovered	Miseq
OM164	3291.54	99.77	21K (Omicron)	B.1.1.529	Omicron	Recovered	Nanopore
OM1640	2974.88	97.75	21K (Omicron)	B.1.1.529	Omicron	Recovered	Miseq
OM1641	1625.48	92.38	21M (Omicron)	B.1.1.529	Omicron	Recovered	Miseq
OM1642	2113.02	95.26	21M (Omicron)	B.1.1.529	Omicron	Recovered	Miseq
OM1643	3433.64	95.8	21K (Omicron)	B.1.1.529	Omicron	Recovered	Miseq
OM1644	2285.09	94.53	21K (Omicron)	B.1.1.529	Omicron	Recovered	Miseq
OM1645	5000.25	98.44	21L (Omicron)	BA.2	Omicron	Recovered	Miseq
OM1646	1564.46	92.49	21M (Omicron)	B.1.1.529	Omicron	Recovered	Miseq
OM1647	1283.09	91.43	20A	B.1.1.529	Omicron	Recovered	Miseq
OM1648	1443.38	92.27	21M (Omicron)	B.1.1.529	Omicron	Recovered	Miseq
OM1649	1943.81	93.44	21M (Omicron)	B.1.1.529	Omicron	Recovered	Miseq
OM1650	1894.04	93.53	21M (Omicron)	B.1.1.529	Omicron	Recovered	Miseq
OM1651	2399.67	95.11	21M (Omicron)	B.1.1.529	Omicron	Recovered	Miseq
OM1652	1737.89	92.64	21M (Omicron)	B.1.1.529	Omicron	Recovered	Miseq
OM1653	1819	92.96	21M (Omicron)	B.1.1.529	Omicron	Recovered	Miseq
OM1654	1480.73	91.5	21M (Omicron)	B.1.1.529	Omicron	Recovered	Miseq
OM1655	2014.03	93.17	21M (Omicron)	B.1.1.529	Omicron	Recovered	Miseq
OM1656	2627.89	95.85	21M (Omicron)	B.1.1.529	Omicron	Recovered	Miseq
OM1657	3945.47	98.64	21L (Omicron)	BA.2	Omicron	Recovered	Miseq
OM1658	6009.78	99.36	21L (Omicron)	BA.2	Omicron	Recovered	Miseq
OM1659	4060.47	98.19	21K (Omicron)	B.1.1.529	Omicron	Recovered	Miseq
OM1660	4063.26	97.64	21K (Omicron)	B.1.1.529	Omicron	Recovered	Miseq
OM1661	5762.73	97.52	21K (Omicron)	BA.1	Omicron	Recovered	Miseq
OM1662	5317.79	97.73	21K (Omicron)	BA.1	Omicron	Recovered	Miseq
OM1663	2615.27	95.26	21K (Omicron)	B.1.1.529	Omicron	Recovered	Miseq
OM1664	4081.32	97.21	21K (Omicron)	B.1.1.529	Omicron	Recovered	Miseq
OM1665	5414.51	97.84	21K (Omicron)	BA.1	Omicron	Recovered	Miseq
OM1666	2251.54	93.76	21M (Omicron)	B.1.1.529	Omicron	Recovered	Miseq
OM1667	4520.71	97.33	21K (Omicron)	B.1.1.529	Omicron	Recovered	Miseq
OM1668	4311.1	97.35	21K (Omicron)	B.1.1.529	Omicron	Recovered	Miseq
OM1669	3597.81	97.81	21K (Omicron)	B.1.1.529	Omicron	Recovered	Miseq
OM1670	4301.88	97.44	21K (Omicron)	BA.1	Omicron	Recovered	Miseq
OM1671	2156.26	91.34	21M (Omicron)	B.1.1.529	Omicron	Recovered	Miseq
OM1672	4343.17	98.07	21K (Omicron)	BA.1	Omicron	Recovered	Miseq
OM1673	1367.75	90.44	21M (Omicron)	B.1.1.529	Omicron	Recovered	Miseq
OM1674	2760.2	96.5	21M (Omicron)	B.1.1.529	Omicron	Recovered	Miseq
OM1675	1228.16	96.18	21M (Omicron)	B.1.1.529	Omicron	Recovered	Miseq
OM1676	4002.53	97.38	21K (Omicron)	B.1.1.529	Omicron	Recovered	Miseq
OM1677	1910.87	92.14	21M (Omicron)	B.1.1.529	Omicron	Recovered	Miseq
OM1678	4874.46	97.4	21K (Omicron)	B.1.1.529	Omicron	Recovered	Miseq
OM1679	4333.71	97.17	21K (Omicron)	BA.1	Omicron	Recovered	Miseq
OM1680	4903.99	97.37	21K (Omicron)	BA.1	Omicron	Recovered	Miseq
OM1681	1633.41	93.76	21M (Omicron)	B.1.1.529	Omicron	Recovered	Miseq
OM1682	1844.78	91.91	21M (Omicron)	B.1.1.529	Omicron	Recovered	Miseq
OM1683	2084.61	96.86	21M (Omicron)	B.1.1.529	Omicron	Recovered	Miseq
OM1684	2751.68	96.83	21M (Omicron)	B.1.1.529	Omicron	Recovered	Miseq
OM1685	4621.18	98.73	21L (Omicron)	BA.2	Omicron	Recovered	Miseq
OM1686	1943.92	92.1	21M (Omicron)	B.1.1.529	Omicron	Recovered	Miseq
OM1687	2436.81	94.58	21M (Omicron)	B.1.1.529	Omicron	Recovered	Miseq
OM1688	5113.99	98.66	21K (Omicron)	BA.1	Omicron	Recovered	Miseq
OM1689	4050.55	97.53	21K (Omicron)	B.1.1.529	Omicron	Recovered	Miseq
OM1690	1782.84	93.03	21M (Omicron)	B.1.1.529	Omicron	Recovered	Miseq
OM1691	1891.95	96.44	21M (Omicron)	B.1.1.529	Omicron	Recovered	Miseq
OM1692	1578.25	91.54	21M (Omicron)	B.1.1.529	Omicron	Recovered	Miseq
OM1693	1495.87	90.68	21M (Omicron)	B.1.1.529	Omicron	Recovered	Miseq
OM1694	4515.68	97.32	21K (Omicron)	BA.1	Omicron	Recovered	Miseq
OM1695	3083.42	97.25	21K (Omicron)	B.1.1.529	Omicron	Recovered	Miseq
OM1696	4621.67	97.06	21K (Omicron)	BA.1	Omicron	Recovered	Miseq
OM1697	1548.01	93.98	21M (Omicron)	B.1.1.529	Omicron	Recovered	Miseq
OM1698	1711.26	91.88	21M (Omicron)	B.1.1.529	Omicron	Recovered	Miseq
OM1699	2044.93	96.45	21M (Omicron)	B.1.1.529	Omicron	Recovered	Miseq
OM1700	4823.09	97.26	21K (Omicron)	BA.1	Omicron	Recovered	Miseq
OM1701	1891.6	91.05	21M (Omicron)	B.1.1.529	Omicron	Recovered	Miseq
OM1702	1831.75	92.02	21M (Omicron)	B.1.1.529	Omicron	Recovered	Miseq
OM1703	2766.13	96.19	21K (Omicron)	B.1.1.529	Omicron	Recovered	Miseq
OM1704	2686.22	96.21	21K (Omicron)	B.1.1.529	Omicron	Recovered	Miseq
OM1705	1433.34	91.22	21M (Omicron)	B.1.1.529	Omicron	Recovered	Miseq
OM1706	2796.03	97.12	21M (Omicron)	B.1.1.529	Omicron	Recovered	Miseq
OM1707	1976.99	95.41	21M (Omicron)	B.1.1.529	Omicron	Recovered	Miseq
OM1708	2208.17	93.36	21M (Omicron)	B.1.1.529	Omicron	Recovered	Miseq
OM1709	5469.45	98.73	21L (Omicron)	BA.2	Omicron	Recovered	Miseq
OM1710	4283.58	98.93	21L (Omicron)	BA.2	Omicron	Recovered	Miseq
OM1711	5364.5	99.26	21L (Omicron)	BA.2	Omicron	Recovered	Miseq
OM1712	2455.44	95.76	21M (Omicron)	B.1.1.529	Omicron	Recovered	Miseq
OM1715	4725.29	98.49	21L (Omicron)	BA.2	Omicron	Recovered	Miseq
OM1716	2041.35	94.94	21M (Omicron)	B.1.1.529	Omicron	Recovered	Miseq
OM1717	1723.2	92.19	21M (Omicron)	B.1.1.529	Omicron	Recovered	Miseq
OM1718	5418.69	98.45	21L (Omicron)	BA.2	Omicron	Recovered	Miseq
OM1719	5350.73	98.47	21L (Omicron)	BA.2	Omicron	Recovered	Miseq
OM172	1178.96	93.21	21K (Omicron)	B.1.1.529	Omicron	Recovered	Nanopore
OM1720	2426.78	94.97	21M (Omicron)	B.1.1.529	Omicron	Recovered	Miseq
OM1721	3890.12	98.05	21L (Omicron)	BA.2	Omicron	Recovered	Miseq
OM1722	1605.41	91.29	21M (Omicron)	B.1.1.529	Omicron	Recovered	Miseq
OM1723	1586.99	91.82	21M (Omicron)	B.1.1.529	Omicron	Recovered	Miseq
OM1724	1857.12	91.93	21M (Omicron)	B.1.1.529	Omicron	Recovered	Miseq
OM1725	1904.03	91.34	21M (Omicron)	B.1.1.529	Omicron	Recovered	Miseq
OM1726	3617.96	97.55	21M (Omicron)	B.1.1.529	Omicron	Recovered	Miseq
OM1728	1772.38	91.67	20A	B.1.1.529	Omicron	Recovered	Miseq
OM1730	1770.74	91.31	21M (Omicron)	B.1.1.529	Omicron	Recovered	Miseq
OM1731	1661.31	91.71	21M (Omicron)	B.1.1.529	Omicron	Recovered	Miseq
OM1732	1459.49	94.57	21M (Omicron)	B.1.1.529	Omicron	Recovered	Miseq
OM1734	1654.57	90.87	21M (Omicron)	B.1.1.529	Omicron	Recovered	Miseq
OM1735	1807.18	94.03	21M (Omicron)	B.1.1.529	Omicron	Recovered	Miseq
OM1736	1671.48	90.83	21M (Omicron)	B.1.1.529	Omicron	Recovered	Miseq
OM1737	1801.22	92.51	21M (Omicron)	B.1.1.529	Omicron	Recovered	Miseq
OM1738	3064.93	96.52	21M (Omicron)	B.1.1.529	Omicron	Recovered	Miseq
OM1739	3756.7	97.57	21L (Omicron)	BA.2	Omicron	Recovered	Miseq
OM1740	1697.11	93.94	21M (Omicron)	B.1.1.529	Omicron	Recovered	Miseq
OM1741	1694.07	92.52	21M (Omicron)	B.1.1.529	Omicron	Recovered	Miseq
OM1742	2474.11	96.8	21M (Omicron)	B.1.1.529	Omicron	Recovered	Miseq
OM1743	1544.36	91.23	21M (Omicron)	B.1.1.529	Omicron	Recovered	Miseq
OM1744	1725.18	90.88	21M (Omicron)	B.1.1.529	Omicron	Recovered	Miseq
OM1745	2404.21	96.48	21M (Omicron)	B.1.1.529	Omicron	Recovered	Miseq
OM1746	1754.77	91.61	21M (Omicron)	B.1.1.529	Omicron	Recovered	Miseq
OM1747	1530.17	91.11	21M (Omicron)	B.1.1.529	Omicron	Recovered	Miseq
OM1748	1642.45	92.31	21M (Omicron)	B.1.1.529	Omicron	Recovered	Miseq
OM1749	1717.88	92.72	21M (Omicron)	B.1.1.529	Omicron	Recovered	Miseq
OM1752	1755.47	92.96	21M (Omicron)	B.1.1.529	Omicron	Recovered	Miseq
OM1754	1324.1	90.48	21M (Omicron)	B.1.1.529	Omicron	Recovered	Miseq
OM1755	2000.43	95.22	21M (Omicron)	B.1.1.529	Omicron	Recovered	Miseq
OM1756	2850.23	96.54	21L (Omicron)	B.1.1.529	Omicron	Recovered	Miseq
OM1757	3045.75	95.9	21K (Omicron)	B.1.1.529	Omicron	Recovered	Miseq
OM1759	4261.87	98.73	21L (Omicron)	BA.2	Omicron	Recovered	Miseq
OM1760	3790.84	96.28	21K (Omicron)	B.1.1.529	Omicron	Recovered	Miseq
OM1761	4110.35	97.46	21K (Omicron)	B.1.1.529	Omicron	Recovered	Miseq
OM1762	1641.99	91.93	21M (Omicron)	B.1.1.529	Omicron	Recovered	Miseq
OM1763	1928.26	97.37	21M (Omicron)	B.1.1.529	Omicron	Recovered	Miseq
OM1764	1495.39	91.63	21M (Omicron)	B.1.1.529	Omicron	Recovered	Miseq
OM1765	1310.39	90.77	21M (Omicron)	B.1.1.529	Omicron	Recovered	Miseq
OM1767	1976.79	94.53	21M (Omicron)	B.1.1.529	Omicron	Recovered	Miseq
OM1768	2674.68	96.15	21K (Omicron)	B.1.1.529	Omicron	Recovered	Miseq
OM1769	1644.85	90.71	21M (Omicron)	B.1.1.529	Omicron	Recovered	Miseq
OM1770	1518.83	92.39	21M (Omicron)	B.1.1.529	Omicron	Recovered	Miseq
OM1771	5332.57	98.28	21K (Omicron)	BA.1	Omicron	Recovered	Miseq
OM1772	1377.21	92.68	21M (Omicron)	B.1.1.529	Omicron	Recovered	Miseq
OM1773	1557.87	91.51	21M (Omicron)	B.1.1.529	Omicron	Recovered	Miseq
OM1774	1217.51	90.22	21M (Omicron)	B.1.1.529	Omicron	Recovered	Miseq
OM1775	1638.69	91.62	21M (Omicron)	B.1.1.529	Omicron	Recovered	Miseq
OM1776	1300.96	91.08	21M (Omicron)	B.1.1.529	Omicron	Recovered	Miseq
OM1777	1610.02	91.34	21M (Omicron)	B.1.1.529	Omicron	Recovered	Miseq
OM1778	5844.37	99.34	21L (Omicron)	BA.2	Omicron	Recovered	Miseq
OM1779	4732.24	98.76	21L (Omicron)	BA.2	Omicron	Recovered	Miseq
OM1780	1970.46	93.04	21M (Omicron)	B.1.1.529	Omicron	Recovered	Miseq
OM1781	2027.91	91.85	21M (Omicron)	B.1.1.529	Omicron	Recovered	Miseq
OM1782	2845.03	96.09	21M (Omicron)	B.1.1.529	Omicron	Recovered	Miseq
OM1783	1912.89	91.92	21M (Omicron)	B.1.1.529	Omicron	Recovered	Miseq
OM1785	3137.55	96.9	21L (Omicron)	B.1.1.529	Omicron	Recovered	Miseq
OM1786	1762.76	91.6	21M (Omicron)	B.1.1.529	Omicron	Recovered	Miseq
OM1787	1442	91.16	21M (Omicron)	B.1.1.529	Omicron	Recovered	Miseq
OM1788	1663.31	93.11	21M (Omicron)	B.1.1.529	Omicron	Recovered	Miseq
OM1789	1891.56	95.11	21M (Omicron)	B.1.1.529	Omicron	Recovered	Miseq
OM1790	3496.49	99.67	21L (Omicron)	BA.2	Omicron	Recovered	Miseq
OM1791	1800.12	91.02	21M (Omicron)	B.1.1.529	Omicron	Recovered	Miseq
OM1792	2217.12	91.69	21M (Omicron)	B.1.1.529	Omicron	Recovered	Miseq
OM1793	1359.45	92.22	21M (Omicron)	B.1.1.529	Omicron	Recovered	Miseq
OM1794	1778.7	92.79	21M (Omicron)	B.1.1.529	Omicron	Recovered	Miseq
OM1795	1496.35	91.39	21M (Omicron)	B.1.1.529	Omicron	Recovered	Miseq
OM1796	1594.32	91.01	21M (Omicron)	B.1.1.529	Omicron	Recovered	Miseq
OM1797	1674.9	90.41	21M (Omicron)	B.1.1.529	Omicron	Recovered	Miseq
OM1798	1677.36	90.3	21M (Omicron)	B.1.1.529	Omicron	Recovered	Miseq
OM1799	5704.34	97.22	21K (Omicron)	BA.1	Omicron	Recovered	Miseq
OM1800	1987.77	91.41	20A	B.1.1.529	Omicron	Recovered	Miseq
OM1801	2636.78	96.76	21K (Omicron)	B.1.1.529	Omicron	Recovered	Miseq
OM1802	4337.25	97.6	21K (Omicron)	BA.1	Omicron	Recovered	Miseq
OM1803	1861.15	94.26	21M (Omicron)	B.1.1.529	Omicron	Recovered	Miseq
OM1804	1870.6	92.24	21M (Omicron)	B.1.1.529	Omicron	Recovered	Miseq
OM1805	4428.63	97.4	21K (Omicron)	B.1.1.529	Omicron	Recovered	Miseq
OM1806	3710.1	98.37	21L (Omicron)	BA.2	Omicron	Recovered	Miseq
OM1807	3544.27	98.17	21L (Omicron)	BA.2	Omicron	Recovered	Miseq
OM1808	3579.5	95.9	21K (Omicron)	B.1.1.529	Omicron	Recovered	Miseq
OM1809	3923.14	96.3	21K (Omicron)	B.1.1.529	Omicron	Recovered	Miseq
OM1810	1321.95	91.1	21M (Omicron)	B.1.1.529	Omicron	Recovered	Miseq
OM1811	3730.61	98.18	21K (Omicron)	B.1.1.529	Omicron	Recovered	Miseq
OM1812	1541.62	92.96	21M (Omicron)	B.1.1.529	Omicron	Recovered	Miseq
OM1814	1509.29	92.32	21M (Omicron)	B.1.1.529	Omicron	Recovered	Miseq
OM1815	1631.72	94.13	21M (Omicron)	B.1.1.529	Omicron	Recovered	Miseq
OM1816	1984.64	96	21M (Omicron)	B.1.1.529	Omicron	Recovered	Miseq
OM1817	1576.97	91.09	21M (Omicron)	B.1.1.529	Omicron	Recovered	Miseq
OM1818	3313.44	96.42	21K (Omicron)	B.1.1.529	Omicron	Recovered	Miseq
OM1819	2096.88	95.73	21M (Omicron)	B.1.1.529	Omicron	Recovered	Miseq
OM186	1614.13	91.79	21K (Omicron)	B.1.1.529	Omicron	Recovered	Nanopore
OM195	2644.07	91.35	21K (Omicron)	B.1.1.529	Omicron	Recovered	Nanopore
OM196	1421.06	94.61	21K (Omicron)	B.1.1.529	Omicron	Recovered	Nanopore
OM197	1608.4	94.13	21K (Omicron)	B.1.1.529	Omicron	Recovered	Nanopore
OM199	2333.73	94.18	21K (Omicron)	B.1.1.529	Omicron	Recovered	Nanopore
OM205	1273.07	90.53	21K (Omicron)	B.1.1.529	Omicron	Recovered	Nanopore
OM207	3100.08	94.56	21K (Omicron)	B.1.1.529	Omicron	Recovered	Nanopore
OM208	4153.59	94.59	21K (Omicron)	B.1.1.529	Omicron	Recovered	Nanopore
OM209	4844.87	95.56	21K (Omicron)	B.1.1.529	Omicron	Recovered	Nanopore
OM211	3552.82	94.51	21K (Omicron)	B.1.1.529	Omicron	Recovered	Nanopore
OM219	1652.75	93.96	21K (Omicron)	B.1.1.529	Omicron	Recovered	Nanopore
OM224	1071.62	92.05	21K (Omicron)	B.1.1.529	Omicron	Recovered	Nanopore
OM227	1019.13	90.43	21K (Omicron)	B.1.1.529	Omicron	Recovered	Nanopore
OM234	1878.08	93.49	21K (Omicron)	B.1.1.529	Omicron	Recovered	Nanopore
OM235	882.161	90.79	21K (Omicron)	B.1.1.529	Omicron	Recovered	Nanopore
OM238	1160.68	90.34	21K (Omicron)	B.1.1.529	Omicron	Recovered	Nanopore
OM239	807.82	93.32	21K (Omicron)	B.1.1.529	Omicron	Recovered	Nanopore
OM240	936.783	94.13	21K (Omicron)	B.1.1.529	Omicron	Recovered	Nanopore
OM248	616.641	94.35	21K (Omicron)	B.1.1.529	Omicron	Recovered	Nanopore
OM249	1253.59	94.67	21K (Omicron)	B.1.1.529	Omicron	Recovered	Nanopore
OM251	792.894	92.32	21K (Omicron)	B.1.1.529	Omicron	Recovered	Nanopore
OM253	1190.62	94.4	21K (Omicron)	B.1.1.529	Omicron	Recovered	Nanopore
OM256	1105.93	94.68	21K (Omicron)	B.1.1.529	Omicron	Recovered	Nanopore
OM258	1888.65	90.73	21K (Omicron)	B.1.1.529	Omicron	Recovered	Nanopore
OM261	1838.35	94.53	21K (Omicron)	B.1.1.529	Omicron	Recovered	Nanopore
OM262	749.882	92.7	21K (Omicron)	B.1.1.529	Omicron	Recovered	Nanopore
OM263	3440.63	92.44	21K (Omicron)	B.1.1.529	Omicron	Recovered	Nanopore
OM267	1260.42	90.85	21K (Omicron)	B.1.1.529	Omicron	Recovered	Nanopore
OM273	2876.47	91.99	21K (Omicron)	B.1.1.529	Omicron	Recovered	Nanopore
OM275	1196.01	90.15	21K (Omicron)	B.1.1.529	Omicron	Recovered	Nanopore
OM277	702.707	92.63	21K (Omicron)	B.1.1.529	Omicron	Recovered	Nanopore
OM282	3029.64	94.31	21K (Omicron)	B.1.1.529	Omicron	Recovered	Nanopore
OM283	3029.74	94.53	21K (Omicron)	B.1.1.529	Omicron	Recovered	Nanopore
OM287	2874.5	94.11	21K (Omicron)	B.1.1.529	Omicron	Recovered	Nanopore
OM299	1074.56	94.46	21K (Omicron)	B.1.1.529	Omicron	Recovered	Nanopore
OM300	1336.4	91.47	21K (Omicron)	B.1.1.529	Omicron	Recovered	Nanopore
OM301	4385.96	95.14	21K (Omicron)	B.1.1.529	Omicron	Recovered	Nanopore
OM302	2646.66	94.63	21K (Omicron)	B.1.1.529	Omicron	Recovered	Nanopore
OM303	2076	94.44	21K (Omicron)	B.1.1.529	Omicron	Recovered	Nanopore
OM304	571.704	94.08	21K (Omicron)	B.1.1.529	Omicron	Recovered	Nanopore
OM305	1965.39	95.42	21K (Omicron)	B.1.1.529	Omicron	Recovered	Nanopore
OM310	792.649	94.19	21K (Omicron)	B.1.1.529	Omicron	Recovered	Nanopore
OM311	1530.96	94.6	21K (Omicron)	B.1.1.529	Omicron	Recovered	Nanopore
OM316	419.644	91.68	21K (Omicron)	B.1.1.529	Omicron	Recovered	Nanopore
OM317	1316.98	94.52	21K (Omicron)	B.1.1.529	Omicron	Recovered	Nanopore
OM318	3439.11	95.49	21K (Omicron)	B.1.1.529	Omicron	Recovered	Nanopore
OM320	2698.22	94.51	21K (Omicron)	B.1.1.529	Omicron	Recovered	Nanopore
OM321	2484.54	94.93	21K (Omicron)	B.1.1.529	Omicron	Recovered	Nanopore
OM322	2362.05	95.53	21K (Omicron)	B.1.1.529	Omicron	Recovered	Nanopore
OM323	426.509	90.09	21K (Omicron)	B.1.1.529	Omicron	Recovered	Nanopore
OM325	3762.76	94.51	21K (Omicron)	B.1.1.529	Omicron	Recovered	Nanopore
OM331	1209.68	90.74	21K (Omicron)	B.1.1.529	Omicron	Recovered	Nanopore
OM332	880.776	92.84	21K (Omicron)	B.1.1.529	Omicron	Recovered	Nanopore
OM334	1449.2	97.33	21K (Omicron)	B.1.1.529	Omicron	Recovered	Nanopore
OM338	1875.96	94.45	21K (Omicron)	B.1.1.529	Omicron	Recovered	Nanopore
OM342	468.679	92.48	21K (Omicron)	B.1.1.529	Omicron	Recovered	Nanopore
OM344	1302.21	94.56	21K (Omicron)	B.1.1.529	Omicron	Recovered	Nanopore
OM345	1089.01	94.39	21K (Omicron)	B.1.1.529	Omicron	Recovered	Nanopore
OM346	929.148	94.56	21K (Omicron)	B.1.1.529	Omicron	Recovered	Nanopore
OM347	2432.71	96.85	21K (Omicron)	B.1.1.529	Omicron	Recovered	Nanopore
OM349	825.256	93.96	21K (Omicron)	B.1.1.529	Omicron	Recovered	Nanopore
OM360	1148.38	91.09	21K (Omicron)	B.1.1.529	Omicron	Recovered	Nanopore
OM369	902.966	94.31	21K (Omicron)	B.1.1.529	Omicron	Recovered	Nanopore
OM387	1285.05	90.56	21K (Omicron)	B.1.1.529	Omicron	Recovered	Nanopore
OM400	1777.7	90.43	21K (Omicron)	B.1.1.529	Omicron	Recovered	Nanopore
OM406	1730.88	94.22	21K (Omicron)	B.1.1.529	Omicron	Recovered	Nanopore
OM414	3522.06	90.6	21K (Omicron)	B.1.1.529	Omicron	Recovered	Nanopore
OM415	3750.01	91.35	21K (Omicron)	B.1.1.529	Omicron	Recovered	Nanopore
OM420	907.701	96.9	21K (Omicron)	B.1.1.529 (probable)	Omicron	Recovered	Miseq
OM421	1354.54	97.22	21K (Omicron)	B.1.1.529 (probable)	Omicron	Recovered	Miseq
OM422	1325.59	97.64	21K (Omicron)	B.1.1.529	Omicron	Recovered	Miseq
OM423	1007.53	97.51	21K (Omicron)	B.1.1.529	Omicron	Recovered	Miseq
OM424	1730.49	99.11	21K (Omicron)	B.1.1.529	Omicron	Recovered	Miseq
OM426	1255.23	97.99	21K (Omicron)	B.1.1.529	Omicron	Recovered	Miseq
OM427	651.138	96.48	21K (Omicron)	B.1.1.529 (probable)	Omicron	Recovered	Miseq
OM428	1497.06	98.43	21K (Omicron)	B.1.1.529	Omicron	Recovered	Miseq
OM429	984.29	95.52	21K (Omicron)	B.1.1.529 (probable)	Omicron	Recovered	Miseq
OM430	620.27	93.88	21K (Omicron)	B.1.1.529 (probable)	Omicron	Recovered	Miseq
OM431	1263.98	97.89	21K (Omicron)	B.1.1.529 (probable)	Omicron	Recovered	Miseq
OM433	1337.85	97.55	21K (Omicron)	B.1.1.529 (probable)	Omicron	Recovered	Miseq
OM434	907.715	95.72	21K (Omicron)	B.1.1.529 (probable)	Omicron	Recovered	Miseq
OM437	1490.46	98.22	21K (Omicron)	B.1.1.529	Omicron	Recovered	Miseq
OM438	1521.12	98.24	21K (Omicron)	B.1.1.529	Omicron	Recovered	Miseq
OM441	1283.83	96.81	21K (Omicron)	B.1.1.529 (probable)	Omicron	Recovered	Miseq
OM445	1237.29	97.33	21K (Omicron)	B.1.1.529 (probable)	Omicron	Recovered	Miseq
OM446	1347.5	98.01	21K (Omicron)	B.1.1.529 (probable)	Omicron	Recovered	Miseq
OM447	1213.66	96.61	21K (Omicron)	B.1.1.529 (probable)	Omicron	Recovered	Miseq
OM448	1243.43	97.21	21K (Omicron)	B.1.1.529 (probable)	Omicron	Recovered	Miseq
OM449	1341.8	97.51	21K (Omicron)	B.1.1.529 (probable)	Omicron	Recovered	Miseq
OM450	1000.64	95.6	21K (Omicron)	B.1.1.529 (probable)	Omicron	Recovered	Miseq
OM451	1515.94	95.99	21K (Omicron)	B.1.1.529 (probable)	Omicron	Recovered	Miseq
OM452	1201.65	97.87	21K (Omicron)	B.1.1.529	Omicron	Recovered	Miseq
OM453	1198.76	96.46	21K (Omicron)	B.1.1.529 (probable)	Omicron	Recovered	Miseq
OM454	1187.87	97.31	21K (Omicron)	B.1.1.529 (probable)	Omicron	Recovered	Miseq
OM456	1114.44	97.63	21K (Omicron)	B.1.1.529	Omicron	Recovered	Miseq
OM458	1305.41	98.06	21K (Omicron)	B.1.1.529	Omicron	Recovered	Miseq
OM459	1361.88	96.87	21K (Omicron)	B.1.1.529 (probable)	Omicron	Recovered	Miseq
OM460	1469.25	97.52	21K (Omicron)	B.1.1.529	Omicron	Recovered	Miseq
OM465	1139.74	93.35	21K (Omicron)	B.1.1.529 (probable)	Omicron	Recovered	Miseq
OM470	1195.77	98.8	21L (Omicron)	B.1.1.529	Omicron	Recovered	Miseq
OM471	1266.43	98.84	21L (Omicron)	B.1.1.529	Omicron	Recovered	Miseq
OM472	889.014	98.41	21L (Omicron)	B.1.1.529	Omicron	Recovered	Miseq
OM473	1596.8	99.45	21L (Omicron)	B.1.1.529	Omicron	Recovered	Miseq
OM475	678.317	92.52	21K (Omicron)	B.1.1.529 (probable)	Omicron	Recovered	Miseq
OM476	889.684	95.6	21K (Omicron)	B.1.1.529 (probable)	Omicron	Recovered	Miseq
OM477	921.75	98.34	21K (Omicron)	B.1.1.529	Omicron	Recovered	Miseq
OM479	348.466	91.15	21K (Omicron)	B.1.1.529 (probable)	Omicron	Recovered	Miseq
OM483	985.503	96.96	21K (Omicron)	B.1.1.529 (probable)	Omicron	Recovered	Miseq
OM484	634.241	93.59	21K (Omicron)	B.1.1.529 (probable)	Omicron	Recovered	Miseq
OM486	582.374	92.37	21K (Omicron)	B.1.1.529 (probable)	Omicron	Recovered	Miseq
OM487	513.647	92.24	21K (Omicron)	B.1.1.529 (probable)	Omicron	Recovered	Miseq
OM488	555.007	91.84	21K (Omicron)	B.1.1.529 (probable)	Omicron	Recovered	Miseq
OM491	1011.23	95.25	21K (Omicron)	B.1.1.529 (probable)	Omicron	Recovered	Miseq
OM494	817.616	97	21K (Omicron)	B.1.1.529	Omicron	Recovered	Miseq
OM495	729.398	95.58	21K (Omicron)	B.1.1.529 (probable)	Omicron	Recovered	Miseq
OM497	849.298	97.04	21K (Omicron)	B.1.1.529 (probable)	Omicron	Recovered	Miseq
OM499	493.439	90.24	21K (Omicron)	B.1.1.529 (probable)	Omicron	Recovered	Miseq
OM500	1048.22	97.9	21K (Omicron)	B.1.1.529 (probable)	Omicron	Recovered	Miseq
OM501	1245.48	95.9	21K (Omicron)	B.1.1.529 (probable)	Omicron	Recovered	Miseq
OM502	936.515	97.63	21L (Omicron)	B.1.1.529	Omicron	Recovered	Miseq
OM508	950.276	97.14	21K (Omicron)	B.1.1.529 (probable)	Omicron	Recovered	Miseq
OM509	1009.94	97.78	21K (Omicron)	B.1.1.529 (probable)	Omicron	Recovered	Miseq
OM510	652.623	92.75	21K (Omicron)	B.1.1.529 (probable)	Omicron	Recovered	Miseq
OM511	576.954	93.85	21L (Omicron)	B.1.1.529	Omicron	Recovered	Miseq
OM520	694.361	94.99	21L (Omicron)	B.1.1.529	Omicron	Recovered	Miseq
OM525	1215.33	92.36	21K (Omicron)	BA.1	Omicron	Recovered	Nanopore
OM529	2203.5	91.53	21K (Omicron)	BA.1	Omicron	Recovered	Nanopore
OM556	1412.49	91.18	21K (Omicron)	BA.1	Omicron	Recovered	Nanopore
OM561	2076.55	90.87	21L (Omicron)	BA.2	Omicron	Recovered	Nanopore
OM563	2787.63	93.87	21L (Omicron)	B.1.1.529	Omicron	Recovered	Nanopore
OM567	3445.07	97.04	21K (Omicron)	BA.1	Omicron	Recovered	Nanopore
OM568	2183.03	93.02	21K (Omicron)	BA.1	Omicron	Recovered	Nanopore
OM57	1028.88	93.52	21K (Omicron)	B.1.1.529	Omicron	Recovered	Nanopore
OM570	3446.81	91.28	21L (Omicron)	BA.2	Omicron	Recovered	Nanopore
OM572	2029.38	93.38	21K (Omicron)	BA.1	Omicron	Recovered	Nanopore
OM575	2361.9	93.31	21K (Omicron)	BA.1	Omicron	Recovered	Nanopore
OM577	1945.9	92.88	21K (Omicron)	BA.1	Omicron	Recovered	Nanopore
OM581	3286.05	90.41	21L (Omicron)	BA.2	Omicron	Recovered	Nanopore
OM59	2621.34	93.89	21K (Omicron)	B.1.1.529	Omicron	Recovered	Nanopore
OM594	1952.16	93.82	21K (Omicron)	BA.1	Omicron	Recovered	Nanopore
OM597	3255.87	94.43	21K (Omicron)	BA.1	Omicron	Recovered	Nanopore
OM600	2505.27	92.2	21K (Omicron)	BA.1	Omicron	Recovered	Nanopore
OM609	2163.46	90.08	21K (Omicron)	BA.1	Omicron	Recovered	Nanopore
OM611	2884.24	94.32	21K (Omicron)	BA.1	Omicron	Recovered	Nanopore
OM614	2970.13	92.58	21K (Omicron)	BA.1	Omicron	Recovered	Nanopore
OM622	2820.44	93.26	21K (Omicron)	BA.1	Omicron	Recovered	Nanopore
OM629	1098.69	99.33	21K (Omicron)	BA.1	Omicron	Recovered	Miseq
OM630	1357.2	99.66	21K (Omicron)	BA.1	Omicron	Recovered	Miseq
OM635	954.189	96.49	21L (Omicron)	BA.2	Omicron	Recovered	Miseq
OM636	1236.83	97.84	21L (Omicron)	BA.2	Omicron	Recovered	Miseq
OM637	1200.94	95.68	21L (Omicron)	BA.2	Omicron	Recovered	Miseq
OM638	1624.85	98.48	21L (Omicron)	BA.2	Omicron	Recovered	Miseq
OM639	878.394	96.61	21L (Omicron)	BA.2	Omicron	Recovered	Miseq
OM641	3258.54	97.6	21L (Omicron)	B.1.1.529	Omicron	Recovered	Nextseq
OM642	3355.88	93.82	21K (Omicron)	BA.1	Omicron	Recovered	Nextseq
OM643	3726.78	99.47	21L (Omicron)	BA.2	Omicron	Recovered	Nextseq
OM647	3823.57	97.41	21L (Omicron)	BA.2	Omicron	Recovered	Nextseq
OM649	2629.18	97.1	21L (Omicron)	BA.2	Omicron	Recovered	Nextseq
OM650	5324.93	99.82	21L (Omicron)	BA.2	Omicron	Recovered	Nextseq
OM654	2861.73	92.95	21K (Omicron)	BA.1	Omicron	Recovered	Nextseq
OM657	2040.06	95.49	21K (Omicron)	BA.1	Omicron	Recovered	Nextseq
OM658	3677.98	99.35	21K (Omicron)	B.1.1.529	Omicron	Recovered	Nextseq
OM660	678.292	93.05	21K (Omicron)	BA.1	Omicron	Recovered	Miseq
OM661	770.777	96.1	21K (Omicron)	BA.1	Omicron	Recovered	Miseq
OM663	982.097	97.43	21K (Omicron)	BA.1	Omicron	Recovered	Miseq
OM664	348.375	91.5	21K (Omicron)	BA.1	Omicron	Recovered	Miseq
OM665	675.602	93.69	21K (Omicron)	BA.1	Omicron	Recovered	Miseq
OM667	854.63	95.57	21K (Omicron)	BA.1	Omicron	Recovered	Miseq
OM668	1008.03	97.51	21K (Omicron)	BA.1	Omicron	Recovered	Miseq
OM669	936.577	96.4	21K (Omicron)	BA.1	Omicron	Recovered	Miseq
OM670	481.357	91.04	21K (Omicron)	BA.1	Omicron	Recovered	Miseq
OM671	868.218	95.12	21K (Omicron)	BA.1	Omicron	Recovered	Miseq
OM672	775.962	94.93	21K (Omicron)	BA.1	Omicron	Recovered	Miseq
OM673	814.647	92.77	21K (Omicron)	BA.1	Omicron	Recovered	Miseq
OM675	1276.67	96.31	21K (Omicron)	BA.1	Omicron	Recovered	Miseq
OM677	1194.49	98.13	21K (Omicron)	BA.1	Omicron	Recovered	Miseq
OM679	1078.31	99.17	21L (Omicron)	BA.2	Omicron	Recovered	Miseq
OM681	654.231	92.1	21K (Omicron)	BA.1	Omicron	Recovered	Miseq
OM683	861.335	95.31	21K (Omicron)	BA.1	Omicron	Recovered	Miseq
OM684	969.227	95.26	21K (Omicron)	BA.1	Omicron	Recovered	Miseq
OM685	1259.42	97.07	21K (Omicron)	BA.1	Omicron	Recovered	Miseq
OM686	569.5	95.65	21K (Omicron)	BA.1	Omicron	Recovered	Miseq
OM688	1214.8	98.08	21K (Omicron)	BA.1	Omicron	Recovered	Miseq
OM689	844.726	95.23	21K (Omicron)	BA.1	Omicron	Recovered	Miseq
OM690	834.188	93.7	21K (Omicron)	BA.1	Omicron	Recovered	Miseq
OM691	1285.5	97.07	21K (Omicron)	BA.1	Omicron	Recovered	Miseq
OM693	1198.94	97.67	21K (Omicron)	BA.1	Omicron	Recovered	Miseq
OM695	1022.04	98.12	21K (Omicron)	BA.1	Omicron	Recovered	Miseq
OM696	1136.44	97.81	21K (Omicron)	BA.1	Omicron	Recovered	Miseq
OM697	1008.18	98.12	21K (Omicron)	BA.1	Omicron	Recovered	Miseq
OM698	759.855	97.53	21K (Omicron)	BA.1	Omicron	Recovered	Miseq
OM699	1139.74	97.98	21K (Omicron)	BA.1	Omicron	Recovered	Miseq
OM700	858.136	96.44	21K (Omicron)	BA.1	Omicron	Recovered	Miseq
OM701	1321.98	97.84	21K (Omicron)	BA.1	Omicron	Recovered	Miseq
OM703	368.644	95.16	21K (Omicron)	BA.1	Omicron	Recovered	Miseq
OM704	423.076	92.74	20A	BA.1	Omicron	Recovered	Miseq
OM705	1231.34	98.54	21L (Omicron)	BA.2	Omicron	Recovered	Miseq
OM706	1127.51	98.83	21K (Omicron)	BA.1	Omicron	Recovered	Miseq
OM707	805.371	97.25	21K (Omicron)	BA.1	Omicron	Recovered	Miseq
OM708	731.508	95.82	21K (Omicron)	BA.1	Omicron	Recovered	Miseq
OM710	1172.21	96.3	21K (Omicron)	BA.1	Omicron	Recovered	Miseq
OM711	1051.22	98.02	21K (Omicron)	BA.1	Omicron	Recovered	Miseq
OM712	1223.7	97.91	21K (Omicron)	BA.1	Omicron	Recovered	Miseq
OM713	1154.46	98.05	21K (Omicron)	BA.1	Omicron	Recovered	Miseq
OM714	749.827	90.16	21K (Omicron)	BA.1	Omicron	Recovered	Miseq
OM715	979.558	95.63	21K (Omicron)	BA.1	Omicron	Recovered	Miseq
OM716	1466.63	97.69	21K (Omicron)	BA.1	Omicron	Recovered	Miseq
OM717	1341.43	97.87	21K (Omicron)	BA.1	Omicron	Recovered	Miseq
OM718	1423.34	98.38	21K (Omicron)	BA.1	Omicron	Recovered	Miseq
OM719	592.483	93.68	21K (Omicron)	BA.1	Omicron	Recovered	Miseq
OM720	1109.09	96.46	21K (Omicron)	BA.1	Omicron	Recovered	Miseq
OM721	1878.03	98.2	21K (Omicron)	BA.1	Omicron	Recovered	Miseq
OM723	1355.53	99.07	21K (Omicron)	BA.1	Omicron	Recovered	Miseq
OM724	1011.38	97.15	21K (Omicron)	BA.1	Omicron	Recovered	Miseq
OM725	735.612	97.41	21K (Omicron)	BA.1	Omicron	Recovered	Miseq
OM726	787.457	96.67	21K (Omicron)	BA.1	Omicron	Recovered	Miseq
OM727	1310.82	98.4	21K (Omicron)	BA.1	Omicron	Recovered	Miseq
OM728	1279.2	98.92	21K (Omicron)	BA.1	Omicron	Recovered	Miseq
OM729	983.361	97.28	21K (Omicron)	BA.1	Omicron	Recovered	Miseq
OM731	697.772	97.99	21K (Omicron)	BA.1	Omicron	Recovered	Miseq
OM733	1338.36	98.02	21K (Omicron)	BA.1	Omicron	Recovered	Miseq
OM734	921.564	94.38	21K (Omicron)	BA.1	Omicron	Recovered	Miseq
OM735	801.993	97.66	21K (Omicron)	BA.1	Omicron	Recovered	Miseq
OM736	738.027	97.11	21K (Omicron)	BA.1	Omicron	Recovered	Miseq
OM738	981.218	96.46	21L (Omicron)	BA.2	Omicron	Recovered	Miseq
OM739	1320.61	99.12	21L (Omicron)	BA.2	Omicron	Recovered	Miseq
OM740	1078.86	99.22	21L (Omicron)	BA.2	Omicron	Recovered	Miseq
OM741	876.302	97.56	21K (Omicron)	BA.1	Omicron	Recovered	Miseq
OM742	1327.21	99.07	21K (Omicron)	BA.1	Omicron	Recovered	Miseq
OM743	1652.1	98.65	21K (Omicron)	BA.1	Omicron	Recovered	Miseq
OM745	1474.2	97.8	21K (Omicron)	BA.1	Omicron	Recovered	Miseq
OM746	1106.04	97.6	21K (Omicron)	BA.1	Omicron	Recovered	Miseq
OM747	1051.02	97.32	21K (Omicron)	BA.1	Omicron	Recovered	Miseq
OM748	871.488	97.06	21K (Omicron)	BA.1	Omicron	Recovered	Miseq
OM749	1443.61	98.7	21K (Omicron)	BA.1	Omicron	Recovered	Miseq
OM754	4257.43	97.9	21L (Omicron)	BA.2	Omicron	Recovered	Nextseq
OM755	3402.77	96.61	21L (Omicron)	BA.2	Omicron	Recovered	Nextseq
OM757	4969.17	98.93	21L (Omicron)	BA.2	Omicron	Recovered	Nextseq
OM758	4702.07	99.26	21L (Omicron)	BA.2	Omicron	Recovered	Nextseq
OM759	4876.61	99.67	21L (Omicron)	BA.2	Omicron	Recovered	Nextseq
OM76	967.939	92.18	21K (Omicron)	B.1.1.529	Omicron	Recovered	Nanopore
OM760	3646.27	97.02	21L (Omicron)	BA.2	Omicron	Recovered	Nextseq
OM764	1062.97	90.4	21K (Omicron)	BA.1	Omicron	Recovered	Nextseq
OM765	1483.4	92.6	21K (Omicron)	BA.1	Omicron	Recovered	Nextseq
OM767	3487.18	96.28	21K (Omicron)	BA.1	Omicron	Recovered	Nextseq
OM768	4512.88	98.66	21K (Omicron)	BA.1	Omicron	Recovered	Nextseq
OM77	4599.6	95.27	21K (Omicron)	B.1.1.529	Omicron	Recovered	Nanopore
OM772	1480.26	91.25	21K (Omicron)	BA.1	Omicron	Recovered	Nextseq
OM774	5314.86	99	21K (Omicron)	BA.1	Omicron	Recovered	Nextseq
OM775	5841.97	99.78	21L (Omicron)	BA.2	Omicron	Recovered	Nextseq
OM776	4013.71	98.87	21L (Omicron)	BA.2	Omicron	Recovered	Nextseq
OM778	5068.06	99.54	21K (Omicron)	BA.1	Omicron	Recovered	Nextseq
OM78	3922.93	95.36	21K (Omicron)	B.1.1.529	Omicron	Recovered	Nanopore
OM780	5595	98.77	21K (Omicron)	BA.1	Omicron	Recovered	Nextseq
OM781	4656.68	99.1	21K (Omicron)	BA.1	Omicron	Recovered	Nextseq
OM782	4054.59	97.11	21K (Omicron)	BA.1	Omicron	Recovered	Nextseq
OM783	5514.48	96.99	21K (Omicron)	BA.1	Omicron	Recovered	Nextseq
OM784	5838.83	99.61	21K (Omicron)	BA.1	Omicron	Recovered	Nextseq
OM787	3998.06	98.3	21K (Omicron)	BA.1	Omicron	Recovered	Nextseq
OM790	4331.94	99.32	21K (Omicron)	BA.1	Omicron	Recovered	Nextseq
OM791	5030.54	99.3	21K (Omicron)	BA.1	Omicron	Recovered	Nextseq
OM792	3466.72	96.27	21K (Omicron)	BA.1	Omicron	Recovered	Nextseq
OM793	4732.93	98.54	21K (Omicron)	BA.1	Omicron	Recovered	Nextseq
OM794	3754.71	95.97	21K (Omicron)	BA.1	Omicron	Recovered	Nextseq
OM795	6593.55	99.43	21L (Omicron)	BA.2	Omicron	Recovered	Nextseq
OM796	2894.22	91.58	21L (Omicron)	BA.2	Omicron	Recovered	Nextseq
OM798	4151.07	98.55	20A	B.1.1.529	Omicron	Recovered	Nextseq
OM799	3588.12	94.13	21K (Omicron)	BA.1	Omicron	Recovered	Nextseq
OM800	3182.54	97.26	21L (Omicron)	BA.2	Omicron	Recovered	Nextseq
OM801	5080.53	98.32	21K (Omicron)	BA.1	Omicron	Recovered	Nextseq
OM802	5356.19	99.69	21L (Omicron)	BA.2	Omicron	Recovered	Nextseq
OM803	5105.5	99.21	21K (Omicron)	BA.1	Omicron	Recovered	Nextseq
OM804	4126.56	96.6	21L (Omicron)	BA.2	Omicron	Recovered	Nextseq
OM807	4943.31	99.65	20A	B.1.1.529	Omicron	Recovered	Nextseq
OM810	5454.49	99.8	21L (Omicron)	BA.2	Omicron	Recovered	Nextseq
OM811	5204.31	99.03	21L (Omicron)	BA.2	Omicron	Recovered	Nextseq
OM812	1827.47	91	21L (Omicron)	B.1.1.529	Omicron	Recovered	Nextseq
OM814	5825.6	99.89	21L (Omicron)	BA.2	Omicron	Recovered	Nextseq
OM815	4643.91	99.21	21L (Omicron)	BA.2	Omicron	Recovered	Nextseq
OM816	5591.21	99.76	21L (Omicron)	BA.2	Omicron	Recovered	Nextseq
OM817	2872.7	93.53	21L (Omicron)	BA.2	Omicron	Recovered	Nextseq
OM819	4827.98	98.4	21K (Omicron)	BA.1	Omicron	Recovered	Nextseq
OM820	3219.1	96.26	21K (Omicron)	BA.1	Omicron	Recovered	Nextseq
OM822	5696.57	99.07	21K (Omicron)	BA.1	Omicron	Recovered	Nextseq
OM823	5276.29	98.13	21K (Omicron)	BA.1	Omicron	Recovered	Nextseq
OM824	4239.14	99.45	21L (Omicron)	BA.2	Omicron	Recovered	Nextseq
OM825	4847.62	98.07	21K (Omicron)	BA.1	Omicron	Recovered	Nextseq
OM826	5266.93	99.29	21K (Omicron)	BA.1	Omicron	Recovered	Nextseq
OM827	5099.78	97.97	21K (Omicron)	BA.1	Omicron	Recovered	Nextseq
OM828	5096.47	99.28	21L (Omicron)	BA.2	Omicron	Recovered	Nextseq
OM83	2773.62	94.69	21K (Omicron)	B.1.1.529	Omicron	Recovered	Nanopore
OM830	4604.99	97.46	21K (Omicron)	BA.1	Omicron	Recovered	Nextseq
OM835	5305.23	99.29	21L (Omicron)	BA.2	Omicron	Recovered	Nextseq
OM836	4572.17	99.02	21L (Omicron)	BA.2	Omicron	Recovered	Nextseq
OM837	5543.24	99.74	21L (Omicron)	BA.2	Omicron	Recovered	Nextseq
OM838	5393.18	99.32	21K (Omicron)	BA.1	Omicron	Recovered	Nextseq
OM839	5500.29	99.21	21L (Omicron)	BA.2	Omicron	Recovered	Nextseq
OM840	4726.87	98.81	21K (Omicron)	BA.1	Omicron	Recovered	Nextseq
OM845	4074.94	97.24	21K (Omicron)	BA.1	Omicron	Recovered	Nextseq
OM846	5077.17	99.08	21K (Omicron)	BA.1	Omicron	Recovered	Nextseq
OM847	4136.03	96.69	21K (Omicron)	BA.1	Omicron	Recovered	Nextseq
OM848	5675.13	99.89	21L (Omicron)	BA.2	Omicron	Recovered	Nextseq
OM849	3872.13	98.9	21M (Omicron)	B.1.1.529	Omicron	Recovered	Nextseq
OM85	5115.27	95.37	21K (Omicron)	B.1.1.529	Omicron	Recovered	Nanopore
OM850	2546.55	97.96	21K (Omicron)	BA.1	Omicron	Recovered	Nextseq
OM852	3941.26	98.52	21K (Omicron)	BA.1	Omicron	Recovered	Nextseq
OM853	5072.03	99.72	21K (Omicron)	BA.1	Omicron	Recovered	Nextseq
OM854	5346.7	99.77	21K (Omicron)	BA.1	Omicron	Recovered	Nextseq
OM855	5548.96	99.65	21L (Omicron)	BA.2	Omicron	Recovered	Nextseq
OM856	5996.19	99.73	21K (Omicron)	BA.1	Omicron	Recovered	Nextseq
OM857	4223.41	96.3	21K (Omicron)	BA.1	Omicron	Recovered	Nextseq
OM858	4800.7	98.36	21K (Omicron)	BA.1	Omicron	Recovered	Nextseq
OM86	5366.06	97.25	21K (Omicron)	B.1.1.529	Omicron	Recovered	Nanopore
OM860	3697.62	98.1	21K (Omicron)	B.1.1.529	Omicron	Recovered	Nextseq
OM861	3162.02	97.11	21K (Omicron)	BA.1	Omicron	Recovered	Nextseq
OM862	4608.41	99.67	21K (Omicron)	BA.1	Omicron	Recovered	Nextseq
OM863	4425.34	97.24	21K (Omicron)	BA.1	Omicron	Recovered	Nextseq
OM864	5466.21	99.69	21K (Omicron)	BA.1	Omicron	Recovered	Nextseq
OM865	3764.08	96.5	21K (Omicron)	BA.1	Omicron	Recovered	Nextseq
OM866	3102.51	97.07	21L (Omicron)	BA.2	Omicron	Recovered	Nextseq
OM867	6087.83	99.84	21L (Omicron)	BA.2	Omicron	Recovered	Nextseq
OM868	5837.23	99.81	21L (Omicron)	BA.2	Omicron	Recovered	Nextseq
OM869	5432.3	99.73	21L (Omicron)	BA.2	Omicron	Recovered	Nextseq
OM870	4070.87	97.55	21K (Omicron)	BA.1	Omicron	Recovered	Nextseq
OM871	3828.16	97.77	21K (Omicron)	BA.1	Omicron	Recovered	Nextseq
OM873	5311.04	99.55	21L (Omicron)	BA.2	Omicron	Recovered	Nextseq
OM874	2384.07	94.86	21K (Omicron)	BA.1	Omicron	Recovered	Nextseq
OM875	4999.85	98.38	21K (Omicron)	BA.1	Omicron	Recovered	Nextseq
OM876	4472.96	99.67	21K (Omicron)	BA.1	Omicron	Recovered	Nextseq
OM877	5154.35	99.52	21K (Omicron)	BA.1	Omicron	Recovered	Nextseq
OM879	3326.66	94.18	21K (Omicron)	BA.1	Omicron	Recovered	Nextseq
OM88	3142	95.47	21K (Omicron)	B.1.1.529	Omicron	Recovered	Nanopore
OM881	4578.23	97.28	21K (Omicron)	BA.1	Omicron	Recovered	Nextseq
OM882	5821.46	99.62	21K (Omicron)	BA.1	Omicron	Recovered	Nextseq
OM883	5850.7	99.68	21K (Omicron)	BA.1	Omicron	Recovered	Nextseq
OM884	4941.29	99.03	21K (Omicron)	BA.1	Omicron	Recovered	Nextseq
OM885	4819.3	99.02	21L (Omicron)	BA.2	Omicron	Recovered	Nextseq
OM888	4980	98.25	21K (Omicron)	B.1.1.529	Omicron	Recovered	Nextseq
OM889	4457.6	97.55	21K (Omicron)	BA.1	Omicron	Recovered	Nextseq
OM89	2828.79	95.28	21K (Omicron)	B.1.1.529	Omicron	Recovered	Nanopore
OM890	4583.66	97.97	21K (Omicron)	BA.1	Omicron	Recovered	Nextseq
OM891	5518.46	99.59	21K (Omicron)	BA.1	Omicron	Recovered	Nextseq
OM892	4571.13	99.63	21L (Omicron)	BA.2	Omicron	Recovered	Nextseq
OM893	5618.08	98.54	21L (Omicron)	BA.2	Omicron	Recovered	Nextseq
OM894	5664.68	99.78	21L (Omicron)	BA.2	Omicron	Recovered	Nextseq
OM895	4359.89	95.18	21K (Omicron)	BA.1	Omicron	Recovered	Nextseq
OM896	4871.51	98.13	21K (Omicron)	BA.1	Omicron	Recovered	Nextseq
OM897	4921.29	99.41	21K (Omicron)	BA.1	Omicron	Recovered	Nextseq
OM899	3548.94	95.05	21K (Omicron)	BA.1	Omicron	Recovered	Nextseq
OM90	2443.82	94.58	21K (Omicron)	B.1.1.529	Omicron	Recovered	Nanopore
OM900	5688.65	98.82	21K (Omicron)	BA.1	Omicron	Recovered	Nextseq
OM901	4695.83	98.41	21K (Omicron)	BA.1	Omicron	Recovered	Nextseq
OM902	2935.63	93.43	21K (Omicron)	BA.1	Omicron	Recovered	Nextseq
OM903	6058.67	99.7	21K (Omicron)	BA.1	Omicron	Recovered	Nextseq
OM904	3115.35	95.93	21K (Omicron)	BA.1	Omicron	Recovered	Nextseq
OM906	4429.84	98.98	21K (Omicron)	BA.1	Omicron	Recovered	Nextseq
OM908	5040.59	99.63	21K (Omicron)	BA.1	Omicron	Recovered	Nextseq
OM909	5021.55	99.6	21K (Omicron)	BA.1	Omicron	Recovered	Nextseq
OM911	4668.71	98.95	21K (Omicron)	BA.1	Omicron	Recovered	Nextseq
OM912	2906.36	91.89	21K (Omicron)	BA.1	Omicron	Recovered	Nextseq
OM913	3257.92	97.99	21K (Omicron)	B.1.1.529	Omicron	Recovered	Nextseq
OM914	4515.03	99.66	21L (Omicron)	BA.2	Omicron	Recovered	Nextseq
OM915	3428.75	95.39	21K (Omicron)	BA.1	Omicron	Recovered	Nextseq
OM916	5557.67	99.72	21K (Omicron)	BA.1	Omicron	Recovered	Nextseq
OM917	4922.77	98.52	21K (Omicron)	BA.1	Omicron	Recovered	Nextseq
OM918	2240.3	92.38	21K (Omicron)	BA.1	Omicron	Recovered	Nextseq
OM919	4429.46	97.17	21K (Omicron)	BA.1	Omicron	Recovered	Nextseq
OM921	5530.78	99.57	21K (Omicron)	BA.1	Omicron	Recovered	Nextseq
OM922	5913.77	99.7	21K (Omicron)	BA.1	Omicron	Recovered	Nextseq
OM923	5423.32	98.8	21L (Omicron)	BA.2	Omicron	Recovered	Nextseq
OM924	1455.04	97.39	21K (Omicron)	B.1.1.529	Omicron	Recovered	Nextseq
OM925	6135.24	99.59	21L (Omicron)	BA.2	Omicron	Recovered	Nextseq
OM926	6162.81	99.78	21L (Omicron)	BA.2	Omicron	Recovered	Nextseq
OM927	2474.92	96.81	21K (Omicron)	B.1.1.529	Omicron	Recovered	Nextseq
OM928	3063.4	99.43	21M (Omicron)	B.1.1.529	Omicron	Recovered	Nextseq
OM929	2668.22	98.68	21M (Omicron)	B.1.1.529	Omicron	Recovered	Nextseq
OM930	3956	99.77	21L (Omicron)	BA.2	Omicron	Recovered	Nextseq
OM931	2386.58	96.77	21K (Omicron)	BA.1	Omicron	Recovered	Nextseq
OM932	1818.03	95.23	21M (Omicron)	B.1.1.529	Omicron	Recovered	Nextseq
OM933	2990.57	99.36	21L (Omicron)	BA.2	Omicron	Recovered	Nextseq
OM934	1644.99	96.52	21M (Omicron)	B.1.1.529	Omicron	Recovered	Nextseq
OM936	1189.23	94.58	21M (Omicron)	B.1.1.529	Omicron	Recovered	Nextseq
OM937	3093.24	98.69	21L (Omicron)	BA.2	Omicron	Recovered	Nextseq
OM938	2233.7	97.55	21M (Omicron)	B.1.1.529	Omicron	Recovered	Nextseq
OM939	3074.55	99.6	21K (Omicron)	BA.1	Omicron	Recovered	Nextseq
OM940	1422.14	90.44	21M (Omicron)	B.1.1.529	Omicron	Recovered	Nextseq
OM941	642.903	90.4	21M (Omicron)	B.1.1.529	Omicron	Recovered	Nextseq
OM942	1008.05	94.95	21K (Omicron)	BA.1	Omicron	Recovered	Nextseq
OM944	3879.04	96.68	21K (Omicron)	BA.1	Omicron	Recovered	Nextseq
OM945	2584.96	98.36	21K (Omicron)	B.1.1.529	Omicron	Recovered	Nextseq
OM946	1456.33	94.17	21M (Omicron)	B.1.1.529	Omicron	Recovered	Nextseq
OM947	3310.27	98.42	21L (Omicron)	BA.2	Omicron	Recovered	Nextseq
OM95	4300.34	97.52	21K (Omicron)	B.1.1.529	Omicron	Recovered	Nanopore
OM950	3793.45	99.13	21K (Omicron)	BA.1	Omicron	Recovered	Nextseq
OM951	2715.72	97.09	21K (Omicron)	B.1.1.529	Omicron	Recovered	Nextseq
OM953	3247.99	97.85	21K (Omicron)	B.1.1.529	Omicron	Recovered	Nextseq
OM954	3585.5	99.81	21K (Omicron)	BA.1	Omicron	Recovered	Nextseq
OM955	1805.63	92.07	20B	B.1.1.529	Omicron	Recovered	Nextseq
OM956	1692.72	92.52	21M (Omicron)	B.1.1.529	Omicron	Recovered	Nextseq
OM957	1994.39	90.65	21M (Omicron)	B.1.1.529	Omicron	Recovered	Nextseq
OM958	4371.78	99.7	21K (Omicron)	BA.1	Omicron	Recovered	Nextseq
OM959	4207.79	99.65	21K (Omicron)	BA.1	Omicron	Recovered	Nextseq
OM960	2651.71	98.11	21K (Omicron)	BA.1	Omicron	Recovered	Nextseq
OM962	2861.68	97.49	21M (Omicron)	B.1.1.529	Omicron	Recovered	Nextseq
OM963	4863.12	99.8	21K (Omicron)	B.1.1.529	Omicron	Recovered	Nextseq
OM964	4674.26	99.77	21L (Omicron)	BA.2	Omicron	Recovered	Nextseq
OM965	4826.42	99.8	21L (Omicron)	BA.2	Omicron	Recovered	Nextseq
OM966	4652.95	99.83	21L (Omicron)	BA.2	Omicron	Recovered	Nextseq
OM967	5148.4	99.77	21L (Omicron)	BA.2	Omicron	Recovered	Nextseq
OM968	3932.05	99.76	21L (Omicron)	BA.2	Omicron	Recovered	Nextseq
OM969	1578.25	95.15	21M (Omicron)	B.1.1.529	Omicron	Recovered	Nextseq
OM970	3165.73	99.17	21K (Omicron)	B.1.1.529	Omicron	Recovered	Nextseq
OM971	1961.34	94.84	21M (Omicron)	B.1.1.529	Omicron	Recovered	Nextseq
OM972	2158.96	96.83	21M (Omicron)	B.1.1.529	Omicron	Recovered	Nextseq
OM973	2849.42	98.19	21L (Omicron)	BA.2	Omicron	Recovered	Nextseq
OM974	1667.5	90.82	21M (Omicron)	B.1.1.529	Omicron	Recovered	Nextseq
OM975	5294.17	99.75	21K (Omicron)	BA.1	Omicron	Recovered	Nextseq
OM976	4744.45	99.03	21K (Omicron)	B.1.1.529	Omicron	Recovered	Nextseq
OM978	2467.03	97.39	21M (Omicron)	B.1.1.529	Omicron	Recovered	Nextseq
OM979	4242.07	99.41	21K (Omicron)	B.1.1.529	Omicron	Recovered	Nextseq
OM981	5239.15	99.68	21K (Omicron)	BA.1	Omicron	Recovered	Nextseq
OM982	2011.88	93.71	21M (Omicron)	B.1.1.529	Omicron	Recovered	Nextseq
OM983	5963.14	99.69	21K (Omicron)	BA.1	Omicron	Recovered	Nextseq
OM984	4493.91	99.61	21K (Omicron)	BA.1	Omicron	Recovered	Nextseq
OM985	5061.01	99.61	21L (Omicron)	BA.2	Omicron	Recovered	Nextseq
OM986	4443.24	99.65	21K (Omicron)	B.1.1.529	Omicron	Recovered	Nextseq
OM987	4506.58	99.6	21K (Omicron)	BA.1	Omicron	Recovered	Nextseq
OM988	4357.12	99.71	21K (Omicron)	B.1.1.529	Omicron	Recovered	Nextseq
OM989	4502.19	98.09	21K (Omicron)	BA.1	Omicron	Recovered	Nextseq
OM990	4752.16	99.37	21K (Omicron)	BA.1	Omicron	Recovered	Nextseq
OM991	1721.27	93.68	21M (Omicron)	B.1.1.529	Omicron	Recovered	Nextseq
OM992	2923.08	97.72	21M (Omicron)	B.1.1.529	Omicron	Recovered	Nextseq
OM993	3576.29	99.6	21L (Omicron)	BA.2	Omicron	Recovered	Nextseq
OM994	2062.47	97.02	21M (Omicron)	B.1.1.529	Omicron	Recovered	Nextseq
OM995	2868.3	97.46	21K (Omicron)	B.1.1.529	Omicron	Recovered	Nextseq
OM996	1667.61	93.08	21M (Omicron)	B.1.1.529	Omicron	Recovered	Nextseq
OM997	1822.58	92.17	21M (Omicron)	B.1.1.529	Omicron	Recovered	Nextseq
OM998	1999.82	96.64	21M (Omicron)	B.1.1.529	Omicron	Recovered	Nextseq
OM999	2233.85	97.14	21M (Omicron)	B.1.1.529	Omicron	Recovered	Nextseq
