# Supplementary material for: SARS-CoV-2 Variants of Concern and Variations within Their Genome Architecture: Does Nucleotide Distribution and Mutation Rate Alter the Functionality and Evolution of the Virus?
Source: Viruses. 2022 Nov 11;14(11):2499. doi: 10.3390/v14112499 (PMC9694950; doi:10.3390/v14112499)
Supplement: Supplementary file 1 [file viruses-14-02499-s001.zip › Supplementary files/SupplementaryFile_10.xlsx]

## Sheet: Mutations_USA
Table S10a : List of mutations across USA cohort
Nucleotide	Position	Gene Regions	Annotation type	Freq
C21T	21	5'UTR	intergenic_variant	36
G24A	24	5'UTR	intergenic_variant	1
T25G	25	5'UTR	intergenic_variant	1
C37T	37	5'UTR	intergenic_variant	1
C44T	44	5'UTR	intergenic_variant	16
G61T	61	5'UTR	intergenic_variant	1
G90A	90	5'UTR	intergenic_variant	1
C96T	96	5'UTR	intergenic_variant	1
G101A	101	5'UTR	intergenic_variant	1
G105T	105	5'UTR	intergenic_variant	1
C106T	106	5'UTR	intergenic_variant	1
C123T	123	5'UTR	intergenic_variant	1
A129G	129	5'UTR	intergenic_variant	1
G174C	174	5'UTR	upstream_gene_variant	1
C203T	203	5'UTR	upstream_gene_variant	3
G210T	210	5'UTR	upstream_gene_variant	265
G219T	219	5'UTR	upstream_gene_variant	2
C222T	222	5'UTR	upstream_gene_variant	4
C241T	241	5'UTR	upstream_gene_variant	507
A259G	259	5'UTR	upstream_gene_variant	1
T277C	277	ORF1ab	synonymous_variant	1
C280T	280	ORF1ab	synonymous_variant	1
G284A	284	ORF1ab	missense_variant	3
G295A	295	ORF1ab	synonymous_variant	1
A310G	310	ORF1ab	synonymous_variant	1
C311A	311	ORF1ab	missense_variant	1
C313T	313	ORF1ab	synonymous_variant	1
A314T	314	ORF1ab	missense_variant	1
G319T	319	ORF1ab	missense_variant	2
G332A	332	ORF1ab	missense_variant	1
C335T	335	ORF1ab	missense_variant	1
C337T	337	ORF1ab	synonymous_variant	1
C346T	346	ORF1ab	synonymous_variant	1
G347A	347	ORF1ab	missense_variant	1
G353T	353	ORF1ab	missense_variant	1
C398T	398	ORF1ab	missense_variant	1
C401T	401	ORF1ab	missense_variant	1
T409C	409	ORF1ab	synonymous_variant	1
C421T	421	ORF1ab	synonymous_variant	1
C449T	449	ORF1ab	missense_variant	1
C450A	450	ORF1ab	missense_variant	1
G487A	487	ORF1ab	synonymous_variant	1
GGTCATGTTA509G	509	ORF1ab	inframe_deletion	1
TGTTATG514T	514	ORF1ab	inframe_deletion	2
TATG517T	517	ORF1ab	inframe_deletion	3
G526T	526	ORF1ab	missense_variant	3
T540A	540	ORF1ab	missense_variant	1
CATTCAG547C	547	ORF1ab	inframe_deletion	1
C556T	556	ORF1ab	synonymous_variant	12
T568C	568	ORF1ab	synonymous_variant	2
C583T	583	ORF1ab	synonymous_variant	2
C593T	593	ORF1ab	missense_variant	1
T606C	606	ORF1ab	missense_variant	1
G625T	625	ORF1ab	missense_variant	2
C664T	664	ORF1ab	synonymous_variant	1
T670G	670	ORF1ab	missense_variant	16
C673T	673	ORF1ab	synonymous_variant	3
C676T	676	ORF1ab	synonymous_variant	1
G677A	677	ORF1ab	missense_variant	1
C683T	683	ORF1ab	synonymous_variant	3
A685G	685	ORF1ab	synonymous_variant	1
A691G	691	ORF1ab	synonymous_variant	1
G704A	704	ORF1ab	missense_variant	1
C745T	745	ORF1ab	synonymous_variant	3
C758T	758	ORF1ab	missense_variant	1
G765A	765	ORF1ab	missense_variant	1
G791A	791	ORF1ab	missense_variant	2
G805T	805	ORF1ab	synonymous_variant	2
A812G	812	ORF1ab	missense_variant	3
C815T	815	ORF1ab	missense_variant	1
C823T	823	ORF1ab	synonymous_variant	1
T826C	826	ORF1ab	synonymous_variant	3
C835T	835	ORF1ab	synonymous_variant	1
G840A	840	ORF1ab	missense_variant	1
T859C	859	ORF1ab	synonymous_variant	2
G872T	872	ORF1ab	missense_variant	1
C875G	875	ORF1ab	missense_variant	1
G890A	890	ORF1ab	missense_variant	1
G891A	891	ORF1ab	missense_variant	1
C912T	912	ORF1ab	missense_variant	1
G923A	923	ORF1ab	missense_variant	1
C925T	925	ORF1ab	synonymous_variant	1
T1000C	1000	ORF1ab	synonymous_variant	1
T1000A	1000	ORF1ab	synonymous_variant	2
C1009T	1009	ORF1ab	synonymous_variant	1
T1012C	1012	ORF1ab	synonymous_variant	1
G1048T	1048	ORF1ab	missense_variant	6
C1063T	1063	ORF1ab	synonymous_variant	1
G1085A	1085	ORF1ab	missense_variant	1
A1098G	1098	ORF1ab	missense_variant	1
C1102T	1102	ORF1ab	synonymous_variant	1
T1104C	1104	ORF1ab	missense_variant	1
T1128C	1128	ORF1ab	missense_variant	1
G1148T	1148	ORF1ab	missense_variant	1
C1150T	1150	ORF1ab	synonymous_variant	1
G1181T	1181	ORF1ab	missense_variant	1
C1190T	1190	ORF1ab	missense_variant	1
C1191A	1191	ORF1ab	missense_variant	9
C1191T	1191	ORF1ab	missense_variant	1
C1218T	1218	ORF1ab	missense_variant	1
C1267T	1267	ORF1ab	synonymous_variant	1
G1274T	1274	ORF1ab	missense_variant	1
C1288T	1288	ORF1ab	synonymous_variant	5
C1314T	1314	ORF1ab	missense_variant	1
C1326T	1326	ORF1ab	missense_variant	1
C1342T	1342	ORF1ab	synonymous_variant	1
C1346A	1346	ORF1ab	missense_variant	2
C1347T	1347	ORF1ab	missense_variant	1
C1348T	1348	ORF1ab	synonymous_variant	1
T1372C	1372	ORF1ab	synonymous_variant	1
C1376T	1376	ORF1ab	missense_variant	1
C1380T	1380	ORF1ab	missense_variant	1
C1387T	1387	ORF1ab	synonymous_variant	3
T1411C	1411	ORF1ab	synonymous_variant	1
C1419T	1419	ORF1ab	missense_variant	2
C1420T	1420	ORF1ab	synonymous_variant	1
A1423C	1423	ORF1ab	missense_variant	2
A1435G	1435	ORF1ab	synonymous_variant	1
C1441T	1441	ORF1ab	synonymous_variant	1
C1457T	1457	ORF1ab	missense_variant	3
G1463A	1463	ORF1ab	missense_variant	1
C1473T	1473	ORF1ab	missense_variant	4
C1513T	1513	ORF1ab	synonymous_variant	1
C1545T	1545	ORF1ab	missense_variant	1
G1559T	1559	ORF1ab	missense_variant	1
A1588G	1588	ORF1ab	synonymous_variant	1
C1593T	1593	ORF1ab	missense_variant	1
C1601T	1601	ORF1ab	missense_variant	1
AATG1604A	1604	ORF1ab	inframe_deletion	1
A1620G	1620	ORF1ab	missense_variant	1
A1622T	1622	ORF1ab	missense_variant	1
C1627T	1627	ORF1ab	synonymous_variant	2
A1639C	1639	ORF1ab	missense_variant	1
G1659T	1659	ORF1ab	missense_variant	1
C1670T	1670	ORF1ab	missense_variant	1
C1684T	1684	ORF1ab	synonymous_variant	3
C1716T	1716	ORF1ab	missense_variant	1
C1758T	1758	ORF1ab	missense_variant	1
G1772A	1772	ORF1ab	missense_variant	1
G1820A	1820	ORF1ab	missense_variant	3
C1860T	1860	ORF1ab	missense_variant	1
T1877C	1877	ORF1ab	missense_variant	8
T1877G	1877	ORF1ab	missense_variant	1
A1900C	1900	ORF1ab	synonymous_variant	1
C1912T	1912	ORF1ab	synonymous_variant	4
C1929T	1929	ORF1ab	missense_variant	2
G1942A	1942	ORF1ab	synonymous_variant	1
A1951G	1951	ORF1ab	synonymous_variant	1
C1960A	1960	ORF1ab	synonymous_variant	1
C1962T	1962	ORF1ab	missense_variant	4
A1967G	1967	ORF1ab	missense_variant	4
C1973T	1973	ORF1ab	synonymous_variant	1
A1975G	1975	ORF1ab	synonymous_variant	8
G2001A	2001	ORF1ab	missense_variant	2
C2037T	2037	ORF1ab	missense_variant	11
T2038C	2038	ORF1ab	synonymous_variant	1
C2061T	2061	ORF1ab	missense_variant	1
C2062T	2062	ORF1ab	synonymous_variant	1
C2065T	2065	ORF1ab	synonymous_variant	3
A2066G	2066	ORF1ab	missense_variant	1
A2071C	2071	ORF1ab	synonymous_variant	1
T2083C	2083	ORF1ab	synonymous_variant	4
T2083A	2083	ORF1ab	synonymous_variant	1
G2086T	2086	ORF1ab	missense_variant	1
C2091T	2091	ORF1ab	missense_variant	1
C2102T	2102	ORF1ab	synonymous_variant	1
C2110T	2110	ORF1ab	synonymous_variant	1
C2113T	2113	ORF1ab	synonymous_variant	1
C2135T	2135	ORF1ab	missense_variant	2
C2143T	2143	ORF1ab	synonymous_variant	1
G2144A	2144	ORF1ab	missense_variant	1
G2144T	2144	ORF1ab	missense_variant	1
G2174A	2174	ORF1ab	missense_variant	1
C2189T	2189	ORF1ab	missense_variant	1
C2197T	2197	ORF1ab	synonymous_variant	1
G2202T	2202	ORF1ab	missense_variant	2
A2240C	2240	ORF1ab	missense_variant	1
C2245A	2245	ORF1ab	synonymous_variant	1
A2276G	2276	ORF1ab	missense_variant	1
G2284A	2284	ORF1ab	synonymous_variant	1
A2294G	2294	ORF1ab	missense_variant	1
C2299T	2299	ORF1ab	synonymous_variant	1
G2305T	2305	ORF1ab	missense_variant	1
C2306T	2306	ORF1ab	missense_variant	1
C2334T	2334	ORF1ab	missense_variant	1
T2346C	2346	ORF1ab	missense_variant	1
A2356G	2356	ORF1ab	synonymous_variant	1
G2369T	2369	ORF1ab	missense_variant	2
G2369A	2369	ORF1ab	missense_variant	1
C2395T	2395	ORF1ab	synonymous_variant	1
G2413A	2413	ORF1ab	synonymous_variant	1
C2416T	2416	ORF1ab	synonymous_variant	1
A2431G	2431	ORF1ab	synonymous_variant	1
G2441A	2441	ORF1ab	missense_variant	2
C2445T	2445	ORF1ab	missense_variant	2
G2458T	2458	ORF1ab	missense_variant	1
C2470T	2470	ORF1ab	synonymous_variant	121
C2509T	2509	ORF1ab	synonymous_variant	3
G2518T	2518	ORF1ab	synonymous_variant	3
C2536T	2536	ORF1ab	synonymous_variant	5
A2560G	2560	ORF1ab	synonymous_variant	3
G2564A	2564	ORF1ab	missense_variant	6
G2591A	2591	ORF1ab	missense_variant	1
C2594T	2594	ORF1ab	missense_variant	1
C2610T	2610	ORF1ab	missense_variant	1
T2614G	2614	ORF1ab	synonymous_variant	1
C2623T	2623	ORF1ab	synonymous_variant	1
ATGTTGCTCGAAATCAAAGACACAGAAAAG2630A	2630	ORF1ab	frameshift_variant	1
A2647G	2647	ORF1ab	synonymous_variant	1
C2650T	2650	ORF1ab	synonymous_variant	1
G2659T	2659	ORF1ab	missense_variant	4
C2668T	2668	ORF1ab	synonymous_variant	1
C2706T	2706	ORF1ab	missense_variant	3
C2710T	2710	ORF1ab	synonymous_variant	1
C2710G	2710	ORF1ab	synonymous_variant	3
C2716T	2716	ORF1ab	synonymous_variant	1
A2726G	2726	ORF1ab	missense_variant	1
C2727T	2727	ORF1ab	missense_variant	1
T2734C	2734	ORF1ab	synonymous_variant	1
C2749T	2749	ORF1ab	synonymous_variant	1
A2777G	2777	ORF1ab	missense_variant	1
C2790T	2790	ORF1ab	missense_variant	16
A2807C	2807	ORF1ab	synonymous_variant	1
T2827C	2827	ORF1ab	synonymous_variant	1
A2832G	2832	ORF1ab	missense_variant	159
C2841T	2841	ORF1ab	missense_variant	2
C2842T	2842	ORF1ab	synonymous_variant	2
T2845C	2845	ORF1ab	synonymous_variant	2
C2857T	2857	ORF1ab	synonymous_variant	1
G2858A	2858	ORF1ab	missense_variant	1
G2883A	2883	ORF1ab	missense_variant	1
T2899C	2899	ORF1ab	synonymous_variant	1
C2902T	2902	ORF1ab	synonymous_variant	1
T2911G	2911	ORF1ab	synonymous_variant	3
G2921T	2921	ORF1ab	missense_variant	1
C2925T	2925	ORF1ab	missense_variant	9
C2942T	2942	ORF1ab	synonymous_variant	1
T2954G	2954	ORF1ab	missense_variant	1
A2986G	2986	ORF1ab	synonymous_variant	1
C3037T	3037	ORF1ab	synonymous_variant	507
C3040T	3040	ORF1ab	synonymous_variant	1
A3046G	3046	ORF1ab	synonymous_variant	1
G3052T	3052	ORF1ab	missense_variant	1
G3056A	3056	ORF1ab	missense_variant	1
T3067C	3067	ORF1ab	synonymous_variant	2
C3092T	3092	ORF1ab	missense_variant	2
C3093T	3093	ORF1ab	missense_variant	1
C3096T	3096	ORF1ab	missense_variant	1
T3112C	3112	ORF1ab	synonymous_variant	1
G3122T	3122	ORF1ab	missense_variant	1
G3152T	3152	ORF1ab	missense_variant	1
A3189G	3189	ORF1ab	missense_variant	1
A3237G	3237	ORF1ab	missense_variant	1
C3244T	3244	ORF1ab	synonymous_variant	1
G3250A	3250	ORF1ab	synonymous_variant	1
G3250T	3250	ORF1ab	missense_variant	1
C3261T	3261	ORF1ab	missense_variant	4
C3267T	3267	ORF1ab	missense_variant	1
C3276T	3276	ORF1ab	missense_variant	1
C3293T	3293	ORF1ab	missense_variant	3
G3304T	3304	ORF1ab	missense_variant	2
C3311T	3311	ORF1ab	missense_variant	1
C3315T	3315	ORF1ab	missense_variant	1
C3318T	3318	ORF1ab	missense_variant	1
G3328T	3328	ORF1ab	missense_variant	1
A3344G	3344	ORF1ab	missense_variant	1
C3393T	3393	ORF1ab	missense_variant	1
G3395A	3395	ORF1ab	missense_variant	1
A3428G	3428	ORF1ab	missense_variant	1
G3433T	3433	ORF1ab	synonymous_variant	2
G3433A	3433	ORF1ab	synonymous_variant	1
A3445T	3445	ORF1ab	synonymous_variant	1
C3448T	3448	ORF1ab	synonymous_variant	1
G3476A	3476	ORF1ab	missense_variant	1
A3481T	3481	ORF1ab	synonymous_variant	1
A3481G	3481	ORF1ab	synonymous_variant	1
C3498T	3498	ORF1ab	missense_variant	2
A3559C	3559	ORF1ab	missense_variant	1
G3582A	3582	ORF1ab	missense_variant	1
C3589T	3589	ORF1ab	synonymous_variant	4
T3595C	3595	ORF1ab	synonymous_variant	1
C3602T	3602	ORF1ab	missense_variant	5
C3619T	3619	ORF1ab	synonymous_variant	1
A3625G	3625	ORF1ab	synonymous_variant	1
G3644T	3644	ORF1ab	missense_variant	2
G3692T	3692	ORF1ab	missense_variant	1
C3717T	3717	ORF1ab	missense_variant	1
C3732T	3732	ORF1ab	missense_variant	1
T3733C	3733	ORF1ab	synonymous_variant	1
C3737T	3737	ORF1ab	missense_variant	1
C3768T	3768	ORF1ab	missense_variant	1
C3777T	3777	ORF1ab	missense_variant	1
C3784T	3784	ORF1ab	synonymous_variant	4
T3785C	3785	ORF1ab	missense_variant	1
T3812C	3812	ORF1ab	missense_variant	1
A3845G	3845	ORF1ab	missense_variant	1
T3882C	3882	ORF1ab	missense_variant	1
C3923T	3923	ORF1ab	missense_variant	1
A3940C	3940	ORF1ab	missense_variant	1
A3948G	3948	ORF1ab	missense_variant	16
G3950T	3950	ORF1ab	missense_variant	1
G3955T	3955	ORF1ab	missense_variant	1
T3973A	3973	ORF1ab	synonymous_variant	1
G4006A	4006	ORF1ab	synonymous_variant	1
C4012T	4012	ORF1ab	synonymous_variant	1
C4021T	4021	ORF1ab	synonymous_variant	1
G4024A	4024	ORF1ab	synonymous_variant	1
C4048T	4048	ORF1ab	synonymous_variant	1
T4063C	4063	ORF1ab	synonymous_variant	1
C4071T	4071	ORF1ab	missense_variant	1
G4105T	4105	ORF1ab	missense_variant	3
G4136T	4136	ORF1ab	missense_variant	1
G4145A	4145	ORF1ab	missense_variant	2
G4148T	4148	ORF1ab	missense_variant	1
C4158T	4158	ORF1ab	missense_variant	3
G4181T	4181	ORF1ab	missense_variant	260
C4182T	4182	ORF1ab	missense_variant	1
G4184A	4184	ORF1ab	missense_variant	16
C4189T	4189	ORF1ab	synonymous_variant	1
G4201T	4201	ORF1ab	missense_variant	1
G4225A	4225	ORF1ab	synonymous_variant	1
T4237C	4237	ORF1ab	synonymous_variant	3
C4246T	4246	ORF1ab	synonymous_variant	2
C4276T	4276	ORF1ab	synonymous_variant	13
G4285A	4285	ORF1ab	synonymous_variant	1
C4320T	4320	ORF1ab	missense_variant	1
C4321T	4321	ORF1ab	synonymous_variant	20
T4330C	4330	ORF1ab	synonymous_variant	4
C4331T	4331	ORF1ab	synonymous_variant	2
C4345T	4345	ORF1ab	synonymous_variant	1
C4347T	4347	ORF1ab	missense_variant	2
C4404T	4404	ORF1ab	missense_variant	4
A4414G	4414	ORF1ab	synonymous_variant	1
C4438A	4438	ORF1ab	synonymous_variant	1
G4474T	4474	ORF1ab	missense_variant	1
A4501G	4501	ORF1ab	synonymous_variant	2
A4528G	4528	ORF1ab	synonymous_variant	1
A4548G	4548	ORF1ab	missense_variant	1
C4551T	4551	ORF1ab	missense_variant	1
C4582T	4582	ORF1ab	synonymous_variant	1
C4586T	4586	ORF1ab	synonymous_variant	1
T4597C	4597	ORF1ab	synonymous_variant	1
C4633T	4633	ORF1ab	synonymous_variant	4
T4651G	4651	ORF1ab	synonymous_variant	1
A4659G	4659	ORF1ab	missense_variant	2
C4672T	4672	ORF1ab	synonymous_variant	1
G4720T	4720	ORF1ab	synonymous_variant	9
C4780T	4780	ORF1ab	synonymous_variant	3
A4783G	4783	ORF1ab	synonymous_variant	1
C4784T	4784	ORF1ab	missense_variant	1
C4795T	4795	ORF1ab	synonymous_variant	2
T4816C	4816	ORF1ab	synonymous_variant	2
C4832T	4832	ORF1ab	synonymous_variant	1
A4884G	4884	ORF1ab	missense_variant	2
C4886T	4886	ORF1ab	missense_variant	1
C4898T	4898	ORF1ab	missense_variant	1
C4900T	4900	ORF1ab	synonymous_variant	1
C4901A	4901	ORF1ab	missense_variant	1
G4904T	4904	ORF1ab	missense_variant	3
G4908A	4908	ORF1ab	missense_variant	1
C4927T	4927	ORF1ab	synonymous_variant	1
G4960T	4960	ORF1ab	synonymous_variant	1
C4965T	4965	ORF1ab	missense_variant	2
C4980T	4980	ORF1ab	missense_variant	1
C4990T	4990	ORF1ab	synonymous_variant	1
T4996C	4996	ORF1ab	synonymous_variant	1
G5012T	5012	ORF1ab	missense_variant	1
C5025T	5025	ORF1ab	missense_variant	2
C5079T	5079	ORF1ab	missense_variant	1
T5158A	5158	ORF1ab	synonymous_variant	1
T5161A	5161	ORF1ab	missense_variant	1
G5164T	5164	ORF1ab	missense_variant	2
C5175T	5175	ORF1ab	missense_variant	18
C5183T	5183	ORF1ab	missense_variant	1
C5184T	5184	ORF1ab	missense_variant	5
G5230T	5230	ORF1ab	missense_variant	1
C5274T	5274	ORF1ab	missense_variant	1
A5275G	5275	ORF1ab	synonymous_variant	1
C5284T	5284	ORF1ab	synonymous_variant	2
G5305A	5305	ORF1ab	synonymous_variant	1
C5310T	5310	ORF1ab	missense_variant	1
C5365T	5365	ORF1ab	synonymous_variant	1
T5386G	5386	ORF1ab	synonymous_variant	225
C5392T	5392	ORF1ab	synonymous_variant	1
G5437T	5437	ORF1ab	missense_variant	3
A5462G	5462	ORF1ab	missense_variant	1
G5509C	5509	ORF1ab	missense_variant	1
C5512T	5512	ORF1ab	synonymous_variant	1
G5515T	5515	ORF1ab	synonymous_variant	3
C5526T	5526	ORF1ab	missense_variant	4
A5541T	5541	ORF1ab	missense_variant	1
C5548T	5548	ORF1ab	synonymous_variant	1
G5555T	5555	ORF1ab	missense_variant	1
C5565T	5565	ORF1ab	missense_variant	1
T5566A	5566	ORF1ab	synonymous_variant	1
G5572T	5572	ORF1ab	missense_variant	1
C5575T	5575	ORF1ab	synonymous_variant	3
A5584G	5584	ORF1ab	synonymous_variant	5
A5608G	5608	ORF1ab	synonymous_variant	1
A5641G	5641	ORF1ab	synonymous_variant	1
C5730T	5730	ORF1ab	missense_variant	19
C5759A	5759	ORF1ab	missense_variant	1
T5788A	5788	ORF1ab	synonymous_variant	1
C5812T	5812	ORF1ab	synonymous_variant	12
C5833T	5833	ORF1ab	synonymous_variant	1
C5849T	5849	ORF1ab	missense_variant	1
A5874G	5874	ORF1ab	missense_variant	1
C5878T	5878	ORF1ab	synonymous_variant	1
C5884T	5884	ORF1ab	synonymous_variant	1
G5924A	5924	ORF1ab	missense_variant	6
T5959C	5959	ORF1ab	synonymous_variant	1
C5986T	5986	ORF1ab	synonymous_variant	1
C6016T	6016	ORF1ab	synonymous_variant	1
A6022G	6022	ORF1ab	synonymous_variant	2
C6031T	6031	ORF1ab	synonymous_variant	3
G6032A	6032	ORF1ab	missense_variant	1
A6035G	6035	ORF1ab	missense_variant	1
C6040T	6040	ORF1ab	synonymous_variant	45
C6070T	6070	ORF1ab	synonymous_variant	1
G6077T	6077	ORF1ab	missense_variant	1
G6080A	6080	ORF1ab	missense_variant	1
G6109T	6109	ORF1ab	missense_variant	1
T6115A	6115	ORF1ab	synonymous_variant	1
C6120T	6120	ORF1ab	missense_variant	1
C6128T	6128	ORF1ab	missense_variant	1
A6133G	6133	ORF1ab	synonymous_variant	1
C6195T	6195	ORF1ab	missense_variant	1
C6196T	6196	ORF1ab	synonymous_variant	4
C6198T	6198	ORF1ab	missense_variant	1
T6214C	6214	ORF1ab	synonymous_variant	1
C6230T	6230	ORF1ab	missense_variant	1
C6231A	6231	ORF1ab	missense_variant	1
A6249G	6249	ORF1ab	missense_variant	1
A6276G	6276	ORF1ab	missense_variant	1
C6285T	6285	ORF1ab	missense_variant	1
C6286A	6286	ORF1ab	synonymous_variant	1
C6286T	6286	ORF1ab	synonymous_variant	1
T6294C	6294	ORF1ab	missense_variant	2
C6317T	6317	ORF1ab	missense_variant	1
G6320T	6320	ORF1ab	missense_variant	1
C6330T	6330	ORF1ab	missense_variant	1
C6347T	6347	ORF1ab	synonymous_variant	2
A6351G	6351	ORF1ab	missense_variant	6
C6354T	6354	ORF1ab	missense_variant	1
CAGAGGACGCGCAGGGAAT6354C	6354	ORF1ab	inframe_deletion	1
C6363T	6363	ORF1ab	missense_variant	1
C6388T	6388	ORF1ab	synonymous_variant	1
A6391G	6391	ORF1ab	synonymous_variant	1
T6394A	6394	ORF1ab	missense_variant	1
C6395T	6395	ORF1ab	synonymous_variant	2
A6399C	6399	ORF1ab	missense_variant	1
C6402T	6402	ORF1ab	missense_variant	258
G6404A	6404	ORF1ab	missense_variant	1
C6408T	6408	ORF1ab	missense_variant	2
C6428T	6428	ORF1ab	missense_variant	1
C6472T	6472	ORF1ab	synonymous_variant	1
T6478C	6478	ORF1ab	synonymous_variant	1
A6499G	6499	ORF1ab	synonymous_variant	1
G6503A	6503	ORF1ab	missense_variant	1
AGTT6512A	6512	ORF1ab	inframe_deletion	97
G6513A	6513	ORF1ab	missense_variant	3
T6515A	6515	ORF1ab	missense_variant	127
C6525T	6525	ORF1ab	missense_variant	2
G6527A	6527	ORF1ab	missense_variant	1
G6536A	6536	ORF1ab	missense_variant	1
C6606T	6606	ORF1ab	missense_variant	1
A6616G	6616	ORF1ab	synonymous_variant	2
T6619C	6619	ORF1ab	synonymous_variant	1
G6622A	6622	ORF1ab	synonymous_variant	2
C6627T	6627	ORF1ab	missense_variant	2
C6633T	6633	ORF1ab	missense_variant	2
C6638T	6638	ORF1ab	missense_variant	29
A6646G	6646	ORF1ab	synonymous_variant	1
T6661C	6661	ORF1ab	synonymous_variant	11
G6671A	6671	ORF1ab	missense_variant	1
C6681T	6681	ORF1ab	missense_variant	1
A6683G	6683	ORF1ab	missense_variant	2
C6701T	6701	ORF1ab	missense_variant	1
C6706T	6706	ORF1ab	synonymous_variant	1
A6716G	6716	ORF1ab	missense_variant	1
C6726T	6726	ORF1ab	missense_variant	3
C6730T	6730	ORF1ab	synonymous_variant	1
G6741T	6741	ORF1ab	missense_variant	1
G6744A	6744	ORF1ab	missense_variant	1
C6751A	6751	ORF1ab	missense_variant	1
T6754C	6754	ORF1ab	synonymous_variant	1
C6781T	6781	ORF1ab	synonymous_variant	1
T6784C	6784	ORF1ab	synonymous_variant	1
A6796G	6796	ORF1ab	synonymous_variant	1
T6814G	6814	ORF1ab	synonymous_variant	1
C6828T	6828	ORF1ab	missense_variant	2
T6844C	6844	ORF1ab	synonymous_variant	1
G6865T	6865	ORF1ab	missense_variant	1
C6883T	6883	ORF1ab	synonymous_variant	2
T6886C	6886	ORF1ab	synonymous_variant	1
C6896T	6896	ORF1ab	synonymous_variant	2
C6906T	6906	ORF1ab	missense_variant	1
T6971C	6971	ORF1ab	synonymous_variant	1
C6982T	6982	ORF1ab	synonymous_variant	1
G7042T	7042	ORF1ab	missense_variant	1
G7065A	7065	ORF1ab	missense_variant	1
G7070A	7070	ORF1ab	missense_variant	1
C7086T	7086	ORF1ab	missense_variant	2
C7093T	7093	ORF1ab	synonymous_variant	1
T7109A	7109	ORF1ab	missense_variant	1
G7116T	7116	ORF1ab	missense_variant	1
C7124T	7124	ORF1ab	missense_variant	260
C7200T	7200	ORF1ab	missense_variant	1
G7235T	7235	ORF1ab	missense_variant	1
C7267T	7267	ORF1ab	synonymous_variant	9
C7279T	7279	ORF1ab	synonymous_variant	1
C7303T	7303	ORF1ab	synonymous_variant	3
C7318T	7318	ORF1ab	synonymous_variant	1
A7385G	7385	ORF1ab	missense_variant	1
T7386C	7386	ORF1ab	missense_variant	1
G7393T	7393	ORF1ab	synonymous_variant	1
C7417T	7417	ORF1ab	synonymous_variant	1
C7420T	7420	ORF1ab	synonymous_variant	1
A7483G	7483	ORF1ab	synonymous_variant	1
C7488T	7488	ORF1ab	missense_variant	2
C7528T	7528	ORF1ab	synonymous_variant	1
G7553A	7553	ORF1ab	missense_variant	1
C7573T	7573	ORF1ab	synonymous_variant	1
A7585G	7585	ORF1ab	synonymous_variant	1
A7601C	7601	ORF1ab	missense_variant	1
C7604T	7604	ORF1ab	synonymous_variant	1
T7633C	7633	ORF1ab	synonymous_variant	1
C7644T	7644	ORF1ab	missense_variant	1
G7646T	7646	ORF1ab	missense_variant	1
C7735T	7735	ORF1ab	synonymous_variant	2
G7756T	7756	ORF1ab	missense_variant	1
C7764T	7764	ORF1ab	missense_variant	2
C7768T	7768	ORF1ab	synonymous_variant	3
T7783C	7783	ORF1ab	synonymous_variant	1
C7788A	7788	ORF1ab	missense_variant	1
A7794C	7794	ORF1ab	missense_variant	1
C7834T	7834	ORF1ab	synonymous_variant	1
C7843T	7843	ORF1ab	synonymous_variant	2
C7844T	7844	ORF1ab	synonymous_variant	1
C7851T	7851	ORF1ab	missense_variant	1
C7869T	7869	ORF1ab	missense_variant	1
T7900C	7900	ORF1ab	synonymous_variant	1
C7926T	7926	ORF1ab	missense_variant	51
C7932T	7932	ORF1ab	missense_variant	1
C7955T	7955	ORF1ab	missense_variant	1
C7973T	7973	ORF1ab	synonymous_variant	1
T7991C	7991	ORF1ab	synonymous_variant	2
C8016T	8016	ORF1ab	missense_variant	1
C8078T	8078	ORF1ab	missense_variant	1
G8083T	8083	ORF1ab	missense_variant	1
C8092T	8092	ORF1ab	synonymous_variant	2
A8095G	8095	ORF1ab	synonymous_variant	1
A8155G	8155	ORF1ab	synonymous_variant	4
T8167C	8167	ORF1ab	synonymous_variant	1
A8170G	8170	ORF1ab	synonymous_variant	1
C8208T	8208	ORF1ab	missense_variant	2
C8240T	8240	ORF1ab	missense_variant	2
A8252G	8252	ORF1ab	missense_variant	1
G8264T	8264	ORF1ab	missense_variant	1
A8302G	8302	ORF1ab	synonymous_variant	2
C8334T	8334	ORF1ab	missense_variant	1
G8349A	8349	ORF1ab	missense_variant	2
G8372T	8372	ORF1ab	missense_variant	1
G8393A	8393	ORF1ab	missense_variant	225
C8407T	8407	ORF1ab	synonymous_variant	1
A8413G	8413	ORF1ab	synonymous_variant	1
A8443G	8443	ORF1ab	synonymous_variant	1
A8500G	8500	ORF1ab	synonymous_variant	1
G8591T	8591	ORF1ab	missense_variant	1
G8618T	8618	ORF1ab	missense_variant	1
A8635G	8635	ORF1ab	missense_variant	1
C8645T	8645	ORF1ab	missense_variant	1
C8655T	8655	ORF1ab	missense_variant	2
G8711A	8711	ORF1ab	missense_variant	1
C8733T	8733	ORF1ab	missense_variant	3
G8747A	8747	ORF1ab	missense_variant	1
T8749C	8749	ORF1ab	synonymous_variant	1
C8772T	8772	ORF1ab	missense_variant	2
A8780G	8780	ORF1ab	missense_variant	1
C8782T	8782	ORF1ab	synonymous_variant	1
C8802T	8802	ORF1ab	missense_variant	1
C8809T	8809	ORF1ab	synonymous_variant	2
T8815G	8815	ORF1ab	synonymous_variant	1
C8818T	8818	ORF1ab	synonymous_variant	1
C8829T	8829	ORF1ab	missense_variant	6
C8836T	8836	ORF1ab	synonymous_variant	1
T8838C	8838	ORF1ab	missense_variant	1
C8841T	8841	ORF1ab	missense_variant	1
A8842G	8842	ORF1ab	synonymous_variant	1
A8848G	8848	ORF1ab	synonymous_variant	1
C8860T	8860	ORF1ab	synonymous_variant	1
A8898G	8898	ORF1ab	missense_variant	1
C8917T	8917	ORF1ab	synonymous_variant	2
G8939T	8939	ORF1ab	missense_variant	2
G8942A	8942	ORF1ab	missense_variant	1
C8947T	8947	ORF1ab	synonymous_variant	2
C8956T	8956	ORF1ab	synonymous_variant	12
C8964T	8964	ORF1ab	missense_variant	1
C8980T	8980	ORF1ab	synonymous_variant	1
C8982A	8982	ORF1ab	missense_variant	9
C8986T	8986	ORF1ab	synonymous_variant	260
C8991T	8991	ORF1ab	missense_variant	13
A8992T	8992	ORF1ab	synonymous_variant	1
T9006C	9006	ORF1ab	missense_variant	1
G9053T	9053	ORF1ab	missense_variant	260
G9087A	9087	ORF1ab	missense_variant	1
C9118T	9118	ORF1ab	synonymous_variant	1
C9120T	9120	ORF1ab	missense_variant	1
G9130T	9130	ORF1ab	synonymous_variant	2
C9152A	9152	ORF1ab	missense_variant	1
C9165T	9165	ORF1ab	missense_variant	2
C9166T	9166	ORF1ab	synonymous_variant	1
C9169T	9169	ORF1ab	synonymous_variant	1
C9180T	9180	ORF1ab	missense_variant	6
G9220A	9220	ORF1ab	synonymous_variant	1
A9235G	9235	ORF1ab	synonymous_variant	5
A9266G	9266	ORF1ab	missense_variant	1
C9333T	9333	ORF1ab	missense_variant	3
C9344T	9344	ORF1ab	missense_variant	16
T9352C	9352	ORF1ab	synonymous_variant	1
A9409G	9409	ORF1ab	synonymous_variant	1
A9424G	9424	ORF1ab	synonymous_variant	16
T9429C	9429	ORF1ab	missense_variant	1
C9430T	9430	ORF1ab	synonymous_variant	1
C9438T	9438	ORF1ab	missense_variant	4
T9445C	9445	ORF1ab	synonymous_variant	1
C9474T	9474	ORF1ab	missense_variant	3
A9496G	9496	ORF1ab	synonymous_variant	1
C9502A	9502	ORF1ab	synonymous_variant	1
T9508C	9508	ORF1ab	synonymous_variant	2
C9532T	9532	ORF1ab	synonymous_variant	1
C9534T	9534	ORF1ab	missense_variant	17
C9559T	9559	ORF1ab	synonymous_variant	31
C9561T	9561	ORF1ab	missense_variant	3
C9565T	9565	ORF1ab	synonymous_variant	1
C9603T	9603	ORF1ab	missense_variant	1
C9611T	9611	ORF1ab	missense_variant	1
G9652T	9652	ORF1ab	missense_variant	1
C9665A	9665	ORF1ab	missense_variant	3
T9676G	9676	ORF1ab	synonymous_variant	1
C9679T	9679	ORF1ab	synonymous_variant	1
A9685G	9685	ORF1ab	missense_variant	1
C9746T	9746	ORF1ab	synonymous_variant	1
A9760T	9760	ORF1ab	synonymous_variant	1
G9802A	9802	ORF1ab	synonymous_variant	1
C9803T	9803	ORF1ab	synonymous_variant	1
G9805T	9805	ORF1ab	synonymous_variant	2
G9832A	9832	ORF1ab	missense_variant	1
C9866T	9866	ORF1ab	missense_variant	16
T9875C	9875	ORF1ab	missense_variant	1
C9891T	9891	ORF1ab	missense_variant	7
A9900G	9900	ORF1ab	missense_variant	1
T9913C	9913	ORF1ab	synonymous_variant	1
C9943T	9943	ORF1ab	synonymous_variant	1
A9970G	9970	ORF1ab	synonymous_variant	1
C9979T	9979	ORF1ab	synonymous_variant	4
C9996T	9996	ORF1ab	missense_variant	3
C10010A	10010	ORF1ab	missense_variant	1
C10029T	10029	ORF1ab	missense_variant	501
C10036T	10036	ORF1ab	synonymous_variant	1
C10039A	10039	ORF1ab	synonymous_variant	1
C10039T	10039	ORF1ab	synonymous_variant	1
T10045A	10045	ORF1ab	synonymous_variant	2
T10045C	10045	ORF1ab	synonymous_variant	1
G10065A	10065	ORF1ab	missense_variant	1
T10084C	10084	ORF1ab	synonymous_variant	1
T10093C	10093	ORF1ab	synonymous_variant	1
T10135C	10135	ORF1ab	synonymous_variant	64
C10138T	10138	ORF1ab	synonymous_variant	1
G10180T	10180	ORF1ab	synonymous_variant	3
C10183A	10183	ORF1ab	synonymous_variant	1
C10189T	10189	ORF1ab	synonymous_variant	1
C10198T	10198	ORF1ab	synonymous_variant	16
T10231C	10231	ORF1ab	synonymous_variant	1
T10264C	10264	ORF1ab	synonymous_variant	1
G10265A	10265	ORF1ab	missense_variant	1
G10271A	10271	ORF1ab	missense_variant	3
C10279T	10279	ORF1ab	synonymous_variant	1
A10323G	10323	ORF1ab	missense_variant	5
C10377T	10377	ORF1ab	missense_variant	1
G10384A	10384	ORF1ab	synonymous_variant	1
G10447A	10447	ORF1ab	synonymous_variant	16
C10449A	10449	ORF1ab	missense_variant	179
C10507T	10507	ORF1ab	synonymous_variant	1
C10615T	10615	ORF1ab	synonymous_variant	2
A10616C	10616	ORF1ab	synonymous_variant	1
G10618T	10618	ORF1ab	missense_variant	1
C10619T	10619	ORF1ab	stop_gained	1
A10621C	10621	ORF1ab	missense_variant	1
ACAGCAC10622A	10622	#N/A	#N/A	1
C10626T	10626	ORF1ab	missense_variant	2
A10630C	10630	ORF1ab	missense_variant	1
AGCAGCTGGT10630A	10630	ORF1ab	inframe_deletion	1
G10631C	10631	ORF1ab	missense_variant	1
C10632T	10632	ORF1ab	missense_variant	1
A10633C	10633	ORF1ab	synonymous_variant	1
AGCTGGT10633A	10633	ORF1ab	inframe_deletion	1
C10635G	10635	ORF1ab	missense_variant	1
G10638A	10638	ORF1ab	missense_variant	1
G10642A	10642	ORF1ab	synonymous_variant	1
G10642T	10642	ORF1ab	synonymous_variant	1
C10681T	10681	ORF1ab	synonymous_variant	3
A10691G	10691	ORF1ab	missense_variant	1
C10714T	10714	ORF1ab	synonymous_variant	1
C10726T	10726	ORF1ab	synonymous_variant	1
C10728T	10728	ORF1ab	missense_variant	1
C10747T	10747	ORF1ab	synonymous_variant	1
C10755T	10755	ORF1ab	missense_variant	2
G10762A	10762	ORF1ab	synonymous_variant	1
T10771C	10771	ORF1ab	synonymous_variant	1
C10789T	10789	ORF1ab	synonymous_variant	1
C10798T	10798	ORF1ab	synonymous_variant	1
C10802T	10802	ORF1ab	synonymous_variant	1
A10829C	10829	ORF1ab	missense_variant	5
C10834T	10834	ORF1ab	synonymous_variant	1
G10870T	10870	ORF1ab	synonymous_variant	1
A10883G	10883	ORF1ab	missense_variant	1
T10885C	10885	ORF1ab	synonymous_variant	17
A10912G	10912	ORF1ab	synonymous_variant	3
T10960C	10960	ORF1ab	synonymous_variant	3
C10969T	10969	ORF1ab	synonymous_variant	1
C10977T	10977	ORF1ab	missense_variant	4
C11005T	11005	ORF1ab	synonymous_variant	1
C11020T	11020	ORF1ab	synonymous_variant	1
C11050T	11050	ORF1ab	synonymous_variant	2
G11083T	11083	ORF1ab	missense_variant	12
C11095A	11095	ORF1ab	synonymous_variant	1
C11103A	11103	ORF1ab	missense_variant	1
C11109T	11109	ORF1ab	missense_variant	1
G11114A	11114	ORF1ab	missense_variant	1
T11137C	11137	ORF1ab	synonymous_variant	1
C11152A	11152	ORF1ab	synonymous_variant	1
G11165T	11165	ORF1ab	missense_variant	1
A11201G	11201	ORF1ab	missense_variant	260
T11227C	11227	ORF1ab	synonymous_variant	1
G11250A	11250	ORF1ab	missense_variant	1
ATAC11277A	11277	ORF1ab	inframe_deletion	1
AGTTTGTCTG11282A	11282	ORF1ab	inframe_deletion	98
GTCTGGTTTT11287G	11287	ORF1ab	inframe_deletion	16
A11332G	11332	ORF1ab	synonymous_variant	260
C11344T	11344	ORF1ab	synonymous_variant	1
C11355T	11355	ORF1ab	missense_variant	1
T11362C	11362	ORF1ab	synonymous_variant	2
A11395G	11395	ORF1ab	synonymous_variant	4
T11418C	11418	ORF1ab	missense_variant	6
A11439G	11439	ORF1ab	missense_variant	1
C11455T	11455	ORF1ab	synonymous_variant	1
A11456G	11456	ORF1ab	missense_variant	25
T11475C	11475	ORF1ab	missense_variant	4
A11506G	11506	ORF1ab	synonymous_variant	1
C11514T	11514	ORF1ab	missense_variant	7
C11518T	11518	ORF1ab	synonymous_variant	1
A11537G	11537	ORF1ab	missense_variant	225
G11562T	11562	ORF1ab	missense_variant	16
A11567G	11567	ORF1ab	missense_variant	1
C11572T	11572	ORF1ab	synonymous_variant	5
A11595G	11595	ORF1ab	missense_variant	10
C11620T	11620	ORF1ab	synonymous_variant	1
T11629C	11629	ORF1ab	synonymous_variant	1
C11653T	11653	ORF1ab	synonymous_variant	1
G11670A	11670	ORF1ab	missense_variant	1
C11674T	11674	ORF1ab	synonymous_variant	1
T11695C	11695	ORF1ab	synonymous_variant	1
C11704T	11704	ORF1ab	synonymous_variant	1
C11750T	11750	ORF1ab	missense_variant	3
A11755G	11755	ORF1ab	synonymous_variant	1
C11776A	11776	ORF1ab	synonymous_variant	1
A11782G	11782	ORF1ab	synonymous_variant	2
T11795C	11795	ORF1ab	synonymous_variant	1
C11824T	11824	ORF1ab	synonymous_variant	4
A11827G	11827	ORF1ab	synonymous_variant	2
G11851T	11851	ORF1ab	missense_variant	1
T11890C	11890	ORF1ab	synonymous_variant	1
G11906A	11906	ORF1ab	missense_variant	2
A11910T	11910	ORF1ab	missense_variant	1
C11941T	11941	ORF1ab	synonymous_variant	2
C11950T	11950	ORF1ab	synonymous_variant	8
G11954A	11954	ORF1ab	missense_variant	1
C11962T	11962	ORF1ab	synonymous_variant	1
A11973C	11973	ORF1ab	missense_variant	1
A11983G	11983	ORF1ab	synonymous_variant	1
A11991G	11991	ORF1ab	missense_variant	2
G12019A	12019	ORF1ab	synonymous_variant	1
C12025T	12025	ORF1ab	synonymous_variant	1
T12037C	12037	ORF1ab	synonymous_variant	1
C12043T	12043	ORF1ab	synonymous_variant	3
C12049T	12049	ORF1ab	synonymous_variant	2
C12053T	12053	ORF1ab	missense_variant	1
C12068T	12068	ORF1ab	synonymous_variant	1
G12070A	12070	ORF1ab	synonymous_variant	1
G12071A	12071	ORF1ab	missense_variant	1
C12076T	12076	ORF1ab	synonymous_variant	1
A12103C	12103	ORF1ab	synonymous_variant	1
C12119T	12119	ORF1ab	missense_variant	1
T12142G	12142	ORF1ab	synonymous_variant	3
A12187G	12187	ORF1ab	synonymous_variant	1
G12188A	12188	ORF1ab	missense_variant	1
G12202T	12202	ORF1ab	missense_variant	1
A12210G	12210	ORF1ab	missense_variant	1
G12223T	12223	ORF1ab	synonymous_variant	1
C12225T	12225	ORF1ab	missense_variant	1
C12249T	12249	ORF1ab	missense_variant	1
C12439T	12439	ORF1ab	synonymous_variant	4
A12451T	12451	ORF1ab	synonymous_variant	2
CAGCAGCCAAACTAATGGTTGTCATACCAGACTATAACACATATAAAAATACGTGTGATGGTACAACATTTACTTATGCATCAGCATTGTGG12462C	12462	ORF1ab	frameshift_variant	1
A12466G	12466	ORF1ab	synonymous_variant	2
C12469T	12469	ORF1ab	synonymous_variant	1
C12513T	12513	ORF1ab	missense_variant	1
C12525T	12525	ORF1ab	missense_variant	2
C12534T	12534	ORF1ab	missense_variant	2
A12577T	12577	ORF1ab	synonymous_variant	1
A12611G	12611	ORF1ab	missense_variant	1
A12622G	12622	ORF1ab	synonymous_variant	12
C12651T	12651	ORF1ab	missense_variant	1
G12685T	12685	ORF1ab	missense_variant	1
A12737G	12737	ORF1ab	missense_variant	1
C12738T	12738	ORF1ab	missense_variant	1
C12743A	12743	ORF1ab	missense_variant	1
C12747T	12747	ORF1ab	missense_variant	1
C12750T	12750	ORF1ab	missense_variant	3
C12756T	12756	ORF1ab	missense_variant	2
C12763T	12763	ORF1ab	synonymous_variant	3
G12769T	12769	ORF1ab	synonymous_variant	1
C12781T	12781	ORF1ab	synonymous_variant	2
C12784T	12784	ORF1ab	synonymous_variant	4
C12789T	12789	ORF1ab	missense_variant	3
G12797T	12797	ORF1ab	missense_variant	1
G12801A	12801	ORF1ab	missense_variant	8
A12829G	12829	ORF1ab	synonymous_variant	1
C12854A	12854	ORF1ab	missense_variant	1
C12854T	12854	ORF1ab	missense_variant	1
C12880T	12880	ORF1ab	synonymous_variant	16
C12890T	12890	ORF1ab	synonymous_variant	1
C12919T	12919	ORF1ab	synonymous_variant	3
C12933T	12933	ORF1ab	missense_variant	1
C12970T	12970	ORF1ab	synonymous_variant	2
C13019T	13019	ORF1ab	synonymous_variant	2
C13119T	13119	ORF1ab	missense_variant	2
T13120C	13120	ORF1ab	synonymous_variant	1
G13122A	13122	ORF1ab	missense_variant	1
C13164T	13164	ORF1ab	missense_variant	1
C13176T	13176	ORF1ab	missense_variant	1
G13183A	13183	ORF1ab	synonymous_variant	1
T13195C	13195	ORF1ab	synonymous_variant	225
G13201T	13201	ORF1ab	synonymous_variant	1
C13252T	13252	ORF1ab	synonymous_variant	2
A13267G	13267	ORF1ab	missense_variant	1
T13270C	13270	ORF1ab	synonymous_variant	1
A13278G	13278	ORF1ab	missense_variant	1
T13290C	13290	ORF1ab	missense_variant	1
C13297T	13297	ORF1ab	synonymous_variant	1
A13319G	13319	ORF1ab	missense_variant	1
C13326T	13326	ORF1ab	missense_variant	1
C13329T	13329	ORF1ab	missense_variant	1
C13335T	13335	ORF1ab	missense_variant	4
T13339C	13339	ORF1ab	synonymous_variant	1
C13366T	13366	ORF1ab	synonymous_variant	2
C13378T	13378	ORF1ab	synonymous_variant	1
A13433G	13433	ORF1ab	missense_variant	1
G13445A	13445	ORF1ab	missense_variant	1
G13459A	13459	ORF1ab	synonymous_variant	3
G13459T	13459	ORF1ab	synonymous_variant	1
A13482G	13482	ORF1ab	synonymous_variant	2
C13517T	13517	ORF1ab	missense_variant	3
C13536T	13536	ORF1ab	synonymous_variant	4
C13554T	13554	ORF1ab	synonymous_variant	1
G13571T	13571	ORF1ab	missense_variant	1
C13620T	13620	ORF1ab	synonymous_variant	1
A13712G	13712	ORF1ab	missense_variant	4
G13726A	13726	ORF1ab	missense_variant	1
C13730T	13730	ORF1ab	missense_variant	4
G13770T	13770	ORF1ab	missense_variant	1
A13776C	13776	ORF1ab	synonymous_variant	2
G13822A	13822	ORF1ab	missense_variant	1
G13843T	13843	ORF1ab	missense_variant	1
C13887T	13887	ORF1ab	synonymous_variant	1
G13897T	13897	ORF1ab	missense_variant	1
A13901G	13901	ORF1ab	missense_variant	1
G13920T	13920	ORF1ab	missense_variant	1
C13945T	13945	ORF1ab	missense_variant	1
A13956G	13956	ORF1ab	synonymous_variant	1
G13982A	13982	ORF1ab	missense_variant	1
C13994T	13994	ORF1ab	missense_variant	5
G13998A	13998	ORF1ab	synonymous_variant	1
A14003G	14003	ORF1ab	missense_variant	1
A14010G	14010	ORF1ab	synonymous_variant	1
T14014G	14014	ORF1ab	missense_variant	42
G14050A	14050	ORF1ab	missense_variant	1
G14055T	14055	ORF1ab	synonymous_variant	1
T14059C	14059	ORF1ab	synonymous_variant	3
T14103C	14103	ORF1ab	synonymous_variant	1
C14115T	14115	ORF1ab	synonymous_variant	1
C14120T	14120	ORF1ab	missense_variant	1
A14172G	14172	ORF1ab	missense_variant	1
C14178T	14178	ORF1ab	synonymous_variant	2
C14183T	14183	ORF1ab	missense_variant	2
G14186T	14186	ORF1ab	missense_variant	2
A14258G	14258	ORF1ab	missense_variant	2
C14265T	14265	ORF1ab	synonymous_variant	1
G14268A	14268	ORF1ab	synonymous_variant	2
A14271G	14271	ORF1ab	synonymous_variant	1
C14358T	14358	ORF1ab	synonymous_variant	1
G14371T	14371	ORF1ab	missense_variant	1
C14376T	14376	ORF1ab	synonymous_variant	2
T14385G	14385	ORF1ab	synonymous_variant	1
G14400A	14400	ORF1ab	synonymous_variant	2
C14408T	14408	ORF1ab	missense_variant	507
T14448C	14448	ORF1ab	synonymous_variant	1
C14471T	14471	ORF1ab	missense_variant	1
T14508C	14508	ORF1ab	synonymous_variant	1
G14511C	14511	ORF1ab	missense_variant	1
C14599T	14599	ORF1ab	synonymous_variant	1
C14674T	14674	ORF1ab	missense_variant	1
C14688T	14688	ORF1ab	synonymous_variant	1
G14712T	14712	ORF1ab	synonymous_variant	1
C14724T	14724	ORF1ab	synonymous_variant	1
C14821T	14821	ORF1ab	missense_variant	1
G14829T	14829	ORF1ab	missense_variant	1
C14898T	14898	ORF1ab	synonymous_variant	1
T14910C	14910	ORF1ab	synonymous_variant	1
C14913T	14913	ORF1ab	synonymous_variant	2
C14925T	14925	ORF1ab	synonymous_variant	2
C14932T	14932	ORF1ab	synonymous_variant	1
C14937T	14937	ORF1ab	synonymous_variant	2
A14940G	14940	ORF1ab	synonymous_variant	6
A14943T	14943	ORF1ab	synonymous_variant	4
T14991A	14991	ORF1ab	missense_variant	1
G15006T	15006	ORF1ab	missense_variant	1
C15019T	15019	ORF1ab	missense_variant	1
C15024T	15024	ORF1ab	synonymous_variant	1
C15026T	15026	ORF1ab	missense_variant	1
A15046G	15046	ORF1ab	missense_variant	1
T15047C	15047	ORF1ab	missense_variant	2
C15081T	15081	ORF1ab	synonymous_variant	1
C15240T	15240	ORF1ab	synonymous_variant	250
C15277T	15277	ORF1ab	missense_variant	2
G15285T	15285	ORF1ab	missense_variant	1
C15324T	15324	ORF1ab	synonymous_variant	12
C15352T	15352	ORF1ab	missense_variant	1
T15382C	15382	ORF1ab	synonymous_variant	1
G15384T	15384	ORF1ab	missense_variant	1
A15387C	15387	ORF1ab	synonymous_variant	1
G15406T	15406	ORF1ab	missense_variant	12
T15417C	15417	ORF1ab	synonymous_variant	1
G15451A	15451	ORF1ab	missense_variant	265
G15452T	15452	ORF1ab	missense_variant	1
C15457A	15457	ORF1ab	missense_variant	1
T15531C	15531	ORF1ab	synonymous_variant	1
C15569T	15569	ORF1ab	missense_variant	1
C15587T	15587	ORF1ab	missense_variant	1
C15588T	15588	ORF1ab	synonymous_variant	2
T15597C	15597	ORF1ab	synonymous_variant	1
A15647G	15647	ORF1ab	missense_variant	1
G15652T	15652	ORF1ab	missense_variant	4
C15654T	15654	ORF1ab	synonymous_variant	3
C15714T	15714	ORF1ab	synonymous_variant	24
C15720T	15720	ORF1ab	synonymous_variant	2
C15738T	15738	ORF1ab	synonymous_variant	1
C15746T	15746	ORF1ab	missense_variant	2
A15753G	15753	ORF1ab	synonymous_variant	6
C15810T	15810	ORF1ab	synonymous_variant	2
T15821C	15821	ORF1ab	missense_variant	1
A15861G	15861	ORF1ab	synonymous_variant	1
G15907A	15907	ORF1ab	missense_variant	1
C15924T	15924	ORF1ab	synonymous_variant	1
C15928T	15928	ORF1ab	missense_variant	1
T15939C	15939	ORF1ab	synonymous_variant	1
C15952A	15952	ORF1ab	missense_variant	1
T15975C	15975	ORF1ab	synonymous_variant	1
G15982T	15982	ORF1ab	missense_variant	1
C16049T	16049	ORF1ab	missense_variant	2
T16056C	16056	ORF1ab	synonymous_variant	1
T16083C	16083	ORF1ab	synonymous_variant	1
C16111T	16111	ORF1ab	synonymous_variant	1
C16111A	16111	ORF1ab	missense_variant	1
T16155C	16155	ORF1ab	synonymous_variant	1
C16163T	16163	ORF1ab	missense_variant	1
A16172C	16172	ORF1ab	missense_variant	1
G16206T	16206	ORF1ab	missense_variant	1
G16221C	16221	ORF1ab	synonymous_variant	1
G16221A	16221	ORF1ab	synonymous_variant	1
G16245A	16245	ORF1ab	synonymous_variant	1
C16260T	16260	ORF1ab	synonymous_variant	1
C16289T	16289	ORF1ab	missense_variant	1
C16293T	16293	ORF1ab	synonymous_variant	1
C16308T	16308	ORF1ab	synonymous_variant	1
C16323T	16323	ORF1ab	synonymous_variant	1
C16329T	16329	ORF1ab	synonymous_variant	1
T16342C	16342	ORF1ab	missense_variant	2
G16377T	16377	ORF1ab	synonymous_variant	1
C16428T	16428	ORF1ab	synonymous_variant	1
C16465A	16465	ORF1ab	missense_variant	1
C16466T	16466	ORF1ab	missense_variant	265
A16471G	16471	ORF1ab	missense_variant	3
A16482T	16482	ORF1ab	synonymous_variant	1
G16501A	16501	ORF1ab	missense_variant	2
T16506C	16506	ORF1ab	synonymous_variant	1
C16536T	16536	ORF1ab	synonymous_variant	1
C16575T	16575	ORF1ab	synonymous_variant	2
G16585A	16585	ORF1ab	missense_variant	1
T16635C	16635	ORF1ab	synonymous_variant	1
A16644G	16644	ORF1ab	synonymous_variant	2
A16653G	16653	ORF1ab	synonymous_variant	1
G16665A	16665	ORF1ab	synonymous_variant	1
G16700A	16700	ORF1ab	missense_variant	1
T16723C	16723	ORF1ab	synonymous_variant	1
C16726T	16726	ORF1ab	missense_variant	32
C16733T	16733	ORF1ab	missense_variant	1
C16767T	16767	ORF1ab	synonymous_variant	1
G16864A	16864	ORF1ab	missense_variant	1
C16887T	16887	ORF1ab	synonymous_variant	4
G16897A	16897	ORF1ab	missense_variant	1
G16917T	16917	ORF1ab	synonymous_variant	1
T16986C	16986	ORF1ab	synonymous_variant	4
T17007C	17007	ORF1ab	synonymous_variant	1
A17018G	17018	ORF1ab	missense_variant	3
G17019T	17019	ORF1ab	missense_variant	3
A17056G	17056	ORF1ab	missense_variant	1
T17103C	17103	ORF1ab	synonymous_variant	1
G17122T	17122	ORF1ab	missense_variant	27
G17193T	17193	ORF1ab	missense_variant	1
G17211T	17211	ORF1ab	missense_variant	5
T17214C	17214	ORF1ab	synonymous_variant	5
A17236G	17236	ORF1ab	missense_variant	80
T17279C	17279	ORF1ab	missense_variant	1
G17280T	17280	ORF1ab	synonymous_variant	2
C17285T	17285	ORF1ab	missense_variant	1
C17288T	17288	ORF1ab	missense_variant	1
T17310C	17310	ORF1ab	synonymous_variant	1
A17337G	17337	ORF1ab	synonymous_variant	1
T17364C	17364	ORF1ab	synonymous_variant	2
C17410T	17410	ORF1ab	missense_variant	16
T17449C	17449	ORF1ab	synonymous_variant	1
C17474T	17474	ORF1ab	missense_variant	1
A17482C	17482	ORF1ab	missense_variant	1
C17483A	17483	ORF1ab	missense_variant	1
C17550T	17550	ORF1ab	synonymous_variant	2
A17615G	17615	ORF1ab	missense_variant	1
A17631C	17631	ORF1ab	missense_variant	3
G17658T	17658	ORF1ab	missense_variant	3
G17658A	17658	ORF1ab	missense_variant	1
C17676T	17676	ORF1ab	synonymous_variant	1
T17700C	17700	ORF1ab	synonymous_variant	1
C17703T	17703	ORF1ab	synonymous_variant	1
G17721T	17721	ORF1ab	synonymous_variant	2
C17747T	17747	ORF1ab	missense_variant	3
C17750T	17750	ORF1ab	missense_variant	1
C17766T	17766	ORF1ab	synonymous_variant	2
C17795T	17795	ORF1ab	missense_variant	1
A17853T	17853	ORF1ab	synonymous_variant	1
G17944T	17944	ORF1ab	missense_variant	1
T17997C	17997	ORF1ab	synonymous_variant	1
C17999T	17999	ORF1ab	missense_variant	1
T18012A	18012	ORF1ab	synonymous_variant	1
C18032T	18032	ORF1ab	missense_variant	1
G18040T	18040	ORF1ab	missense_variant	1
G18079T	18079	ORF1ab	missense_variant	1
G18106T	18106	ORF1ab	missense_variant	1
C18115T	18115	ORF1ab	missense_variant	2
T18119A	18119	ORF1ab	missense_variant	1
A18163G	18163	ORF1ab	missense_variant	241
T18168C	18168	ORF1ab	synonymous_variant	1
G18210T	18210	ORF1ab	missense_variant	1
C18252T	18252	ORF1ab	synonymous_variant	1
G18255T	18255	ORF1ab	missense_variant	1
A18273G	18273	ORF1ab	synonymous_variant	1
T18309C	18309	ORF1ab	synonymous_variant	1
C18312T	18312	ORF1ab	synonymous_variant	3
C18326T	18326	ORF1ab	missense_variant	1
C18329T	18329	ORF1ab	missense_variant	2
A18360G	18360	ORF1ab	synonymous_variant	16
C18377T	18377	ORF1ab	missense_variant	1
C18395T	18395	ORF1ab	missense_variant	1
G18397A	18397	ORF1ab	missense_variant	1
G18412A	18412	ORF1ab	missense_variant	1
A18444G	18444	ORF1ab	synonymous_variant	4
G18449T	18449	ORF1ab	missense_variant	1
C18457T	18457	ORF1ab	missense_variant	1
G18462A	18462	ORF1ab	synonymous_variant	2
T18471C	18471	ORF1ab	synonymous_variant	1
A18479G	18479	ORF1ab	missense_variant	2
C18483T	18483	ORF1ab	synonymous_variant	1
C18486T	18486	ORF1ab	synonymous_variant	7
C18501T	18501	ORF1ab	synonymous_variant	1
C18508T	18508	ORF1ab	missense_variant	1
C18555T	18555	ORF1ab	synonymous_variant	1
A18626G	18626	ORF1ab	missense_variant	1
C18652T	18652	ORF1ab	missense_variant	2
C18657T	18657	ORF1ab	synonymous_variant	9
G18686T	18686	ORF1ab	missense_variant	1
C18695T	18695	ORF1ab	missense_variant	2
G18703T	18703	ORF1ab	missense_variant	1
C18744T	18744	ORF1ab	synonymous_variant	3
C18747T	18747	ORF1ab	synonymous_variant	1
C18754T	18754	ORF1ab	missense_variant	1
G18803T	18803	ORF1ab	missense_variant	1
C18804T	18804	ORF1ab	synonymous_variant	5
C18828T	18828	ORF1ab	synonymous_variant	1
T18837C	18837	ORF1ab	synonymous_variant	1
T18870C	18870	ORF1ab	synonymous_variant	1
T18876C	18876	ORF1ab	synonymous_variant	1
T18957C	18957	ORF1ab	synonymous_variant	1
C18979T	18979	ORF1ab	missense_variant	4
T18986C	18986	ORF1ab	missense_variant	1
G19006T	19006	ORF1ab	missense_variant	6
C19011T	19011	ORF1ab	synonymous_variant	1
G19101A	19101	ORF1ab	synonymous_variant	1
C19113T	19113	ORF1ab	synonymous_variant	1
C19140A	19140	ORF1ab	missense_variant	1
C19160T	19160	ORF1ab	missense_variant	1
C19170T	19170	ORF1ab	synonymous_variant	2
A19182G	19182	ORF1ab	synonymous_variant	1
C19185T	19185	ORF1ab	synonymous_variant	1
A19212G	19212	ORF1ab	synonymous_variant	1
C19220T	19220	ORF1ab	missense_variant	259
A19239G	19239	ORF1ab	synonymous_variant	1
C19245T	19245	ORF1ab	synonymous_variant	2
T19258A	19258	ORF1ab	missense_variant	1
C19269T	19269	ORF1ab	synonymous_variant	1
TGGCAGTTTGTATGTAAATAAACATGCATTCCACACACCAGCTTTTGATAAAAGTGCTTTTGTTAATTTAAAACAATTACCATTTTTCTATTACTCTGACAGTCCATGTGAGTCTCATGGAAAACAAGTAGTGTCAGATATAGATTATGTACCACTAAAGTCTGCTA19287T	19287	#N/A	#N/A	1
C19290G	19290	ORF1ab	synonymous_variant	1
A19291C	19291	ORF1ab	missense_variant	1
TCCACACACCAGCTTTTGATAAAAGTGCTTTTGTTAATTTAAAACAATTACCATTTTTCTATTACTCTGACAGTCCATGTGAGTCTCATGGAAAACAAGTAGTGTCAGATATAGATTATGTACCACTAAAGTCTGCTACGTGTATAACACGTTGCAATTTAGGTGGTGCTGTCTGTAGACATCATGCTAATGAGTACAGATTGTATCTCGATGCTTATAACATGATGATCTCAGCTGG19316T	19316	#N/A	#N/A	1
T19371C	19371	ORF1ab	synonymous_variant	1
T19381G	19381	ORF1ab	missense_variant	1
C19402T	19402	ORF1ab	missense_variant	3
TGGTGCT19479T	19479	#N/A	#N/A	1
T19500C	19500	ORF1ab	synonymous_variant	1
C19524T	19524	ORF1ab	synonymous_variant	3
CTTATAACATGATGATCTCAGCT19529C	19529	#N/A	#N/A	1
AACATGATGATCTCAGCT19534A	19534	ORF1ab	frameshift_variant	1
G19539T	19539	ORF1ab	missense_variant	1
C19554T	19554	ORF1ab	synonymous_variant	1
C19572T	19572	ORF1ab	synonymous_variant	1
C19593T	19593	ORF1ab	synonymous_variant	2
C19596T	19596	ORF1ab	synonymous_variant	2
T19605A	19605	ORF1ab	synonymous_variant	3
T19632C	19632	ORF1ab	synonymous_variant	1
G19657A	19657	ORF1ab	missense_variant	1
A19673G	19673	ORF1ab	missense_variant	1
G19684T	19684	ORF1ab	missense_variant	1
T19704C	19704	ORF1ab	synonymous_variant	1
A19708G	19708	ORF1ab	missense_variant	1
C19709A	19709	ORF1ab	missense_variant	1
T19737C	19737	ORF1ab	synonymous_variant	2
A19743G	19743	ORF1ab	synonymous_variant	1
T19744C	19744	ORF1ab	synonymous_variant	1
C19763T	19763	ORF1ab	missense_variant	1
G19788C	19788	ORF1ab	missense_variant	1
G19816T	19816	ORF1ab	missense_variant	1
C19862T	19862	ORF1ab	missense_variant	1
G19870T	19870	ORF1ab	missense_variant	1
T19909G	19909	ORF1ab	missense_variant	1
C19944T	19944	ORF1ab	synonymous_variant	1
C19955T	19955	ORF1ab	missense_variant	17
C19972T	19972	ORF1ab	missense_variant	1
C19983T	19983	ORF1ab	synonymous_variant	2
A20019G	20019	ORF1ab	synonymous_variant	1
A20055G	20055	ORF1ab	synonymous_variant	16
G20102T	20102	ORF1ab	missense_variant	2
C20104T	20104	ORF1ab	missense_variant	1
A20118T	20118	ORF1ab	synonymous_variant	1
G20131T	20131	ORF1ab	missense_variant	1
C20132T	20132	ORF1ab	missense_variant	1
C20133T	20133	ORF1ab	synonymous_variant	1
G20134T	20134	ORF1ab	missense_variant	1
G20134A	20134	ORF1ab	missense_variant	1
T20157C	20157	ORF1ab	synonymous_variant	1
A20168G	20168	ORF1ab	missense_variant	1
C20178T	20178	ORF1ab	synonymous_variant	1
C20199T	20199	ORF1ab	synonymous_variant	2
A20215G	20215	ORF1ab	missense_variant	1
C20233T	20233	ORF1ab	missense_variant	1
C20234T	20234	ORF1ab	missense_variant	1
A20265G	20265	ORF1ab	synonymous_variant	1
G20274T	20274	ORF1ab	missense_variant	1
G20275T	20275	ORF1ab	missense_variant	1
A20280G	20280	ORF1ab	synonymous_variant	1
A20284T	20284	ORF1ab	missense_variant	1
T20285C	20285	ORF1ab	missense_variant	1
T20299C	20299	ORF1ab	synonymous_variant	3
G20373A	20373	ORF1ab	synonymous_variant	1
C20380T	20380	ORF1ab	synonymous_variant	3
C20384T	20384	ORF1ab	missense_variant	4
T20391G	20391	ORF1ab	synonymous_variant	1
G20397A	20397	ORF1ab	synonymous_variant	1
A20400G	20400	ORF1ab	synonymous_variant	1
C20404T	20404	ORF1ab	missense_variant	1
T20409G	20409	ORF1ab	missense_variant	1
C20436T	20436	ORF1ab	synonymous_variant	1
T20455C	20455	ORF1ab	missense_variant	1
C20480T	20480	ORF1ab	missense_variant	1
T20523C	20523	ORF1ab	synonymous_variant	4
A20533G	20533	ORF1ab	missense_variant	1
A20567G	20567	ORF1ab	missense_variant	2
G20569A	20569	ORF1ab	missense_variant	1
T20570C	20570	ORF1ab	missense_variant	1
C20582T	20582	ORF1ab	missense_variant	1
C20589T	20589	ORF1ab	synonymous_variant	12
C20603T	20603	ORF1ab	missense_variant	1
T20625C	20625	ORF1ab	synonymous_variant	1
G20635C	20635	ORF1ab	missense_variant	1
G20663A	20663	ORF1ab	missense_variant	1
G20679T	20679	ORF1ab	synonymous_variant	4
T20685C	20685	ORF1ab	synonymous_variant	1
G20709T	20709	ORF1ab	missense_variant	1
C20736T	20736	ORF1ab	synonymous_variant	1
C20762T	20762	ORF1ab	missense_variant	1
C20844T	20844	ORF1ab	synonymous_variant	1
G20919A	20919	ORF1ab	synonymous_variant	1
G20937T	20937	ORF1ab	synonymous_variant	1
G20968A	20968	ORF1ab	missense_variant	1
G21004T	21004	ORF1ab	missense_variant	2
C21034T	21034	ORF1ab	missense_variant	1
G21055A	21055	ORF1ab	missense_variant	1
C21057T	21057	ORF1ab	synonymous_variant	2
T21072A	21072	ORF1ab	missense_variant	1
C21077T	21077	ORF1ab	missense_variant	1
G21123T	21123	ORF1ab	synonymous_variant	1
A21137G	21137	ORF1ab	missense_variant	6
G21142A	21142	ORF1ab	missense_variant	1
C21178T	21178	ORF1ab	missense_variant	1
C21205T	21205	ORF1ab	missense_variant	1
G21238A	21238	ORF1ab	missense_variant	1
A21261G	21261	ORF1ab	synonymous_variant	1
C21304A	21304	ORF1ab	missense_variant	1
G21305A	21305	ORF1ab	missense_variant	1
G21307A	21307	ORF1ab	missense_variant	1
A21358G	21358	ORF1ab	missense_variant	1
C21365T	21365	ORF1ab	missense_variant	1
T21368G	21368	ORF1ab	missense_variant	1
C21370T	21370	ORF1ab	stop_gained	1
G21372T	21372	ORF1ab	missense_variant	17
C21411T	21411	ORF1ab	synonymous_variant	1
T21465G	21465	ORF1ab	missense_variant	2
T21477A	21477	ORF1ab	synonymous_variant	1
C21552T	21552	ORF1ab	synonymous_variant	1
T21568A	21568	S	missense_variant	1
C21575T	21575	S	missense_variant	5
G21578T	21578	S	missense_variant	1
C21595T	21595	S	synonymous_variant	90
C21597T	21597	S	missense_variant	1
T21598A	21598	S	synonymous_variant	1
A21603G	21603	S	missense_variant	1
C21614T	21614	S	missense_variant	4
C21618T	21618	S	missense_variant	18
C21618G	21618	S	missense_variant	264
C21621T	21621	S	missense_variant	2
C21622T	21622	S	synonymous_variant	2
C21627T	21627	S	missense_variant	1
TTACCCCCTG21632T	21632	S	inframe_deletion	16
C21635T	21635	S	missense_variant	1
C21637T	21637	S	synonymous_variant	1
C21646T	21646	S	synonymous_variant	1
C21648T	21648	S	missense_variant	1
C21721T	21721	S	synonymous_variant	1
G21724A	21724	S	synonymous_variant	1
C21727T	21727	S	synonymous_variant	2
C21736T	21736	S	synonymous_variant	1
C21742T	21742	S	synonymous_variant	2
C21757T	21757	S	synonymous_variant	1
G21761T	21761	S	missense_variant	1
C21762T	21762	S	missense_variant	226
A21764G	21764	S	missense_variant	2
ATACATG21764A	21764	S	inframe_deletion	98
A21766C	21766	S	synonymous_variant	127
G21770A	21770	S	missense_variant	1
C21774T	21774	S	missense_variant	1
C21780T	21780	S	missense_variant	1
G21795A	21795	S	missense_variant	1
G21795T	21795	S	missense_variant	1
G21800T	21800	S	missense_variant	6
ATAACCCTGTCCTACCATTTAATGATGGTGTTTATTTTGCTTCCACTGAGAAGTCTAACATAATAAGAGGCTGGATTTTTGGTACTACTTTAGATTCGAAGACCCAGTCCCTACTTATTGTTAATAACGCTACTAATGTTGTTATTAAAGTCTGTGAATTTCAATTTTGTAATGATCCATTTTTGGGTGTTTATTACCACAAAAACAACAAAAGTTGGAT21801A	21801	S	inframe_deletion	1
T21802C	21802	S	synonymous_variant	2
ACCCTGTCCTACCATTTAATGATGGTGTTTATTTTGCTT21804A	21804	S	frameshift_variant	1
CTACCATTTAATGATGGTGTTTATTTTGCT21812C	21812	S	frameshift_variant	1
CA21816C	21816	#N/A	#N/A	1
T21818A	21818	S	missense_variant	1
T21820G	21820	S	missense_variant	1
A21821T	21821	S	missense_variant	1
A21821C	21821	S	missense_variant	1
ATGATGGTGTTTATTTTGCTTCCACTGAGAAGTCTAACATAATAAGAGGCTGG21822A	21822	S	frameshift_variant	1
C21846T	21846	S	missense_variant	275
T21847C	21847	S	synonymous_variant	1
A21851G	21851	S	missense_variant	1
C21855T	21855	S	missense_variant	1
C21859T	21859	S	synonymous_variant	1
T21878A	21878	S	missense_variant	1
G21881C	21881	S	missense_variant	1
T21883C	21883	S	synonymous_variant	1
ACTACTTTAGATTCGAAGACCCAGTCCCTACTTATTGTTAATAACGCTACTAATGTTGTTATTAAAGTCTGTGAATTTCAATTTTGTAATGATCCATTTTTGGGTGTTTATTACCACAAAAACAACAAAAGTTGGATGGAAAGTGAGTTCAGAGT21884A	21884	#N/A	#N/A	1
C21888G	21888	S	missense_variant	2
T21889A	21889	S	synonymous_variant	2
T21890A	21890	S	missense_variant	2
G21893A	21893	S	missense_variant	2
T21895C	21895	S	synonymous_variant	2
C21897T	21897	S	missense_variant	8
G21898T	21898	S	synonymous_variant	2
A21899G	21899	S	missense_variant	2
A21900C	21900	S	missense_variant	1
AG21900A	21900	S	frameshift_variant	2
C21904T	21904	S	synonymous_variant	2
G21907C	21907	S	missense_variant	2
C21909T	21909	S	missense_variant	2
C21910T	21910	S	synonymous_variant	7
T21912C	21912	S	missense_variant	2
A21913G	21913	S	synonymous_variant	1
C21914T	21914	S	missense_variant	2
T21915C	21915	S	missense_variant	2
T21916C	21916	S	synonymous_variant	2
T21918A	21918	S	missense_variant	2
T21919C	21919	S	synonymous_variant	2
G21920T	21920	S	missense_variant	2
TTAATAACGCTACTAATGTTGTTATTAAAGTCTGTGAATTTCAATTTTGTAATGATCCATTTTTGGGTGTTTATTACCACAAAAACAACAAAAGTTGGATGGAAAGTGAGTTCAGAGTTTATTCTAGTGCGAATAATTGCACTTTTGAATATGTCTCTCAGCCTT21921T	21921	#N/A	#N/A	1
TAATAACGCTACTAA21922T	21922	#N/A	#N/A	1
T21925C	21925	S	synonymous_variant	1
AATGTTGTTATTAAAGTCTGTGAATTTCAATTTTGTAATGATCCATTTTTGGGTGTTTATTACCACAAAAACAACAAAAGTTGGATGGAAAGTGAGTTCAGAGTTTATTCTAGTGCGAATAATTGCACTTTTGAATATGTCTCTCAGCCTTTT21935A	21935	S	frameshift_variant	1
A21944T	21944	S	missense_variant	1
A21947G	21947	S	missense_variant	1
A21948T	21948	S	missense_variant	1
A21949G	21949	S	synonymous_variant	1
T21953C	21953	S	missense_variant	1
G21954A	21954	S	missense_variant	1
T21955A	21955	S	stop_gained	1
G21956A	21956	S	missense_variant	1
T21961A	21961	S	missense_variant	1
A21963G	21963	S	missense_variant	1
T21965A	21965	S	missense_variant	1
T21966A	21966	S	missense_variant	1
T21970A	21970	S	stop_gained	1
TGATCCAT21973T	21973	#N/A	#N/A	1
G21974C	21974	S	missense_variant	2
TCCATTTTTGGGTGTTTATTACCACAAAAACAACAAAAGTTGGATGGAAAGTGAGTTCAGAGTTTATTCTAGTG21976T	21976	S	frameshift_variant	1
T21982C	21982	S	synonymous_variant	1
T21983A	21983	S	missense_variant	1
T21984C	21984	S	missense_variant	1
G21985A	21985	S	synonymous_variant	1
G21987A	21987	S	missense_variant	246
GTGTTTATTAC21987G	21987	#N/A	#N/A	1
T21995G	21995	S	missense_variant	109
C21997T	21997	S	synonymous_variant	1
C21998T	21998	S	missense_variant	1
A21999T	21999	S	missense_variant	1
C22000A	22000	S	missense_variant	1
C22000T	22000	S	synonymous_variant	1
A22003T	22003	S	missense_variant	1
C22006A	22006	S	missense_variant	3
A22011T	22011	S	missense_variant	1
A22012T	22012	S	missense_variant	1
TTGGATGGAAAGTGAGTTCAGAGTTTATTCTAGTGCGAATAATTGCACTTTTGAATATGTCTCTCAGCCTTT22015T	22015	#N/A	#N/A	1
T22016C	22016	S	missense_variant	1
G22017A	22017	S	stop_gained	1
G22018A	22018	S	stop_gained	1
A22019G	22019	S	missense_variant	1
G22021T	22021	S	missense_variant	1
G22021A	22021	S	missense_variant	1
A22023G	22023	S	missense_variant	1
A22024G	22024	S	synonymous_variant	1
G22026C	22026	S	missense_variant	1
GTGAGTT22026G	22026	S	inframe_deletion	1
A22029G	22029	S	missense_variant	1
T22031A	22031	S	missense_variant	1
TTC22031T	22031	S	frameshift_variant	1
C22033T	22033	S	synonymous_variant	2
A22034T	22034	S	stop_gained	1
A22034G	22034	S	missense_variant	1
A22034C	22034	S	synonymous_variant	1
G22037A	22037	S	missense_variant	1
T22039C	22039	S	synonymous_variant	1
T22042C	22042	S	synonymous_variant	1
T22042A	22042	S	stop_gained	1
T22043A	22043	S	missense_variant	1
C22044T	22044	S	missense_variant	1
C22044G	22044	S	missense_variant	1
GTGCGAATAATTGCACT22047G	22047	#N/A	#N/A	1
TGCGAATAATTGCACTTTTGAATATGTCTCTCAGCCTTTT22048T	22048	#N/A	#N/A	1
G22049A	22049	S	missense_variant	1
G22051C	22051	S	synonymous_variant	1
A22052T	22052	S	missense_variant	3
T22054A	22054	S	missense_variant	2
T22058C	22058	S	missense_variant	2
G22059C	22059	S	missense_variant	2
C22060A	22060	S	stop_gained	2
A22061G	22061	S	missense_variant	2
ACTTTTGAATATGTCTCTCAGCCTTTT22061A	22061	S	frameshift_variant	1
T22063C	22063	S	synonymous_variant	2
T22065C	22065	S	missense_variant	2
T22066C	22066	S	synonymous_variant	1
G22067T	22067	S	stop_gained	3
A22069T	22069	S	missense_variant	2
TATGTCTCTCAGCCTTTT22070T	22070	#N/A	#N/A	1
C22075T	22075	S	synonymous_variant	2
T22078C	22078	S	synonymous_variant	1
AGCC22080A	22080	#N/A	#N/A	1
GCC22081G	22081	S	frameshift_variant	1
TT22084T	22084	#N/A	#N/A	1
T22085G	22085	S	missense_variant	1
T22086G	22086	S	missense_variant	2
T22086A	22086	S	missense_variant	1
T22087C	22087	S	synonymous_variant	1
T22087G	22087	S	missense_variant	1
G22093A	22093	S	missense_variant	1
G22094A	22094	S	missense_variant	1
G22103C	22103	S	missense_variant	1
A22155G	22155	S	missense_variant	1
A22171T	22171	S	synonymous_variant	2
AATT22193A	22193	S	inframe_deletion	97
A22194T	22194	S	missense_variant	65
T22195A	22195	S	missense_variant	2
T22196A	22196	S	missense_variant	58
T22196G	22196	S	missense_variant	39
T22200G	22200	S	missense_variant	16
T22207G	22207	S	missense_variant	1
C22208T	22208	S	missense_variant	1
C22224T	22224	S	missense_variant	2
G22225A	22225	S	synonymous_variant	3
C22227T	22227	S	missense_variant	6
G22241A	22241	S	missense_variant	1
G22241T	22241	S	missense_variant	1
T22246C	22246	S	synonymous_variant	2
A22259G	22259	S	missense_variant	1
C22267T	22267	S	synonymous_variant	1
A22279G	22279	S	synonymous_variant	1
C22281T	22281	S	missense_variant	1
TTAC22292T	22292	S	inframe_deletion	1
G22299T	22299	S	missense_variant	1
C22314T	22314	S	missense_variant	3
C22323T	22323	S	missense_variant	1
C22326T	22326	S	missense_variant	1
G22332T	22332	S	missense_variant	1
T22333C	22333	S	synonymous_variant	1
G22335T	22335	S	missense_variant	6
G22336T	22336	S	missense_variant	2
G22336C	22336	S	missense_variant	1
C22341T	22341	S	missense_variant	1
G22343T	22343	S	missense_variant	1
T22372C	22372	S	synonymous_variant	1
G22427A	22427	S	missense_variant	2
C22432T	22432	S	synonymous_variant	1
T22447C	22447	S	synonymous_variant	1
C22480T	22480	S	synonymous_variant	1
C22482T	22482	S	missense_variant	1
A22486T	22486	S	synonymous_variant	1
T22501C	22501	S	synonymous_variant	1
C22530T	22530	S	missense_variant	1
C22570T	22570	S	synonymous_variant	8
G22578A	22578	S	missense_variant	239
A22581C	22581	S	missense_variant	9
T22585C	22585	S	synonymous_variant	1
G22592T	22592	S	missense_variant	1
G22599A	22599	S	missense_variant	122
A22623C	22623	S	missense_variant	1
C22624T	22624	S	synonymous_variant	7
C22624A	22624	S	missense_variant	1
G22627A	22627	S	synonymous_variant	1
A22637C	22637	S	missense_variant	1
G22661A	22661	S	missense_variant	1
T22673C	22673	S	missense_variant	223
C22674T	22674	S	missense_variant	239
T22679C	22679	S	missense_variant	240
C22686T	22686	S	missense_variant	234
A22688G	22688	S	missense_variant	16
C22689T	22689	S	missense_variant	1
A22720G	22720	S	synonymous_variant	1
G22775A	22775	S	missense_variant	16
A22780T	22780	S	missense_variant	1
A22786C	22786	S	missense_variant	16
A22786G	22786	S	synonymous_variant	1
G22801T	22801	S	synonymous_variant	6
G22813T	22813	S	missense_variant	179
T22846C	22846	S	synonymous_variant	2
C22851T	22851	S	missense_variant	1
C22855T	22855	S	synonymous_variant	1
C22858T	22858	S	synonymous_variant	2
C22879T	22879	S	synonymous_variant	1
T22882G	22882	S	missense_variant	200
T22897C	22897	S	synonymous_variant	1
G22898A	22898	S	missense_variant	224
G22899T	22899	S	missense_variant	1
T22917G	22917	S	missense_variant	264
A22920C	22920	S	missense_variant	1
G22936A	22936	S	synonymous_variant	4
T22952C	22952	S	missense_variant	1
T22972G	22972	S	synonymous_variant	1
TCTATCAGGCCGGTAGCACACCTTGTAATGGTGTTGAAGGTTTTAATTGTTACTTTCCTTTACAATCATATGGTTTCCAACCCACTAATGGTGTTGGTTACCAACCA22977T	22977	S	frameshift_variant	1
TCAGGCCGGTAGCACACCTTGTAATGGTGTTGAAGGTTTTAATTGTTACTTTCCTTTACAATCATATGGTTTCCAACCCACTAATGGTGTTGGTTAC22981T	22981	S	inframe_deletion	1
CAGGCCGGTAGCACACCTTGTAATGGTGTTGAAGGTTTTAATTGTTACTTTCCTTTACAATCATATGGTTTCCAACCCACTAATGGTGTTGGT22982C	22982	S	frameshift_variant	1
G22988A	22988	S	missense_variant	1
G22992A	22992	S	missense_variant	237
C22995A	22995	S	missense_variant	503
A23013C	23013	S	missense_variant	231
A23013T	23013	S	missense_variant	1
C23029T	23029	S	synonymous_variant	2
T23032C	23032	S	synonymous_variant	1
A23040G	23040	S	missense_variant	232
G23048A	23048	S	missense_variant	219
A23055G	23055	S	missense_variant	234
A23063T	23063	S	missense_variant	234
TTGGTT23070T	23070	#N/A	#N/A	2
T23074C	23074	S	synonymous_variant	1
T23075C	23075	S	missense_variant	227
C23086T	23086	S	synonymous_variant	1
C23114T	23114	S	synonymous_variant	1
C23127T	23127	S	missense_variant	1
C23179T	23179	S	synonymous_variant	2
C23191T	23191	S	synonymous_variant	1
C23202A	23202	S	missense_variant	225
C23202T	23202	S	missense_variant	1
C23230A	23230	S	missense_variant	1
C23243G	23243	S	missense_variant	1
A23267G	23267	S	missense_variant	1
C23277T	23277	S	missense_variant	1
T23284C	23284	S	synonymous_variant	15
C23306T	23306	S	missense_variant	1
T23308C	23308	S	synonymous_variant	2
G23311T	23311	S	missense_variant	1
A23324G	23324	S	missense_variant	1
C23347T	23347	S	synonymous_variant	1
T23395C	23395	S	synonymous_variant	2
G23401T	23401	S	missense_variant	5
A23403G	23403	S	missense_variant	506
G23426C	23426	S	missense_variant	1
T23443C	23443	S	synonymous_variant	1
A23450T	23450	S	missense_variant	1
C23481T	23481	S	missense_variant	1
C23525T	23525	S	missense_variant	241
C23533T	23533	S	synonymous_variant	2
C23536T	23536	S	synonymous_variant	1
G23545T	23545	S	missense_variant	1
C23557T	23557	S	synonymous_variant	1
G23587C	23587	S	missense_variant	4
C23595T	23595	S	missense_variant	1
T23599G	23599	S	missense_variant	241
C23604A	23604	S	missense_variant	239
C23604G	23604	S	missense_variant	265
G23621T	23621	S	missense_variant	1
A23623G	23623	S	synonymous_variant	1
C23625T	23625	S	missense_variant	3
C23635T	23635	S	synonymous_variant	7
C23638T	23638	S	synonymous_variant	1
C23655T	23655	S	missense_variant	3
C23664T	23664	S	missense_variant	5
C23673T	23673	S	missense_variant	1
C23683T	23683	S	synonymous_variant	2
C23701A	23701	S	synonymous_variant	1
C23707T	23707	S	synonymous_variant	1
T23740C	23740	S	synonymous_variant	1
T23776C	23776	S	synonymous_variant	1
C23778T	23778	S	missense_variant	1
T23781C	23781	S	missense_variant	1
C23854A	23854	S	missense_variant	241
C23854T	23854	S	synonymous_variant	1
G23873T	23873	S	missense_variant	1
C23893T	23893	S	synonymous_variant	1
C23896T	23896	S	synonymous_variant	1
C23929T	23929	S	synonymous_variant	1
G23948T	23948	S	missense_variant	241
G23955A	23955	S	missense_variant	1
T23959C	23959	S	synonymous_variant	1
A23977G	23977	S	missense_variant	1
C23987T	23987	S	missense_variant	2
A24010G	24010	S	synonymous_variant	1
C24023T	24023	S	synonymous_variant	3
C24034T	24034	S	synonymous_variant	1
G24047A	24047	S	missense_variant	2
C24054T	24054	S	missense_variant	1
T24079C	24079	S	synonymous_variant	3
G24095T	24095	S	missense_variant	3
G24098T	24098	S	missense_variant	1
C24099T	24099	S	missense_variant	4
G24124T	24124	S	missense_variant	1
C24130A	24130	S	missense_variant	225
C24130T	24130	S	synonymous_variant	3
C24138T	24138	S	missense_variant	2
T24172C	24172	S	synonymous_variant	1
G24197T	24197	S	missense_variant	2
C24208T	24208	S	synonymous_variant	78
G24301T	24301	S	missense_variant	1
C24310T	24310	S	synonymous_variant	1
G24314A	24314	S	missense_variant	5
C24378T	24378	S	missense_variant	2
T24379C	24379	S	synonymous_variant	1
C24382A	24382	S	synonymous_variant	1
G24390T	24390	S	missense_variant	1
G24410A	24410	S	missense_variant	185
C24418T	24418	S	synonymous_variant	2
A24424T	24424	S	missense_variant	241
T24469A	24469	S	missense_variant	241
T24469C	24469	S	synonymous_variant	1
C24503T	24503	S	missense_variant	225
G24586T	24586	S	synonymous_variant	1
T24589A	24589	S	synonymous_variant	1
G24697T	24697	S	missense_variant	3
A24758G	24758	S	missense_variant	1
A24762T	24762	S	missense_variant	1
G24781T	24781	S	missense_variant	1
G24781C	24781	S	missense_variant	2
A24783G	24783	S	missense_variant	1
C24787T	24787	S	synonymous_variant	1
T24796C	24796	S	synonymous_variant	1
G24816C	24816	S	missense_variant	1
G24872T	24872	S	missense_variant	2
C24904T	24904	S	synonymous_variant	1
C24912T	24912	S	missense_variant	2
G24928T	24928	S	synonymous_variant	3
A24955G	24955	S	synonymous_variant	1
A24968G	24968	S	missense_variant	1
C25000T	25000	S	synonymous_variant	169
C25002T	25002	S	missense_variant	3
A25003C	25003	S	synonymous_variant	1
C25006T	25006	S	synonymous_variant	1
C25046T	25046	S	missense_variant	1
A25048T	25048	S	synonymous_variant	1
C25069T	25069	S	synonymous_variant	1
C25069A	25069	S	synonymous_variant	1
G25088T	25088	S	missense_variant	1
G25127A	25127	S	missense_variant	1
C25156A	25156	S	synonymous_variant	1
C25162A	25162	S	synonymous_variant	1
C25162T	25162	S	synonymous_variant	1
C25163A	25163	S	missense_variant	1
G25166C	25166	S	missense_variant	1
C25207T	25207	S	synonymous_variant	1
C25214T	25214	S	synonymous_variant	2
A25216G	25216	S	synonymous_variant	4
G25218C	25218	S	missense_variant	2
C25231T	25231	S	synonymous_variant	1
G25244T	25244	S	missense_variant	1
C25276T	25276	S	synonymous_variant	1
G25314T	25314	S	missense_variant	1
C25321T	25321	S	synonymous_variant	1
C25339T	25339	S	synonymous_variant	15
G25352T	25352	S	missense_variant	4
C25380T	25380	S	missense_variant	1
G25409C	25409	ORF3a	missense_variant	1
C25413T	25413	ORF3a	synonymous_variant	2
C25416T	25416	ORF3a	synonymous_variant	2
C25416A	25416	ORF3a	missense_variant	1
T25422C	25422	ORF3a	synonymous_variant	1
G25423T	25423	ORF3a	stop_gained	1
G25424T	25424	ORF3a	missense_variant	1
G25429T	25429	ORF3a	missense_variant	1
C25433T	25433	ORF3a	missense_variant	1
G25445T	25445	ORF3a	missense_variant	1
T25451C	25451	ORF3a	missense_variant	1
C25460G	25460	ORF3a	missense_variant	1
C25465T	25465	ORF3a	missense_variant	1
C25469T	25469	ORF3a	missense_variant	262
G25477A	25477	ORF3a	missense_variant	1
C25480T	25480	ORF3a	missense_variant	1
C25482T	25482	ORF3a	synonymous_variant	1
G25494A	25494	ORF3a	synonymous_variant	1
G25494T	25494	ORF3a	synonymous_variant	1
T25496C	25496	ORF3a	missense_variant	2
A25501G	25501	ORF3a	missense_variant	1
T25510C	25510	ORF3a	missense_variant	1
C25511T	25511	ORF3a	missense_variant	1
C25513T	25513	ORF3a	missense_variant	4
C25517T	25517	ORF3a	missense_variant	2
T25518C	25518	ORF3a	synonymous_variant	1
T25519C	25519	ORF3a	missense_variant	1
C25521T	25521	ORF3a	synonymous_variant	1
T25536C	25536	ORF3a	synonymous_variant	1
G25538T	25538	ORF3a	missense_variant	1
C25546T	25546	ORF3a	missense_variant	1
C25549T	25549	ORF3a	missense_variant	2
C25553T	25553	ORF3a	missense_variant	1
T25554C	25554	ORF3a	synonymous_variant	1
T25556G	25556	ORF3a	missense_variant	3
C25566T	25566	ORF3a	synonymous_variant	1
G25567A	25567	ORF3a	missense_variant	2
C25572A	25572	ORF3a	synonymous_variant	2
A25573G	25573	ORF3a	missense_variant	1
C25584T	25584	ORF3a	synonymous_variant	242
C25585T	25585	ORF3a	missense_variant	1
A25590T	25590	ORF3a	missense_variant	2
G25595T	25595	ORF3a	missense_variant	2
G25598T	25598	ORF3a	missense_variant	1
G25599T	25599	ORF3a	missense_variant	1
C25603T	25603	ORF3a	synonymous_variant	1
G25606A	25606	ORF3a	missense_variant	1
C25614T	25614	ORF3a	synonymous_variant	1
G25621T	25621	ORF3a	missense_variant	1
C25624T	25624	ORF3a	missense_variant	1
C25626T	25626	ORF3a	synonymous_variant	1
G25641T	25641	ORF3a	missense_variant	3
G25647T	25647	ORF3a	missense_variant	1
C25658T	25658	ORF3a	missense_variant	1
C25667T	25667	ORF3a	missense_variant	2
C25672T	25672	ORF3a	missense_variant	2
T25673C	25673	ORF3a	missense_variant	1
T25676C	25676	ORF3a	missense_variant	2
G25681A	25681	ORF3a	missense_variant	4
C25693A	25693	ORF3a	missense_variant	3
C25700T	25700	ORF3a	missense_variant	1
C25702T	25702	ORF3a	missense_variant	16
TTTCTCTATC25705T	25705	ORF3a	inframe_deletion	1
C25708T	25708	ORF3a	missense_variant	63
C25710T	25710	ORF3a	synonymous_variant	2
CTATCTT25710C	25710	ORF3a	inframe_deletion	1
C25714A	25714	ORF3a	missense_variant	1
C25714T	25714	ORF3a	missense_variant	4
G25720T	25720	ORF3a	missense_variant	1
C25721T	25721	ORF3a	missense_variant	9
G25726T	25726	ORF3a	missense_variant	1
C25731T	25731	ORF3a	synonymous_variant	1
G25775T	25775	ORF3a	missense_variant	1
T25780A	25780	ORF3a	missense_variant	1
G25785T	25785	ORF3a	missense_variant	1
C25797T	25797	ORF3a	synonymous_variant	2
A25800G	25800	ORF3a	synonymous_variant	1
C25803T	25803	ORF3a	synonymous_variant	1
C25810T	25810	ORF3a	missense_variant	13
A25817C	25817	ORF3a	missense_variant	1
C25824T	25824	ORF3a	synonymous_variant	1
G25855T	25855	ORF3a	missense_variant	3
C25867T	25867	ORF3a	missense_variant	1
C25886T	25886	ORF3a	missense_variant	4
C25901T	25901	ORF3a	missense_variant	1
C25904T	25904	ORF3a	missense_variant	1
G25906A	25906	ORF3a	missense_variant	1
G25906T	25906	ORF3a	missense_variant	1
G25907T	25907	ORF3a	missense_variant	1
G25909A	25909	ORF3a	missense_variant	1
A25910G	25910	ORF3a	missense_variant	1
C25916T	25916	ORF3a	missense_variant	1
C25919T	25919	ORF3a	missense_variant	1
G25922A	25922	ORF3a	missense_variant	1
A25927G	25927	ORF3a	missense_variant	1
C25936T	25936	ORF3a	missense_variant	1
A25973G	25973	ORF3a	missense_variant	1
G25981T	25981	ORF3a	missense_variant	1
A25983G	25983	ORF3a	synonymous_variant	1
C26004A	26004	ORF3a	missense_variant	1
A26009G	26009	ORF3a	missense_variant	2
C26013T	26013	ORF3a	synonymous_variant	2
A26021C	26021	ORF3a	missense_variant	1
C26022A	26022	ORF3a	missense_variant	1
T26033G	26033	ORF3a	missense_variant	1
T26043C	26043	ORF3a	synonymous_variant	1
G26049T	26049	ORF3a	missense_variant	1
C26054A	26054	ORF3a	missense_variant	1
C26060T	26060	ORF3a	missense_variant	21
A26069G	26069	ORF3a	missense_variant	1
C26079T	26079	ORF3a	synonymous_variant	1
ATTG26098A	26098	ORF3a	inframe_deletion	1
G26104T	26104	ORF3a	missense_variant	3
G26107C	26107	ORF3a	missense_variant	33
G26109T	26109	ORF3a	missense_variant	1
C26110T	26110	ORF3a	missense_variant	2
C26111G	26111	ORF3a	missense_variant	1
A26115T	26115	ORF3a	missense_variant	1
C26147T	26147	ORF3a	missense_variant	1
C26151T	26151	ORF3a	synonymous_variant	1
TA26160T	26160	ORF3a	frameshift_variant	2
C26208T	26208	ORF3a	synonymous_variant	1
G26217T	26217	ORF3a	missense_variant	1
C26256T	26256	E	synonymous_variant	2
G26262T	26262	E	synonymous_variant	1
C26270T	26270	E	missense_variant	233
C26313T	26313	E	synonymous_variant	3
A26319G	26319	E	synonymous_variant	1
T26406G	26406	E	synonymous_variant	3
G26428T	26428	E	missense_variant	4
G26439T	26439	E	synonymous_variant	1
C26461T	26461	E	missense_variant	2
A26472G	26472	Intergenic	stop_retained_variant	1
C26499G	26499	Intergenic	upstream_gene_variant	1
G26526T	26526	M	missense_variant	3
A26530G	26530	M	missense_variant	65
T26531C	26531	M	synonymous_variant	1
C26534G	26534	M	synonymous_variant	1
G26539T	26539	M	missense_variant	1
A26565G	26565	M	missense_variant	1
C26577G	26577	M	missense_variant	202
C26600T	26600	M	synonymous_variant	1
C26606T	26606	M	synonymous_variant	1
C26611T	26611	M	missense_variant	5
T26619A	26619	M	missense_variant	1
CTACAATTTGCCTATGCCAACAGGAATAGGTTTTTGTATATAATTAAGT26625C	26625	M	inframe_deletion	1
C26645T	26645	M	synonymous_variant	2
G26653A	26653	M	missense_variant	1
C26681T	26681	M	synonymous_variant	3
C26688T	26688	M	synonymous_variant	1
G26690A	26690	M	synonymous_variant	1
G26709A	26709	M	missense_variant	240
G26720T	26720	M	synonymous_variant	1
G26727T	26727	M	missense_variant	1
T26729C	26729	M	synonymous_variant	1
T26749C	26749	M	missense_variant	1
C26753T	26753	M	synonymous_variant	1
G26754T	26754	M	missense_variant	1
T26767C	26767	M	missense_variant	264
G26784T	26784	M	missense_variant	1
G26795T	26795	M	missense_variant	1
CTCAGCTACTTCATTGCTTCTTTCAGACTGTTTGCGCGT26799C	26799	M	frameshift_variant	1
C26801T	26801	M	synonymous_variant	1
G26828A	26828	M	synonymous_variant	1
G26828T	26828	M	synonymous_variant	2
C26858T	26858	M	synonymous_variant	16
T26861C	26861	M	synonymous_variant	1
C26885T	26885	M	synonymous_variant	3
C26895T	26895	M	missense_variant	9
A26896G	26896	M	missense_variant	1
C26907T	26907	M	synonymous_variant	1
A26927G	26927	M	synonymous_variant	3
C27002T	27002	M	synonymous_variant	1
C27005T	27005	M	synonymous_variant	12
G27047T	27047	M	synonymous_variant	1
C27059T	27059	M	synonymous_variant	2
C27131T	27131	M	synonymous_variant	3
C27143T	27143	M	synonymous_variant	2
T27210C	27210	ORF6	synonymous_variant	1
C27219A	27219	ORF6	missense_variant	2
T27228C	27228	ORF6	synonymous_variant	1
A27259C	27259	ORF6	synonymous_variant	241
G27260T	27260	ORF6	missense_variant	1
A27262G	27262	ORF6	missense_variant	1
T27291C	27291	ORF6	synonymous_variant	26
C27294T	27294	ORF6	synonymous_variant	1
C27297T	27297	ORF6	synonymous_variant	2
C27304T	27304	ORF6	missense_variant	1
A27334G	27334	ORF6	missense_variant	1
A27338T	27338	ORF6	missense_variant	3
A27345T	27345	ORF6	missense_variant	4
C27371T	27371	ORF6	missense_variant	1
T27374G	27374	ORF6	missense_variant	1
T27380A	27380	ORF6	missense_variant	1
G27382C	27382	ORF6	missense_variant	18
A27383T	27383	ORF6	missense_variant	18
T27384C	27384	ORF6	synonymous_variant	22
C27389T	27389	Intergenic	downstream_gene_variant	5
G27390T	27390	Intergenic	downstream_gene_variant	4
A27391T	27391	Intergenic	upstream_gene_variant	1
C27393T	27393	Intergenic	upstream_gene_variant	1
AAATTATTCTTTTCTTGGCACTGATAACACTCGCTACTTGTGAGCTTTATCACTACCAAGAGTGTGTTAGAGGTACAACAGTACTTTTAAAAGAACCTTGCTCTTCTGGAACATACGAGGGCAATTCACCATTTCATCCTCTAGCTGATAACAAATTTGCACTGACTTGCTTTAGCACTCAATTTGCTTTTGCTTGTCCTGACGGCGTAAAACACGTCT27398A	27398	#N/A	#N/A	1
T27401C	27401	ORF7a	missense_variant	1
T27408A	27408	ORF7a	synonymous_variant	1
G27430A	27430	ORF7a	missense_variant	2
G27459T	27459	ORF7a	missense_variant	4
G27461T	27461	ORF7a	missense_variant	1
A27472G	27472	ORF7a	missense_variant	1
C27476T	27476	ORF7a	missense_variant	1
GTACTTTTAAAAGAACCTTGCTCTTCTGGAACATACGAGGGCAATTCACCATTTCATCCTCTAGCTGATAACAAATTTGCACTGACTTGCTTTAGCACTCAATTTGCTTTTGCTTGTCCTGACGGCGTAAAACACGTCT27478G	27478	#N/A	#N/A	1
A27488G	27488	ORF7a	missense_variant	1
C27493T	27493	ORF7a	missense_variant	1
T27501C	27501	ORF7a	synonymous_variant	1
A27507C	27507	ORF7a	synonymous_variant	33
C27509T	27509	ORF7a	missense_variant	1
T27511C	27511	ORF7a	missense_variant	1
C27513T	27513	ORF7a	synonymous_variant	1
C27513A	27513	ORF7a	stop_gained	2
G27516T	27516	ORF7a	missense_variant	3
G27517A	27517	ORF7a	missense_variant	3
G27518A	27518	ORF7a	missense_variant	1
C27526T	27526	ORF7a	missense_variant	1
C27527T	27527	ORF7a	missense_variant	1
C27538T	27538	ORF7a	synonymous_variant	1
C27549T	27549	ORF7a	synonymous_variant	3
CAAATTTGCACTGACTTGCTTTAGCACTCAATTTGCTTTTGCT27549C	27549	ORF7a	inframe_deletion	1
A27550T	27550	ORF7a	stop_gained	1
C27557T	27557	ORF7a	missense_variant	1
TTAGCACTCAATTTG27569T	27569	ORF7a	frameshift_variant	2
C27575T	27575	ORF7a	missense_variant	1
T27576C	27576	ORF7a	synonymous_variant	2
A27578T	27578	ORF7a	missense_variant	1
C27600T	27600	ORF7a	synonymous_variant	2
C27603T	27603	ORF7a	synonymous_variant	1
G27604A	27604	ORF7a	missense_variant	18
A27617G	27617	ORF7a	missense_variant	1
C27630T	27630	ORF7a	synonymous_variant	1
A27633G	27633	ORF7a	synonymous_variant	1
C27635T	27635	ORF7a	missense_variant	1
T27638C	27638	ORF7a	missense_variant	263
C27641T	27641	ORF7a	missense_variant	12
A27647G	27647	ORF7a	missense_variant	1
C27649T	27649	ORF7a	synonymous_variant	3
A27663G	27663	ORF7a	synonymous_variant	1
G27667T	27667	ORF7a	stop_gained	1
C27684T	27684	ORF7a	synonymous_variant	1
CTCTCCAATTTTTCTTATTGTTGCGGCAATAGTGTTTATAACACTTTGCTTCACACTCAAAAGAAAGACAGAATGATTGAACTTTCATTAATTGACTTCTATTTGTGCTTTTTAGCCTTTCTGCTATTCCTTGTTTTAATTATGCTTATTATCTTTTGGTTCTCACTTGAACTGCAAGATCATAATGAAACTTGTCACGCCTAAACG27684C	27684	#N/A	#N/A	1
TCTCCAATTTTTCTTATTGTTGCGGCAATAGTGTTTATAACACTTTGCTTCACACTCAAAAGAAAGACAGAATGATTGAACTTTCATTAATTGACTTCTATTTGTGCTTTTTAGCCTTTCTGCTATTCCTTGTTTTAATTATGCTTATTATCTTTTGGTTCTCACTTGAACTGCAAGATCATAATGAAACTTGTCACGCCTAAACG27685T	27685	#N/A	#N/A	1
C27686T	27686	ORF7a	missense_variant	1
ATTTTTC27691A	27691	ORF7a	inframe_deletion	1
G27703A	27703	ORF7a	missense_variant	1
A27721G	27721	ORF7a	missense_variant	2
A27749C	27749	ORF7a	missense_variant	1
C27752T	27752	ORF7a	missense_variant	264
A27753G	27753	ORF7a	synonymous_variant	1
A27763T	27763	Intergenic	downstream_gene_variant	2
GCTT27790G	27790	#N/A	#N/A	1
GCCTTTCTGCTATTCCTTGTTTTAATTATGCTTATTATCTTTTGGTTCTCACTTGAACTGCAAGATCATAATGAAACTTGTCACGCCTAAACGAACATGAAATTTCTTGTTTTCTTAGGAATCATCACAACTGTAGCTGCATTTCACCAAGAATGTAGTTTACAGTCATGTACTCAACATCAACCATATGTAGTTGATGACC27798G	27798	#N/A	#N/A	1
CTTTCTGCTATTCCTTGTTTTAATTATGCTTATTATCTTTTGGTTCTCACTTGAACTGCAAGATCATAATGAAACTTGTCACGCCTAAACGAACATGAAATTTCTTGTTTTCTTAGGAATCATCACAACTGTAGCTGCATTTCACCAAGAATGTAGTTTACAGTCATGTACTCAACATCAACCATATGTAGTTGATGACCCGTGTCCTATTCACTTCTATTCTAAATGGTATATTAGAGTAGGAG27800C	27800	#N/A	#N/A	1
T27801G	27801	Intergenic	downstream_gene_variant	1
C27807T	27807	Intergenic	downstream_gene_variant	234
T27811C	27811	Intergenic	downstream_gene_variant	1
TC27811T	27811	Intergenic	downstream_gene_variant	1
G27816A	27816	Intergenic	downstream_gene_variant	2
TTTAATTATGCTTATTATCTTTTGGTTCTCACTTGAACTGCAAGATCATAATGAAACTTGTCACGCCTAAACGAACATGAAATTTCTTGTTTTCTTAGGAATCATCACAACTGTAGCTGCATTTCACCAAGAATGTAGTTTACAGTCATGTACTCAACATCAACCATATGTAGTTGATGACCCGTGTC27818T	27818	#N/A	#N/A	1
ATGCTTATTATCTTTTGGTTCTCACTTGAACTGCAAGATCATAATGAAACTTGTCACGCCTAAACG27825A	27825	#N/A	#N/A	1
CTTATTATCTTTTGGTTCTCACTTGAACTGCAAGATCATAATGAAACTTGTCACGCCTAAACGAACATGAAATTTCTTGTTTTCTTAGGAATCATCACAACTGTAGCTGCATTTCACCAAGAATGTAGTTTACAGTCATGTACTCAACATCAACCATATGTAGTTGATGACCCGTGTCCTATTCACTTCTATTCTAAATGGTATATTAGAGTAGG27828C	27828	#N/A	#N/A	1
G27870T	27870	Intergenic	upstream_gene_variant	2
C27874T	27874	Intergenic	upstream_gene_variant	260
T27875C	27875	Intergenic	upstream_gene_variant	1
TGTCACGCCTAAACGAACATGAAATTTCTTGTTTTCTTAGGAATCATCACAACTGTAGCTGCATTTCACCAAGAATGTAGTTTACAGTCATGTACTCAACATCAACCATATGTAGTTGATGACCCGTGTCCTATTCACTTCTATTCTAAATGGTATATTAGAGTAGGAG27876T	27876	#N/A	#N/A	1
C27881T	27881	Intergenic	upstream_gene_variant	1
G27882C	27882	Intergenic	upstream_gene_variant	1
C27883T	27883	Intergenic	upstream_gene_variant	1
TAAACG27885T	27885	#N/A	#N/A	1
AAACGAACATGAAATTTCTTGTTTTCTTAGGAATCATCACAACTGTAGCTGCATTTCACCAAGAATGTAGTTTACAGTCATGTACTCAACATCAACCATATGTAGTTGAT27886A	27886	Intergenic	coding_sequence_variant,5_prime_UTR_variant	1
C27920T	27920	ORF8	synonymous_variant	1
C27923T	27923	ORF8	synonymous_variant	2
G27933A	27933	ORF8	missense_variant	1
CATTTCACCAAGAATGTAGTTTACAGTCATGTACTCAACATCAACCATATGTAGTTGATGACCCGTGTCCTATTCACTTCTATTCTAAATGGTATATTAGAGTAGGAG27937C	27937	#N/A	#N/A	1
CACCAAGAATGTAGTTTACAGTCATGTACTCAACATCAACCATATGTAGTTGATGACCCGTGTCCTATTCACTTCTATTCTAAATGGTATATTAGAGTAGGAG27942C	27942	#N/A	#N/A	1
C27944T	27944	ORF8	synonymous_variant	1
C27945T	27945	ORF8	stop_gained	1
G27967A	27967	ORF8	missense_variant	8
TCAACATCAACCATATGTAGTTGATGACCCGTGTCCTATTCACTTCTATTCTAAATGGTATATTAGAGTAGG27971T	27971	#N/A	#N/A	2
C27972T	27972	ORF8	stop_gained	1
T27984C	27984	ORF8	missense_variant	3
A27985T	27985	ORF8	missense_variant	24
G27987T	27987	ORF8	missense_variant	8
C27998T	27998	ORF8	synonymous_variant	2
C27999T	27999	ORF8	missense_variant	13
G28001C	28001	ORF8	synonymous_variant	1
G28001A	28001	ORF8	synonymous_variant	1
G28001T	28001	ORF8	synonymous_variant	2
C28006T	28006	ORF8	missense_variant	2
T28007C	28007	ORF8	synonymous_variant	26
G28028T	28028	ORF8	missense_variant	1
T28029C	28029	ORF8	missense_variant	3
A28035G	28035	ORF8	missense_variant	1
GGAG28041G	28041	#N/A	#N/A	1
G28042A	28042	ORF8	missense_variant	1
C28045T	28045	ORF8	missense_variant	2
C28054T	28054	ORF8	missense_variant	1
C28060T	28060	ORF8	missense_variant	1
A28064T	28064	ORF8	missense_variant	1
G28073A	28073	ORF8	synonymous_variant	1
G28073T	28073	ORF8	missense_variant	25
C28076T	28076	ORF8	synonymous_variant	1
G28079T	28079	ORF8	synonymous_variant	1
G28085T	28085	ORF8	missense_variant	2
G28086T	28086	ORF8	missense_variant	2
C28087T	28087	ORF8	missense_variant	1
GGTTCTA28089G	28089	ORF8	inframe_deletion	3
C28093T	28093	ORF8	missense_variant	4
T28098C	28098	ORF8	missense_variant	1
C28112T	28112	ORF8	synonymous_variant	1
C28115T	28115	ORF8	synonymous_variant	1
T28120C	28120	ORF8	missense_variant	1
T28140A	28140	ORF8	missense_variant	1
C28146T	28146	ORF8	missense_variant	2
C28153T	28153	ORF8	missense_variant	1
CA28153C	28153	ORF8	frameshift_variant	1
C28164T	28164	ORF8	stop_gained	1
T28177C	28177	ORF8	missense_variant	1
T28177G	28177	ORF8	missense_variant	1
G28209T	28209	ORF8	stop_gained	4
A28210G	28210	ORF8	missense_variant	1
G28212T	28212	ORF8	missense_variant	1
A28213G	28213	ORF8	missense_variant	1
C28214A	28214	ORF8	missense_variant	1
T28215C	28215	ORF8	missense_variant	1
T28216C	28216	ORF8	missense_variant	1
T28217C	28217	ORF8	synonymous_variant	1
T28218G	28218	ORF8	missense_variant	1
T28219C	28219	ORF8	missense_variant	1
C28236T	28236	ORF8	missense_variant	5
A28254C	28254	ORF8	missense_variant	1
TA28270T	28270	Intergenic	upstream_gene_variant	189
A28271T	28271	Intergenic	upstream_gene_variant	241
G28287T	28287	N	missense_variant	1
A28299T	28299	N	missense_variant	1
G28300T	28300	N	missense_variant	4
C28311T	28311	N	missense_variant	240
C28312T	28312	N	synonymous_variant	1
C28313T	28313	N	missense_variant	1
G28314A	28314	N	missense_variant	1
C28320T	28320	N	missense_variant	1
G28325A	28325	N	missense_variant	2
G28326T	28326	N	missense_variant	2
C28344T	28344	N	missense_variant	2
TGGAGAACGC28360T	28360	N	inframe_deletion	14
A28363T	28363	N	synonymous_variant	3
A28370G	28370	N	missense_variant	16
C28377T	28377	N	missense_variant	1
G28378T	28378	N	synonymous_variant	1
G28396A	28396	N	synonymous_variant	1
T28407G	28407	N	stop_gained	1
C28432T	28432	N	synonymous_variant	25
C28435T	28435	N	synonymous_variant	1
C28453T	28453	N	synonymous_variant	2
G28460A	28460	N	missense_variant	3
A28461G	28461	N	missense_variant	192
A28466T	28466	N	stop_gained	1
ATTCCCTC28468A	28468	#N/A	#N/A	1
[truncated: 155 more rows]

## Sheet: Mutations_India 
Table S10b : List of mutations across India cohort
Nucleotide	Position	Gene Regions	Annotation type	Freq
A4G	4	#N/A	#N/A	1
T25C	25	5'UTR	intergenic_variant	1
T25A	25	5'UTR	intergenic_variant	1
C44T	44	5'UTR	intergenic_variant	31
T54C	54	5'UTR	intergenic_variant	1
T65C	65	5'UTR	intergenic_variant	1
T78A	78	5'UTR	intergenic_variant	1
T112C	112	5'UTR	intergenic_variant	1
C180T	180	5'UTR	upstream_gene_variant	1
T181C	181	5'UTR	upstream_gene_variant	2
C183T	183	5'UTR	upstream_gene_variant	1
C193T	193	5'UTR	upstream_gene_variant	1
G204C	204	5'UTR	upstream_gene_variant	1
G204A	204	5'UTR	upstream_gene_variant	2
G210T	210	5'UTR	upstream_gene_variant	113
G219A	219	5'UTR	upstream_gene_variant	1
C222T	222	5'UTR	upstream_gene_variant	3
C241T	241	5'UTR	upstream_gene_variant	462
T249C	249	5'UTR	upstream_gene_variant	3
T251G	251	5'UTR	upstream_gene_variant	1
C274T	274	ORF1ab	synonymous_variant	1
T279C	279	ORF1ab	missense_variant	1
G285T	285	ORF1ab	missense_variant	1
T287C	287	ORF1ab	missense_variant	1
C311T	311	ORF1ab	missense_variant	1
C337T	337	ORF1ab	synonymous_variant	2
C337A	337	ORF1ab	synonymous_variant	3
G343T	343	ORF1ab	synonymous_variant	1
C392T	392	ORF1ab	missense_variant	3
G410T	410	ORF1ab	missense_variant	1
C421T	421	ORF1ab	synonymous_variant	1
A438G	438	ORF1ab	missense_variant	1
A507G	507	ORF1ab	missense_variant	1
G526T	526	ORF1ab	missense_variant	1
T559C	559	ORF1ab	synonymous_variant	1
C583T	583	ORF1ab	synonymous_variant	2
C584T	584	ORF1ab	missense_variant	1
C593T	593	ORF1ab	missense_variant	1
T606C	606	ORF1ab	missense_variant	2
G614A	614	ORF1ab	missense_variant	2
G625T	625	ORF1ab	missense_variant	1
T670G	670	ORF1ab	missense_variant	232
G680A	680	ORF1ab	missense_variant	2
C703T	703	ORF1ab	synonymous_variant	2
C745T	745	ORF1ab	synonymous_variant	2
G748T	748	ORF1ab	missense_variant	1
G762A	762	ORF1ab	missense_variant	1
A780G	780	ORF1ab	missense_variant	1
C811T	811	ORF1ab	synonymous_variant	1
C815T	815	ORF1ab	missense_variant	1
C823T	823	ORF1ab	synonymous_variant	2
C832T	832	ORF1ab	synonymous_variant	1
T834A	834	ORF1ab	missense_variant	1
C843T	843	ORF1ab	missense_variant	2
C874T	874	ORF1ab	synonymous_variant	1
G922A	922	ORF1ab	synonymous_variant	1
C925T	925	ORF1ab	synonymous_variant	1
G991T	991	ORF1ab	synonymous_variant	1
A1007C	1007	ORF1ab	missense_variant	1
T1040C	1040	ORF1ab	synonymous_variant	1
G1048T	1048	ORF1ab	missense_variant	5
C1059T	1059	ORF1ab	missense_variant	1
C1076T	1076	ORF1ab	missense_variant	2
C1093T	1093	ORF1ab	synonymous_variant	3
T1094A	1094	ORF1ab	missense_variant	1
C1101T	1101	ORF1ab	missense_variant	1
C1102T	1102	ORF1ab	synonymous_variant	1
C1122T	1122	ORF1ab	missense_variant	1
G1141T	1141	ORF1ab	missense_variant	1
C1190T	1190	ORF1ab	missense_variant	1
C1191T	1191	ORF1ab	missense_variant	4
C1213T	1213	ORF1ab	synonymous_variant	1
C1263T	1263	ORF1ab	missense_variant	1
C1267T	1267	ORF1ab	synonymous_variant	3
A1269G	1269	ORF1ab	missense_variant	2
G1274T	1274	ORF1ab	missense_variant	1
A1305T	1305	ORF1ab	missense_variant	1
G1306T	1306	ORF1ab	missense_variant	1
C1332T	1332	ORF1ab	missense_variant	1
C1348T	1348	ORF1ab	synonymous_variant	4
G1361A	1361	ORF1ab	missense_variant	1
A1386G	1386	ORF1ab	missense_variant	1
C1404T	1404	ORF1ab	missense_variant	1
C1420T	1420	ORF1ab	synonymous_variant	1
C1426T	1426	ORF1ab	synonymous_variant	2
C1437T	1437	ORF1ab	missense_variant	1
T1516C	1516	ORF1ab	synonymous_variant	2
C1545T	1545	ORF1ab	missense_variant	1
T1592G	1592	ORF1ab	missense_variant	1
T1651C	1651	ORF1ab	synonymous_variant	2
C1710A	1710	ORF1ab	missense_variant	1
T1726A	1726	ORF1ab	missense_variant	1
C1780T	1780	ORF1ab	synonymous_variant	1
A1817G	1817	ORF1ab	missense_variant	1
G1820A	1820	ORF1ab	missense_variant	1
A1844G	1844	ORF1ab	missense_variant	1
C1853A	1853	ORF1ab	missense_variant	1
G1874T	1874	ORF1ab	missense_variant	1
A1879G	1879	ORF1ab	synonymous_variant	1
C1898A	1898	ORF1ab	synonymous_variant	1
C1912T	1912	ORF1ab	synonymous_variant	4
G1914A	1914	ORF1ab	missense_variant	1
C2005T	2005	ORF1ab	synonymous_variant	1
G2035T	2035	ORF1ab	missense_variant	1
C2062T	2062	ORF1ab	synonymous_variant	1
C2102A	2102	ORF1ab	missense_variant	1
C2113T	2113	ORF1ab	synonymous_variant	1
A2127G	2127	ORF1ab	missense_variant	3
A2134G	2134	ORF1ab	synonymous_variant	1
C2232T	2232	ORF1ab	missense_variant	1
G2243A	2243	ORF1ab	missense_variant	1
G2246A	2246	ORF1ab	missense_variant	1
A2274G	2274	ORF1ab	missense_variant	1
T2277A	2277	ORF1ab	missense_variant	2
C2306T	2306	ORF1ab	missense_variant	1
A2311G	2311	ORF1ab	synonymous_variant	1
C2334T	2334	ORF1ab	missense_variant	2
A2421C	2421	ORF1ab	missense_variant	1
C2449T	2449	ORF1ab	synonymous_variant	1
C2453T	2453	ORF1ab	missense_variant	36
C2470T	2470	ORF1ab	synonymous_variant	73
G2518A	2518	ORF1ab	synonymous_variant	1
A2560G	2560	ORF1ab	synonymous_variant	5
A2568G	2568	ORF1ab	missense_variant	1
C2594T	2594	ORF1ab	missense_variant	1
A2642G	2642	ORF1ab	missense_variant	1
A2693C	2693	ORF1ab	missense_variant	1
C2706T	2706	ORF1ab	missense_variant	1
G2720A	2720	ORF1ab	missense_variant	1
T2785C	2785	ORF1ab	synonymous_variant	1
C2790T	2790	ORF1ab	missense_variant	239
C2798T	2798	ORF1ab	missense_variant	1
C2822T	2822	ORF1ab	missense_variant	1
A2832G	2832	ORF1ab	missense_variant	154
C2838T	2838	ORF1ab	missense_variant	1
G2840T	2840	ORF1ab	missense_variant	1
C2878T	2878	ORF1ab	synonymous_variant	1
C2902T	2902	ORF1ab	synonymous_variant	5
C2933T	2933	ORF1ab	missense_variant	1
C2937T	2937	ORF1ab	missense_variant	1
A2969G	2969	ORF1ab	missense_variant	3
C3037T	3037	ORF1ab	synonymous_variant	508
G3047T	3047	ORF1ab	missense_variant	1
T3055C	3055	ORF1ab	synonymous_variant	1
G3152A	3152	ORF1ab	missense_variant	2
C3156T	3156	ORF1ab	missense_variant	1
C3225A	3225	ORF1ab	missense_variant	1
C3241T	3241	ORF1ab	synonymous_variant	4
G3251T	3251	ORF1ab	missense_variant	4
G3259T	3259	ORF1ab	missense_variant	1
C3315T	3315	ORF1ab	missense_variant	1
G3320T	3320	ORF1ab	missense_variant	2
G3338T	3338	ORF1ab	missense_variant	1
C3373T	3373	ORF1ab	synonymous_variant	1
C3429T	3429	ORF1ab	missense_variant	1
C3448T	3448	ORF1ab	synonymous_variant	1
C3464T	3464	ORF1ab	missense_variant	1
G3496T	3496	ORF1ab	missense_variant	3
C3511T	3511	ORF1ab	synonymous_variant	1
G3514A	3514	ORF1ab	missense_variant	1
T3533C	3533	ORF1ab	missense_variant	1
A3542G	3542	ORF1ab	missense_variant	6
A3569G	3569	ORF1ab	missense_variant	3
A3586G	3586	ORF1ab	synonymous_variant	1
C3587T	3587	ORF1ab	missense_variant	1
C3602T	3602	ORF1ab	missense_variant	1
A3625G	3625	ORF1ab	synonymous_variant	1
A3625T	3625	ORF1ab	synonymous_variant	3
A3715T	3715	ORF1ab	synonymous_variant	3
C3738A	3738	ORF1ab	missense_variant	3
C3743T	3743	ORF1ab	missense_variant	1
C3768T	3768	ORF1ab	missense_variant	1
C3784T	3784	ORF1ab	synonymous_variant	1
G3871C	3871	ORF1ab	missense_variant	1
G3890C	3890	ORF1ab	missense_variant	1
G3896T	3896	ORF1ab	missense_variant	1
A3917G	3917	ORF1ab	missense_variant	1
G3971A	3971	ORF1ab	missense_variant	1
C4021T	4021	ORF1ab	synonymous_variant	1
C4048T	4048	ORF1ab	synonymous_variant	1
C4113T	4113	ORF1ab	missense_variant	2
G4148T	4148	ORF1ab	missense_variant	1
G4162T	4162	ORF1ab	synonymous_variant	29
G4181T	4181	ORF1ab	missense_variant	103
G4184A	4184	ORF1ab	missense_variant	240
C4226T	4226	ORF1ab	missense_variant	1
C4276T	4276	ORF1ab	synonymous_variant	6
C4296T	4296	ORF1ab	missense_variant	1
C4321T	4321	ORF1ab	synonymous_variant	245
G4384A	4384	ORF1ab	stop_gained	1
T4435C	4435	ORF1ab	synonymous_variant	1
G4440A	4440	ORF1ab	missense_variant	1
G4442A	4442	ORF1ab	missense_variant	1
T4443C	4443	ORF1ab	missense_variant	2
G4444T	4444	ORF1ab	synonymous_variant	1
G4445A	4445	ORF1ab	missense_variant	1
A4447C	4447	ORF1ab	missense_variant	1
C4455T	4455	ORF1ab	missense_variant	1
G4510T	4510	ORF1ab	synonymous_variant	1
G4527A	4527	ORF1ab	missense_variant	2
C4575T	4575	ORF1ab	missense_variant	3
C4577G	4577	#N/A	#N/A	2
T4579G	4579	ORF1ab	synonymous_variant	1
G4642C	4642	#N/A	#N/A	1
A4644C	4644	ORF1ab	missense_variant	2
C4683T	4683	ORF1ab	missense_variant	3
C4686T	4686	ORF1ab	missense_variant	1
T4732C	4732	ORF1ab	synonymous_variant	1
C4752T	4752	ORF1ab	missense_variant	1
A4762C	4762	ORF1ab	missense_variant	1
G4787T	4787	ORF1ab	missense_variant	1
T4814G	4814	ORF1ab	missense_variant	1
C4815T	4815	ORF1ab	missense_variant	1
T4825C	4825	ORF1ab	synonymous_variant	1
T4882C	4882	ORF1ab	synonymous_variant	1
G4913T	4913	ORF1ab	missense_variant	2
C4938A	4938	ORF1ab	missense_variant	1
G4960A	4960	ORF1ab	synonymous_variant	1
A4961C	4961	ORF1ab	synonymous_variant	1
C4965T	4965	ORF1ab	missense_variant	1
G4975T	4975	ORF1ab	synonymous_variant	1
C4993T	4993	ORF1ab	synonymous_variant	1
C5020T	5020	ORF1ab	synonymous_variant	1
A5097T	5097	ORF1ab	missense_variant	1
C5184T	5184	ORF1ab	missense_variant	4
G5230T	5230	ORF1ab	missense_variant	1
C5284T	5284	ORF1ab	synonymous_variant	1
T5356C	5356	ORF1ab	synonymous_variant	3
C5365T	5365	ORF1ab	synonymous_variant	2
T5386G	5386	ORF1ab	synonymous_variant	156
C5388G	5388	ORF1ab	missense_variant	1
C5392T	5392	ORF1ab	synonymous_variant	3
C5482T	5482	ORF1ab	synonymous_variant	1
T5494C	5494	ORF1ab	synonymous_variant	1
C5497T	5497	ORF1ab	synonymous_variant	1
C5512T	5512	ORF1ab	synonymous_variant	2
G5515T	5515	ORF1ab	synonymous_variant	3
A5545T	5545	ORF1ab	synonymous_variant	1
A5553G	5553	ORF1ab	missense_variant	1
G5554T	5554	ORF1ab	missense_variant	6
A5584G	5584	ORF1ab	synonymous_variant	1
T5619C	5619	ORF1ab	missense_variant	1
A5650G	5650	ORF1ab	synonymous_variant	4
C5724T	5724	ORF1ab	missense_variant	1
C5730T	5730	ORF1ab	missense_variant	10
C5736T	5736	ORF1ab	missense_variant	8
C5770T	5770	ORF1ab	synonymous_variant	1
C5812T	5812	ORF1ab	synonymous_variant	1
G5857A	5857	ORF1ab	synonymous_variant	1
A5914G	5914	ORF1ab	synonymous_variant	1
G5924A	5924	ORF1ab	missense_variant	10
C6027A	6027	ORF1ab	missense_variant	2
C6040T	6040	ORF1ab	synonymous_variant	2
C6078T	6078	ORF1ab	missense_variant	1
T6118G	6118	ORF1ab	synonymous_variant	1
C6120T	6120	ORF1ab	missense_variant	3
G6169A	6169	ORF1ab	synonymous_variant	1
C6196T	6196	ORF1ab	synonymous_variant	15
T6262C	6262	ORF1ab	synonymous_variant	1
C6310T	6310	ORF1ab	synonymous_variant	3
C6317T	6317	ORF1ab	missense_variant	4
T6329G	6329	ORF1ab	missense_variant	1
T6348A	6348	ORF1ab	missense_variant	1
A6378G	6378	ORF1ab	missense_variant	1
C6384T	6384	ORF1ab	missense_variant	2
C6402T	6402	ORF1ab	missense_variant	107
C6408T	6408	ORF1ab	missense_variant	8
A6412G	6412	ORF1ab	synonymous_variant	1
G6416A	6416	ORF1ab	missense_variant	1
C6428T	6428	ORF1ab	missense_variant	1
C6445T	6445	ORF1ab	synonymous_variant	1
C6494T	6494	ORF1ab	missense_variant	1
AGTT6512A	6512	ORF1ab	inframe_deletion	3
G6513A	6513	ORF1ab	missense_variant	7
T6515A	6515	ORF1ab	missense_variant	6
G6533T	6533	ORF1ab	missense_variant	1
C6539T	6539	ORF1ab	missense_variant	2
C6555T	6555	ORF1ab	missense_variant	1
C6573T	6573	ORF1ab	missense_variant	1
C6593T	6593	ORF1ab	missense_variant	1
A6616G	6616	ORF1ab	synonymous_variant	6
G6622A	6622	ORF1ab	synonymous_variant	1
C6638T	6638	ORF1ab	missense_variant	1
T6658C	6658	ORF1ab	synonymous_variant	3
C6664T	6664	ORF1ab	synonymous_variant	1
C6665T	6665	ORF1ab	missense_variant	1
C6696T	6696	ORF1ab	missense_variant	1
C6701T	6701	ORF1ab	missense_variant	1
C6706T	6706	ORF1ab	synonymous_variant	1
C6720T	6720	ORF1ab	missense_variant	1
C6730T	6730	ORF1ab	synonymous_variant	3
T6766C	6766	ORF1ab	synonymous_variant	1
G6802T	6802	ORF1ab	missense_variant	1
C6936T	6936	ORF1ab	missense_variant	1
C6936A	6936	ORF1ab	missense_variant	7
C6968T	6968	ORF1ab	synonymous_variant	1
C6968G	6968	ORF1ab	missense_variant	1
C7005T	7005	ORF1ab	missense_variant	1
G7038A	7038	ORF1ab	missense_variant	1
G7042T	7042	ORF1ab	missense_variant	1
C7051T	7051	ORF1ab	synonymous_variant	1
C7056T	7056	ORF1ab	missense_variant	1
G7070A	7070	ORF1ab	missense_variant	1
C7104T	7104	ORF1ab	missense_variant	2
G7110C	7110	ORF1ab	missense_variant	1
C7124T	7124	ORF1ab	missense_variant	98
C7162A	7162	ORF1ab	missense_variant	1
C7182T	7182	ORF1ab	missense_variant	14
G7272A	7272	ORF1ab	missense_variant	1
G7289A	7289	ORF1ab	missense_variant	1
G7344A	7344	ORF1ab	missense_variant	2
T7365A	7365	ORF1ab	stop_gained	1
C7528T	7528	ORF1ab	synonymous_variant	1
C7536T	7536	ORF1ab	missense_variant	5
A7537G	7537	ORF1ab	synonymous_variant	1
A7581G	7581	ORF1ab	missense_variant	1
C7609T	7609	ORF1ab	synonymous_variant	1
T7630C	7630	ORF1ab	synonymous_variant	1
C7644T	7644	ORF1ab	missense_variant	1
G7646A	7646	ORF1ab	missense_variant	1
C7732T	7732	ORF1ab	synonymous_variant	2
C7735T	7735	ORF1ab	synonymous_variant	1
T7741C	7741	ORF1ab	synonymous_variant	3
C7749T	7749	ORF1ab	missense_variant	2
C7765T	7765	ORF1ab	synonymous_variant	1
T7767C	7767	ORF1ab	missense_variant	1
G7787A	7787	ORF1ab	missense_variant	1
G7798T	7798	ORF1ab	missense_variant	1
C7834T	7834	ORF1ab	synonymous_variant	1
C7851T	7851	ORF1ab	missense_variant	7
A7857G	7857	ORF1ab	missense_variant	1
C7869T	7869	ORF1ab	missense_variant	1
C7926T	7926	ORF1ab	missense_variant	2
C7932T	7932	ORF1ab	missense_variant	2
C8016T	8016	ORF1ab	missense_variant	2
A8031G	8031	ORF1ab	missense_variant	2
C8047T	8047	ORF1ab	synonymous_variant	1
G8048A	8048	ORF1ab	missense_variant	1
T8053C	8053	ORF1ab	synonymous_variant	1
C8074T	8074	ORF1ab	synonymous_variant	1
C8090T	8090	ORF1ab	missense_variant	1
C8123T	8123	ORF1ab	missense_variant	1
C8177A	8177	ORF1ab	synonymous_variant	1
G8179A	8179	ORF1ab	synonymous_variant	1
G8179T	8179	ORF1ab	synonymous_variant	1
C8290T	8290	ORF1ab	synonymous_variant	4
C8293T	8293	ORF1ab	synonymous_variant	4
C8311T	8311	ORF1ab	synonymous_variant	1
C8318A	8318	ORF1ab	missense_variant	1
A8379G	8379	ORF1ab	missense_variant	3
G8393A	8393	ORF1ab	missense_variant	153
A8456G	8456	ORF1ab	missense_variant	1
G8548T	8548	ORF1ab	missense_variant	1
C8640T	8640	ORF1ab	missense_variant	1
A8728C	8728	ORF1ab	synonymous_variant	2
C8770T	8770	ORF1ab	synonymous_variant	1
A8784G	8784	ORF1ab	missense_variant	1
A8810G	8810	ORF1ab	missense_variant	2
C8841T	8841	ORF1ab	missense_variant	1
G8851T	8851	ORF1ab	synonymous_variant	6
T8862C	8862	ORF1ab	missense_variant	2
A8882G	8882	ORF1ab	missense_variant	3
T8885C	8885	ORF1ab	synonymous_variant	1
C8890T	8890	ORF1ab	synonymous_variant	1
A8898G	8898	ORF1ab	missense_variant	3
T8899C	8899	ORF1ab	synonymous_variant	1
T8906C	8906	ORF1ab	missense_variant	1
G8939T	8939	ORF1ab	missense_variant	2
C8986T	8986	ORF1ab	synonymous_variant	104
C9042A	9042	ORF1ab	missense_variant	1
G9053T	9053	ORF1ab	missense_variant	104
C9080T	9080	ORF1ab	synonymous_variant	1
T9106C	9106	ORF1ab	synonymous_variant	1
C9133T	9133	ORF1ab	synonymous_variant	3
A9154G	9154	ORF1ab	synonymous_variant	1
C9165T	9165	ORF1ab	missense_variant	1
C9166T	9166	ORF1ab	synonymous_variant	1
G9203A	9203	ORF1ab	missense_variant	2
C9214T	9214	ORF1ab	synonymous_variant	5
G9251T	9251	ORF1ab	missense_variant	1
C9344T	9344	ORF1ab	missense_variant	244
G9355A	9355	ORF1ab	missense_variant	1
A9368G	9368	ORF1ab	missense_variant	1
T9376C	9376	ORF1ab	synonymous_variant	1
A9419G	9419	ORF1ab	missense_variant	1
A9424G	9424	ORF1ab	synonymous_variant	238
G9431A	9431	ORF1ab	missense_variant	1
C9520T	9520	ORF1ab	synonymous_variant	1
A9524G	9524	ORF1ab	missense_variant	1
C9532T	9532	ORF1ab	synonymous_variant	1
A9533G	9533	ORF1ab	missense_variant	1
C9534T	9534	ORF1ab	missense_variant	239
C9559T	9559	ORF1ab	synonymous_variant	1
T9622C	9622	ORF1ab	synonymous_variant	1
G9653T	9653	ORF1ab	missense_variant	1
T9678C	9678	ORF1ab	missense_variant	2
C9711T	9711	ORF1ab	missense_variant	1
A9713C	9713	ORF1ab	missense_variant	1
A9848G	9848	ORF1ab	missense_variant	1
C9866T	9866	ORF1ab	missense_variant	238
C9891T	9891	ORF1ab	missense_variant	2
C9967T	9967	ORF1ab	synonymous_variant	1
C10029T	10029	ORF1ab	missense_variant	498
A10108C	10108	ORF1ab	synonymous_variant	1
A10124G	10124	ORF1ab	missense_variant	1
T10135C	10135	ORF1ab	synonymous_variant	2
C10148T	10148	ORF1ab	missense_variant	1
C10165T	10165	ORF1ab	synonymous_variant	1
C10198T	10198	ORF1ab	synonymous_variant	234
C10202T	10202	ORF1ab	missense_variant	2
A10225G	10225	ORF1ab	synonymous_variant	2
C10228T	10228	ORF1ab	synonymous_variant	1
C10277T	10277	ORF1ab	missense_variant	1
C10279T	10279	ORF1ab	synonymous_variant	1
T10288A	10288	ORF1ab	synonymous_variant	1
A10298G	10298	ORF1ab	missense_variant	1
A10323G	10323	ORF1ab	missense_variant	2
A10344G	10344	ORF1ab	missense_variant	2
G10368A	10368	ORF1ab	missense_variant	3
C10376T	10376	ORF1ab	missense_variant	3
C10408T	10408	ORF1ab	synonymous_variant	1
C10416T	10416	ORF1ab	missense_variant	1
G10447A	10447	ORF1ab	synonymous_variant	246
C10449A	10449	ORF1ab	missense_variant	399
C10456T	10456	ORF1ab	synonymous_variant	1
C10507T	10507	ORF1ab	synonymous_variant	1
G10523C	10523	ORF1ab	missense_variant	2
T10528G	10528	ORF1ab	synonymous_variant	1
T10529C	10529	ORF1ab	missense_variant	1
C10543T	10543	ORF1ab	synonymous_variant	1
C10582T	10582	ORF1ab	synonymous_variant	2
C10604T	10604	ORF1ab	missense_variant	1
T10612A	10612	ORF1ab	synonymous_variant	1
A10614G	10614	ORF1ab	missense_variant	1
C10632T	10632	ORF1ab	missense_variant	1
C10647T	10647	ORF1ab	missense_variant	1
T10663C	10663	ORF1ab	synonymous_variant	4
C10725A	10725	ORF1ab	missense_variant	1
C10741T	10741	ORF1ab	synonymous_variant	3
C10765T	10765	ORF1ab	synonymous_variant	1
T10771C	10771	ORF1ab	synonymous_variant	2
C10789T	10789	ORF1ab	synonymous_variant	2
C10790T	10790	ORF1ab	missense_variant	1
G10870T	10870	ORF1ab	synonymous_variant	1
C10969T	10969	ORF1ab	synonymous_variant	2
A11002C	11002	ORF1ab	synonymous_variant	1
C11005A	11005	ORF1ab	missense_variant	2
C11008T	11008	ORF1ab	synonymous_variant	1
C11020T	11020	ORF1ab	synonymous_variant	1
A11023T	11023	ORF1ab	synonymous_variant	2
T11032G	11032	ORF1ab	synonymous_variant	1
C11058T	11058	ORF1ab	missense_variant	1
G11071T	11071	ORF1ab	missense_variant	1
G11083T	11083	ORF1ab	missense_variant	1
C11109T	11109	ORF1ab	missense_variant	3
A11117G	11117	ORF1ab	missense_variant	1
T11145C	11145	ORF1ab	missense_variant	1
C11173T	11173	ORF1ab	synonymous_variant	1
C11199T	11199	ORF1ab	missense_variant	1
A11201G	11201	ORF1ab	missense_variant	104
G11204A	11204	ORF1ab	missense_variant	1
A11246G	11246	ORF1ab	missense_variant	1
C11249T	11249	ORF1ab	missense_variant	1
TGTCTGGTTT11286T	11286	#N/A	#N/A	2
G11287T	11287	ORF1ab	missense_variant	46
GTCTGGTTTT11287G	11287	ORF1ab	inframe_deletion	5
G11291A	11291	ORF1ab	missense_variant	8
G11291T	11291	ORF1ab	missense_variant	1
T11296G	11296	ORF1ab	missense_variant	78
A11332G	11332	ORF1ab	synonymous_variant	104
G11335T	11335	ORF1ab	synonymous_variant	1
G11365T	11365	ORF1ab	synonymous_variant	2
T11368C	11368	ORF1ab	synonymous_variant	1
G11417T	11417	ORF1ab	missense_variant	3
T11418C	11418	ORF1ab	missense_variant	2
T11449C	11449	ORF1ab	synonymous_variant	1
C11455T	11455	ORF1ab	synonymous_variant	1
G11501A	11501	ORF1ab	missense_variant	1
C11514T	11514	ORF1ab	missense_variant	2
A11537G	11537	ORF1ab	missense_variant	156
C11563T	11563	ORF1ab	synonymous_variant	1
T11587C	11587	ORF1ab	synonymous_variant	1
C11620T	11620	ORF1ab	synonymous_variant	3
C11674T	11674	ORF1ab	synonymous_variant	1
T11701C	11701	ORF1ab	synonymous_variant	1
C11704T	11704	ORF1ab	synonymous_variant	1
A11707G	11707	ORF1ab	synonymous_variant	1
C11750T	11750	ORF1ab	missense_variant	6
C11758T	11758	ORF1ab	synonymous_variant	3
A11782G	11782	ORF1ab	synonymous_variant	1
C11833T	11833	ORF1ab	synonymous_variant	1
C11866T	11866	ORF1ab	synonymous_variant	3
C11902T	11902	ORF1ab	synonymous_variant	1
T11974C	11974	ORF1ab	synonymous_variant	1
C12003T	12003	ORF1ab	missense_variant	1
G12031A	12031	ORF1ab	synonymous_variant	1
C12049T	12049	ORF1ab	synonymous_variant	1
C12068T	12068	ORF1ab	synonymous_variant	1
C12084T	12084	ORF1ab	missense_variant	1
C12100T	12100	ORF1ab	synonymous_variant	1
G12202T	12202	ORF1ab	missense_variant	1
T12232C	12232	ORF1ab	synonymous_variant	1
A12250G	12250	ORF1ab	synonymous_variant	2
G12345A	12345	ORF1ab	missense_variant	1
A12405G	12405	ORF1ab	missense_variant	1
A12410G	12410	ORF1ab	missense_variant	1
C12439T	12439	ORF1ab	synonymous_variant	1
C12559T	12559	ORF1ab	synonymous_variant	2
G12569A	12569	ORF1ab	missense_variant	1
C12664T	12664	ORF1ab	synonymous_variant	1
C12747T	12747	ORF1ab	missense_variant	1
C12781T	12781	ORF1ab	synonymous_variant	1
C12786T	12786	ORF1ab	missense_variant	2
C12789T	12789	ORF1ab	missense_variant	3
A12820G	12820	ORF1ab	synonymous_variant	1
C12880T	12880	ORF1ab	synonymous_variant	244
C12923T	12923	ORF1ab	missense_variant	1
T12946C	12946	ORF1ab	synonymous_variant	1
C13011T	13011	ORF1ab	missense_variant	1
C13019T	13019	ORF1ab	synonymous_variant	1
A13024G	13024	ORF1ab	synonymous_variant	1
T13084C	13084	ORF1ab	synonymous_variant	1
T13188C	13188	ORF1ab	missense_variant	1
T13195C	13195	ORF1ab	synonymous_variant	157
G13201A	13201	ORF1ab	synonymous_variant	1
C13274T	13274	ORF1ab	missense_variant	1
C13297T	13297	ORF1ab	synonymous_variant	1
T13306C	13306	ORF1ab	synonymous_variant	1
C13329T	13329	ORF1ab	missense_variant	3
C13335T	13335	ORF1ab	missense_variant	1
C13426T	13426	ORF1ab	synonymous_variant	3
G13435C	13435	ORF1ab	missense_variant	1
C13517T	13517	ORF1ab	missense_variant	1
C13536T	13536	ORF1ab	synonymous_variant	2
C13551T	13551	ORF1ab	synonymous_variant	1
C13554T	13554	ORF1ab	synonymous_variant	1
A13919T	13919	ORF1ab	missense_variant	1
G13920A	13920	ORF1ab	synonymous_variant	1
C13944T	13944	ORF1ab	synonymous_variant	2
G13958A	13958	ORF1ab	missense_variant	1
T14014G	14014	ORF1ab	missense_variant	2
A14116G	14116	ORF1ab	missense_variant	1
C14120T	14120	ORF1ab	missense_variant	1
G14123A	14123	ORF1ab	missense_variant	1
T14139G	14139	ORF1ab	synonymous_variant	1
C14184T	14184	ORF1ab	synonymous_variant	1
G14202T	14202	ORF1ab	missense_variant	1
C14262T	14262	ORF1ab	synonymous_variant	1
C14340T	14340	ORF1ab	synonymous_variant	1
G14371T	14371	ORF1ab	missense_variant	1
C14408T	14408	ORF1ab	missense_variant	508
T14454C	14454	ORF1ab	synonymous_variant	1
A14475G	14475	ORF1ab	synonymous_variant	1
T14476G	14476	#N/A	#N/A	1
C14478A	14478	ORF1ab	stop_gained	1
C14479T	14479	ORF1ab	missense_variant	1
A14480G	14480	ORF1ab	missense_variant	1
T14483G	14483	ORF1ab	missense_variant	1
C14484A	14484	ORF1ab	missense_variant	1
A14485T	14485	ORF1ab	stop_gained	1
G14486C	14486	ORF1ab	missense_variant	1
A14487T	14487	ORF1ab	missense_variant	1
G14488T	14488	ORF1ab	stop_gained	1
A14489T	14489	ORF1ab	missense_variant	1
G14490A	14490	ORF1ab	synonymous_variant	1
C14491T	14491	ORF1ab	synonymous_variant	1
T14492A	14492	ORF1ab	missense_variant	1
G14511C	14511	ORF1ab	missense_variant	1
G14580T	14580	ORF1ab	missense_variant	6
C14585T	14585	ORF1ab	missense_variant	1
T14586C	14586	ORF1ab	synonymous_variant	1
C14621T	14621	ORF1ab	missense_variant	2
T14652C	14652	ORF1ab	synonymous_variant	1
C14676T	14676	ORF1ab	synonymous_variant	1
A14748G	14748	ORF1ab	synonymous_variant	1
A14788G	14788	ORF1ab	missense_variant	1
C14805T	14805	ORF1ab	synonymous_variant	3
C14877T	14877	ORF1ab	synonymous_variant	1
C14925A	14925	ORF1ab	synonymous_variant	1
C14925T	14925	ORF1ab	synonymous_variant	2
G14999A	14999	ORF1ab	missense_variant	1
G15025A	15025	ORF1ab	missense_variant	1
C15026T	15026	ORF1ab	missense_variant	1
C15049T	15049	ORF1ab	missense_variant	1
A15161G	15161	ORF1ab	missense_variant	1
C15180T	15180	ORF1ab	synonymous_variant	2
T15231C	15231	ORF1ab	synonymous_variant	1
C15237T	15237	ORF1ab	synonymous_variant	1
A15238G	15238	ORF1ab	missense_variant	1
C15240T	15240	ORF1ab	synonymous_variant	163
G15243T	15243	ORF1ab	missense_variant	1
A15257G	15257	ORF1ab	missense_variant	1
C15315T	15315	ORF1ab	synonymous_variant	3
C15342T	15342	ORF1ab	synonymous_variant	1
C15346T	15346	ORF1ab	missense_variant	3
G15380T	15380	ORF1ab	missense_variant	1
T15403C	15403	ORF1ab	synonymous_variant	1
G15406T	15406	ORF1ab	missense_variant	2
G15451A	15451	ORF1ab	missense_variant	107
T15555C	15555	ORF1ab	synonymous_variant	3
C15588A	15588	ORF1ab	synonymous_variant	1
T15597C	15597	ORF1ab	synonymous_variant	1
C15603T	15603	ORF1ab	synonymous_variant	1
A15626G	15626	ORF1ab	missense_variant	3
C15654T	15654	ORF1ab	synonymous_variant	1
G15672T	15672	ORF1ab	missense_variant	4
A15709G	15709	ORF1ab	missense_variant	1
C15714T	15714	ORF1ab	synonymous_variant	244
G15766T	15766	ORF1ab	missense_variant	1
G15768A	15768	ORF1ab	synonymous_variant	1
A15775C	15775	ORF1ab	missense_variant	1
G15850T	15850	ORF1ab	missense_variant	1
G15906T	15906	ORF1ab	missense_variant	2
C15924T	15924	ORF1ab	synonymous_variant	1
C15933T	15933	ORF1ab	synonymous_variant	3
C15951A	15951	ORF1ab	synonymous_variant	1
C15960T	15960	ORF1ab	synonymous_variant	1
C16175A	16175	ORF1ab	missense_variant	2
T16263C	16263	ORF1ab	synonymous_variant	1
C16308T	16308	ORF1ab	synonymous_variant	2
C16332T	16332	ORF1ab	synonymous_variant	1
T16342C	16342	ORF1ab	missense_variant	73
G16365T	16365	ORF1ab	missense_variant	1
C16375T	16375	ORF1ab	missense_variant	1
G16402T	16402	ORF1ab	missense_variant	1
T16456C	16456	ORF1ab	missense_variant	1
C16466T	16466	ORF1ab	missense_variant	106
G16507A	16507	ORF1ab	missense_variant	1
C16580T	16580	ORF1ab	missense_variant	2
A16668G	16668	ORF1ab	synonymous_variant	3
C16726T	16726	ORF1ab	missense_variant	2
G16744A	16744	ORF1ab	missense_variant	14
G16795T	16795	ORF1ab	missense_variant	1
G16808A	16808	ORF1ab	missense_variant	1
C16887T	16887	ORF1ab	synonymous_variant	10
G16912T	16912	ORF1ab	missense_variant	1
C16954T	16954	ORF1ab	synonymous_variant	1
T17040C	17040	ORF1ab	synonymous_variant	2
G17058T	17058	ORF1ab	missense_variant	3
G17242T	17242	ORF1ab	missense_variant	1
G17259T	17259	ORF1ab	missense_variant	4
C17285T	17285	ORF1ab	missense_variant	2
C17327T	17327	ORF1ab	missense_variant	1
A17344G	17344	ORF1ab	missense_variant	1
C17373T	17373	ORF1ab	synonymous_variant	1
C17410T	17410	ORF1ab	missense_variant	244
C17439T	17439	ORF1ab	synonymous_variant	1
T17445C	17445	ORF1ab	synonymous_variant	1
C17483T	17483	ORF1ab	missense_variant	2
A17496G	17496	ORF1ab	synonymous_variant	2
C17547T	17547	ORF1ab	synonymous_variant	1
C17555A	17555	ORF1ab	missense_variant	1
G17567A	17567	ORF1ab	missense_variant	2
G17679T	17679	ORF1ab	synonymous_variant	1
A17709G	17709	ORF1ab	synonymous_variant	1
C17733T	17733	ORF1ab	synonymous_variant	3
C17738T	17738	ORF1ab	missense_variant	1
G17741A	17741	ORF1ab	missense_variant	1
C17766T	17766	ORF1ab	synonymous_variant	1
T17793C	17793	ORF1ab	synonymous_variant	1
A17820T	17820	ORF1ab	synonymous_variant	2
C17934T	17934	ORF1ab	synonymous_variant	1
G17972A	17972	ORF1ab	missense_variant	5
C18032T	18032	ORF1ab	missense_variant	5
C18060T	18060	ORF1ab	synonymous_variant	1
C18086T	18086	ORF1ab	missense_variant	2
C18115T	18115	ORF1ab	missense_variant	1
C18117T	18117	ORF1ab	synonymous_variant	1
C18129T	18129	ORF1ab	synonymous_variant	2
A18147G	18147	ORF1ab	synonymous_variant	1
C18162T	18162	ORF1ab	synonymous_variant	1
A18163G	18163	ORF1ab	missense_variant	397
G18255T	18255	ORF1ab	missense_variant	1
C18322T	18322	ORF1ab	missense_variant	1
C18329T	18329	ORF1ab	missense_variant	1
A18366G	18366	ORF1ab	synonymous_variant	1
C18395T	18395	ORF1ab	missense_variant	1
C18431T	18431	ORF1ab	missense_variant	1
C18486T	18486	ORF1ab	synonymous_variant	1
G18498T	18498	ORF1ab	missense_variant	1
A18504G	18504	ORF1ab	synonymous_variant	1
C18508T	18508	ORF1ab	missense_variant	1
C18555T	18555	ORF1ab	synonymous_variant	2
T18588C	18588	ORF1ab	synonymous_variant	3
C18591G	18591	ORF1ab	synonymous_variant	1
A18618G	18618	ORF1ab	synonymous_variant	1
C18652T	18652	ORF1ab	missense_variant	1
C18713T	18713	ORF1ab	missense_variant	2
C18744T	18744	ORF1ab	synonymous_variant	1
G18781T	18781	ORF1ab	missense_variant	1
G18816T	18816	ORF1ab	synonymous_variant	1
C18828T	18828	ORF1ab	synonymous_variant	1
T18855C	18855	ORF1ab	synonymous_variant	1
C18877T	18877	ORF1ab	synonymous_variant	1
C18888A	18888	ORF1ab	missense_variant	1
G18905A	18905	ORF1ab	missense_variant	2
T18936C	18936	ORF1ab	synonymous_variant	1
C19011T	19011	ORF1ab	synonymous_variant	1
A19073G	19073	ORF1ab	missense_variant	1
C19170T	19170	ORF1ab	synonymous_variant	1
C19220T	19220	ORF1ab	missense_variant	104
C19255T	19255	ORF1ab	synonymous_variant	2
C19263T	19263	ORF1ab	synonymous_variant	2
T19329C	19329	ORF1ab	synonymous_variant	1
C19402T	19402	ORF1ab	missense_variant	1
TGCTGTCTGTAGACATCATGCTAATGAGTACAGATTGTATCTCGATGCTTATAACATGATGATCTCAGCTG19482T	19482	#N/A	#N/A	2
C19512T	19512	ORF1ab	synonymous_variant	1
C19524T	19524	ORF1ab	synonymous_variant	2
G19656T	19656	ORF1ab	missense_variant	1
C19687T	19687	ORF1ab	missense_variant	3
A19689G	19689	ORF1ab	synonymous_variant	1
A19779G	19779	ORF1ab	synonymous_variant	2
A19805G	19805	ORF1ab	missense_variant	1
C19813T	19813	ORF1ab	missense_variant	2
T19839C	19839	ORF1ab	synonymous_variant	1
G19872T	19872	ORF1ab	synonymous_variant	1
A19873G	19873	ORF1ab	missense_variant	1
C19895T	19895	ORF1ab	missense_variant	1
C19901T	19901	ORF1ab	missense_variant	3
C19951T	19951	ORF1ab	missense_variant	1
C19955T	19955	ORF1ab	missense_variant	245
C19961T	19961	ORF1ab	missense_variant	2
G19962T	19962	ORF1ab	synonymous_variant	1
C19983T	19983	ORF1ab	synonymous_variant	3
A20003G	20003	ORF1ab	missense_variant	1
A20047G	20047	ORF1ab	missense_variant	1
A20055G	20055	ORF1ab	synonymous_variant	243
G20134A	20134	ORF1ab	missense_variant	1
C20148T	20148	ORF1ab	synonymous_variant	1
A20262G	20262	ORF1ab	synonymous_variant	2
G20274T	20274	ORF1ab	missense_variant	4
C20320T	20320	ORF1ab	missense_variant	1
A20347G	20347	ORF1ab	missense_variant	3
G20356T	20356	ORF1ab	missense_variant	1
G20373A	20373	ORF1ab	synonymous_variant	2
A20396G	20396	ORF1ab	missense_variant	2
C20402T	20402	ORF1ab	missense_variant	2
G20433T	20433	ORF1ab	missense_variant	1
A20450C	20450	ORF1ab	missense_variant	1
C20451T	20451	ORF1ab	synonymous_variant	1
C20480T	20480	ORF1ab	missense_variant	1
G20487T	20487	ORF1ab	missense_variant	2
G20580T	20580	ORF1ab	synonymous_variant	1
C20603T	20603	ORF1ab	missense_variant	1
G20709T	20709	ORF1ab	missense_variant	1
C20759T	20759	ORF1ab	missense_variant	1
A20772G	20772	ORF1ab	synonymous_variant	1
C20844T	20844	ORF1ab	synonymous_variant	1
G20888A	20888	ORF1ab	missense_variant	1
A20889G	20889	ORF1ab	synonymous_variant	1
A20895G	20895	ORF1ab	synonymous_variant	1
C20896G	20896	ORF1ab	missense_variant	1
T21003C	21003	ORF1ab	synonymous_variant	1
T21015C	21015	ORF1ab	synonymous_variant	3
C21034T	21034	ORF1ab	missense_variant	1
C21036T	21036	ORF1ab	synonymous_variant	1
T21038A	21038	ORF1ab	missense_variant	1
C21057T	21057	ORF1ab	synonymous_variant	1
A21081G	21081	ORF1ab	synonymous_variant	1
G21121T	21121	ORF1ab	missense_variant	1
A21137G	21137	ORF1ab	missense_variant	5
T21147C	21147	ORF1ab	synonymous_variant	1
C21178T	21178	ORF1ab	missense_variant	1
TTCGCATGGTGGACAGCCTTTGTTACTAATGTGAATGCGTCATCATCTGAAGCATTTTTAATTGGATGTAATTATCTTGGCAAACCACGCGAACAAATAGATGGTTATGTCATGCATGCAAATTACATATTTTGGAGGAATACAAATCCAATTCAGTTGTCTTCCTATTCTTTATTTGACATGAGTAAATTTCCCCTTAAATTAAGGGGTACTGCTGTTATGTCTTTAAAAGAAGGTCAAATCAA21217T	21217	#N/A	#N/A	1
A21250T	21250	ORF1ab	missense_variant	1
G21255C	21255	ORF1ab	synonymous_variant	1
G21284A	21284	ORF1ab	missense_variant	1
G21296A	21296	ORF1ab	missense_variant	1
G21325A	21325	ORF1ab	missense_variant	1
C21342T	21342	ORF1ab	synonymous_variant	1
G21350T	21350	ORF1ab	missense_variant	1
G21353A	21353	ORF1ab	missense_variant	1
T21363C	21363	ORF1ab	synonymous_variant	3
C21365T	21365	ORF1ab	missense_variant	1
C21381A	21381	ORF1ab	synonymous_variant	1
C21410T	21410	ORF1ab	missense_variant	1
G21423A	21423	ORF1ab	synonymous_variant	1
A21447G	21447	ORF1ab	synonymous_variant	1
G21448A	21448	ORF1ab	missense_variant	1
G21463C	21463	ORF1ab	missense_variant	1
A21464G	21464	ORF1ab	missense_variant	1
T21465C	21465	ORF1ab	synonymous_variant	1
A21469G	21469	ORF1ab	missense_variant	1
T21471G	21471	ORF1ab	missense_variant	1
T21472G	21472	ORF1ab	missense_variant	1
T21473A	21473	#N/A	#N/A	1
A21474C	21474	ORF1ab	missense_variant	1
T21475A	21475	ORF1ab	missense_variant	1
C21476G	21476	ORF1ab	missense_variant	1
T21477C	21477	ORF1ab	synonymous_variant	1
C21481T	21481	ORF1ab	missense_variant	1
T21482G	21482	ORF1ab	missense_variant	1
A21484T	21484	ORF1ab	missense_variant	1
G21485A	21485	ORF1ab	missense_variant	1
T21486C	21486	ORF1ab	synonymous_variant	1
A21487T	21487	ORF1ab	stop_gained	1
G21490T	21490	ORF1ab	missense_variant	1
A21493G	21493	ORF1ab	missense_variant	1
G21494A	21494	ORF1ab	missense_variant	1
C21496T	21496	ORF1ab	missense_variant	1
T21497G	21497	ORF1ab	missense_variant	1
T21498C	21498	ORF1ab	synonymous_variant	1
A21499G	21499	ORF1ab	missense_variant	1
A21501C	21501	ORF1ab	synonymous_variant	1
T21504C	21504	ORF1ab	synonymous_variant	1
G21506T	21506	ORF1ab	missense_variant	1
A21507C	21507	#N/A	#N/A	1
G21508T	21508	ORF1ab	stop_gained	1
A21509G	21509	ORF1ab	missense_variant	2
A21512G	21512	ORF1ab	missense_variant	1
G21538A	21538	ORF1ab	missense_variant	1
T21540C	21540	ORF1ab	synonymous_variant	1
C21575T	21575	S	missense_variant	7
C21595T	21595	S	synonymous_variant	1
C21618T	21618	S	missense_variant	243
C21618G	21618	S	missense_variant	108
C21622T	21622	S	synonymous_variant	1
TTACCCCCTG21632T	21632	S	inframe_deletion	3
T21633C	21633	S	missense_variant	3
C21638T	21638	S	missense_variant	2
G21641T	21641	S	missense_variant	1
C21658T	21658	S	synonymous_variant	1
C21691T	21691	S	synonymous_variant	2
C21721T	21721	S	synonymous_variant	1
G21724T	21724	S	missense_variant	1
T21748C	21748	S	synonymous_variant	1
C21762T	21762	S	missense_variant	152
ATACATG21764A	21764	S	inframe_deletion	3
A21766C	21766	S	synonymous_variant	1
A21768C	21768	S	missense_variant	1
G21770T	21770	S	missense_variant	1
G21770C	21770	S	missense_variant	1
A21792C	21792	S	missense_variant	1
C21811T	21811	S	synonymous_variant	6
A21814T	21814	S	synonymous_variant	2
A21814G	21814	S	synonymous_variant	1
C21815T	21815	S	missense_variant	1
C21816G	21816	S	missense_variant	1
T21818C	21818	S	missense_variant	2
T21820C	21820	S	synonymous_variant	1
T21820A	21820	S	missense_variant	1
A21825T	21825	S	missense_variant	1
C21846T	21846	S	missense_variant	178
C21859T	21859	S	synonymous_variant	1
A21860G	21860	S	missense_variant	1
T21921A	21921	S	missense_variant	1
G21974C	21974	S	missense_variant	1
A21975G	21975	S	missense_variant	1
GGTGTTTATT21986G	21986	S	inframe_deletion	1
G21987A	21987	S	missense_variant	326
TTTA21990T	21990	S	inframe_deletion	4
T21994C	21994	S	synonymous_variant	1
T21995C	21995	S	missense_variant	1
C21997T	21997	S	synonymous_variant	1
C22000A	22000	S	missense_variant	1
A22012T	22012	S	missense_variant	1
G22017T	22017	S	missense_variant	1
GAGTTCA22028G	22028	S	inframe_deletion	17
T22032G	22032	S	missense_variant	1
T22032A	22032	S	missense_variant	1
C22033T	22033	S	synonymous_variant	1
A22034G	22034	S	missense_variant	7
G22035A	22035	S	missense_variant	2
A22036G	22036	S	synonymous_variant	2
G22037T	22037	S	missense_variant	2
A22061C	22061	S	missense_variant	1
C22062T	22062	S	missense_variant	1
G22081T	22081	S	missense_variant	3
G22081C	22081	S	missense_variant	1
T22084C	22084	S	synonymous_variant	1
G22093C	22093	S	missense_variant	2
G22104T	22104	S	missense_variant	1
G22113T	22113	S	missense_variant	1
A22115G	22115	S	missense_variant	1
C22127T	22127	S	missense_variant	1
A22184C	22184	S	missense_variant	1
A22194T	22194	S	missense_variant	3
T22196A	22196	S	missense_variant	2
T22200G	22200	S	missense_variant	247
G22201T	22201	S	synonymous_variant	1
T22213C	22213	S	synonymous_variant	1
G22225T	22225	S	synonymous_variant	3
C22227T	22227	S	missense_variant	3
G22244T	22244	S	missense_variant	1
A22255T	22255	S	synonymous_variant	8
C22311A	22311	S	missense_variant	1
T22312C	22312	S	synonymous_variant	1
C22329T	22329	S	missense_variant	1
C22338T	22338	S	missense_variant	1
G22346T	22346	S	missense_variant	2
G22363A	22363	S	synonymous_variant	1
G22381A	22381	S	synonymous_variant	1
C22388T	22388	S	synonymous_variant	3
T22483C	22483	S	synonymous_variant	1
A22489G	22489	S	synonymous_variant	1
C22498T	22498	S	synonymous_variant	1
C22530T	22530	S	missense_variant	1
G22578A	22578	S	missense_variant	397
C22597G	22597	S	synonymous_variant	1
C22597A	22597	S	synonymous_variant	3
G22599A	22599	S	missense_variant	88
G22599C	22599	S	missense_variant	2
T22673C	22673	S	missense_variant	146
C22674T	22674	S	missense_variant	394
T22679C	22679	S	missense_variant	394
C22680A	22680	S	stop_gained	1
T22682G	22682	S	missense_variant	1
C22686T	22686	S	missense_variant	386
A22688G	22688	S	missense_variant	246
A22695T	22695	S	missense_variant	1
G22696A	22696	S	synonymous_variant	1
T22697A	22697	S	missense_variant	1
C22716T	22716	S	missense_variant	3
G22775A	22775	S	missense_variant	246
A22786C	22786	S	missense_variant	238
C22792T	22792	S	synonymous_variant	1
G22793T	22793	S	missense_variant	1
G22800T	22800	S	missense_variant	1
G22801C	22801	S	synonymous_variant	1
C22802T	22802	S	stop_gained	1
C22802A	22802	S	missense_variant	3
T22807A	22807	S	synonymous_variant	1
G22813T	22813	S	missense_variant	393
G22813C	22813	S	missense_variant	1
A22821G	22821	S	missense_variant	1
T22835A	22835	#N/A	#N/A	1
C22879G	22879	S	missense_variant	1
T22882G	22882	S	missense_variant	364
G22894A	22894	S	synonymous_variant	1
G22898A	22898	S	missense_variant	147
G22898T	22898	S	missense_variant	1
G22899A	22899	S	missense_variant	1
G22899T	22899	S	missense_variant	9
G22901A	22901	S	missense_variant	1
C22916A	22916	S	missense_variant	2
T22917G	22917	S	missense_variant	107
C22945T	22945	S	synonymous_variant	1
T22954A	22954	S	missense_variant	1
C22968G	22968	#N/A	#N/A	1
A22969T	22969	S	synonymous_variant	1
G22992A	22992	S	missense_variant	368
C22993T	22993	S	synonymous_variant	2
C22995A	22995	S	missense_variant	496
G23012C	23012	S	missense_variant	32
G23012A	23012	S	missense_variant	1
A23013C	23013	S	missense_variant	368
T23031A	23031	S	missense_variant	1
A23040G	23040	S	missense_variant	366
T23045A	23045	S	missense_variant	1
A23046C	23046	S	missense_variant	1
T23047C	23047	S	synonymous_variant	1
G23048A	23048	S	missense_variant	124
A23055G	23055	S	missense_variant	355
C23058G	23058	S	missense_variant	18
A23063T	23063	S	missense_variant	353
T23068A	23068	S	synonymous_variant	1
T23074C	23074	S	synonymous_variant	1
T23075C	23075	S	missense_variant	329
A23080C	23080	S	missense_variant	1
C23081A	23081	S	missense_variant	1
A23083T	23083	S	synonymous_variant	1
C23086T	23086	S	synonymous_variant	2
C23185T	23185	S	synonymous_variant	1
C23191T	23191	S	synonymous_variant	3
C23202A	23202	S	missense_variant	153
G23222C	23222	S	missense_variant	1
A23223G	23223	S	missense_variant	1
G23236T	23236	S	missense_variant	2
C23280T	23280	S	missense_variant	1
T23371C	23371	S	synonymous_variant	1
A23403G	23403	S	missense_variant	508
G23426C	23426	S	missense_variant	3
T23473A	23473	S	synonymous_variant	1
T23487C	23487	S	missense_variant	1
T23489C	23489	S	missense_variant	3
A23497G	23497	S	synonymous_variant	1
C23525T	23525	S	missense_variant	400
C23589T	23589	S	missense_variant	1
T23590C	23590	S	synonymous_variant	1
G23593C	23593	S	missense_variant	1
T23599G	23599	S	missense_variant	400
T23600A	23600	S	missense_variant	1
C23601T	23601	S	missense_variant	1
T23602C	23602	S	synonymous_variant	1
C23604A	23604	S	missense_variant	400
C23604G	23604	S	missense_variant	108
C23664T	23664	S	missense_variant	4
C23802T	23802	S	missense_variant	1
C23854A	23854	S	missense_variant	397
C23929T	23929	S	synonymous_variant	3
G23948T	23948	S	missense_variant	397
G23955A	23955	S	missense_variant	2
C23987T	23987	S	missense_variant	1
A24010G	24010	S	synonymous_variant	1
C24023T	24023	S	synonymous_variant	1
G24095T	24095	S	missense_variant	1
T24097A	24097	S	synonymous_variant	1
A24118T	24118	S	synonymous_variant	1
C24130A	24130	S	missense_variant	153
T24142C	24142	S	synonymous_variant	1
G24193T	24193	S	synonymous_variant	1
C24334T	24334	S	synonymous_variant	1
C24370T	24370	S	synonymous_variant	1
G24410A	24410	S	missense_variant	105
A24424T	24424	S	missense_variant	392
C24442T	24442	S	synonymous_variant	1
C24444T	24444	S	missense_variant	1
T24469A	24469	S	missense_variant	394
C24503T	24503	S	missense_variant	154
A24538G	24538	S	synonymous_variant	1
T24589C	24589	S	synonymous_variant	1
A24595G	24595	S	synonymous_variant	1
C24700T	24700	S	synonymous_variant	1
C24745T	24745	S	synonymous_variant	3
T24835C	24835	S	synonymous_variant	1
A24898G	24898	S	synonymous_variant	1
C24904T	24904	S	synonymous_variant	1
G24926T	24926	S	missense_variant	1
C25000T	25000	S	synonymous_variant	399
A25003G	25003	S	synonymous_variant	6
G25012T	25012	S	missense_variant	1
G25015T	25015	S	missense_variant	1
A25109G	25109	S	missense_variant	1
T25129C	25129	S	synonymous_variant	1
C25156A	25156	S	synonymous_variant	1
G25183T	25183	S	missense_variant	1
G25249T	25249	S	missense_variant	1
C25262A	25262	S	missense_variant	1
C25276T	25276	S	synonymous_variant	8
C25318A	25318	S	synonymous_variant	1
A25336T	25336	S	missense_variant	3
C25350T	25350	S	missense_variant	2
G25352T	25352	S	missense_variant	6
C25413T	25413	ORF3a	synonymous_variant	3
C25416T	25416	ORF3a	synonymous_variant	52
A25448C	25448	ORF3a	missense_variant	1
G25459T	25459	ORF3a	missense_variant	6
C25463T	25463	ORF3a	missense_variant	1
C25469T	25469	ORF3a	missense_variant	111
G25471T	25471	ORF3a	missense_variant	2
G25471C	25471	ORF3a	missense_variant	1
G25489T	25489	ORF3a	missense_variant	1
C25493T	25493	ORF3a	missense_variant	1
T25496C	25496	ORF3a	missense_variant	4
C25499T	25499	ORF3a	missense_variant	1
T25518C	25518	ORF3a	synonymous_variant	1
G25522A	25522	ORF3a	missense_variant	1
G25538T	25538	ORF3a	missense_variant	19
G25540T	25540	ORF3a	missense_variant	1
T25548C	25548	ORF3a	synonymous_variant	1
C25549T	25549	ORF3a	missense_variant	1
C25553T	25553	ORF3a	missense_variant	1
T25558C	25558	ORF3a	missense_variant	3
C25584T	25584	ORF3a	synonymous_variant	400
G25593T	25593	ORF3a	missense_variant	1
C25614T	25614	ORF3a	synonymous_variant	4
T25620C	25620	ORF3a	synonymous_variant	1
T25633A	25633	ORF3a	missense_variant	1
G25647T	25647	ORF3a	missense_variant	35
G25654T	25654	ORF3a	missense_variant	3
C25658T	25658	ORF3a	missense_variant	2
C25667T	25667	ORF3a	missense_variant	6
A25697T	25697	ORF3a	missense_variant	1
C25708T	25708	ORF3a	missense_variant	2
T25709A	25709	ORF3a	missense_variant	2
T25711C	25711	ORF3a	missense_variant	1
C25714T	25714	ORF3a	missense_variant	1
C25721T	25721	ORF3a	missense_variant	1
C25771T	25771	ORF3a	missense_variant	1
G25775T	25775	ORF3a	missense_variant	10
C25820T	25820	ORF3a	missense_variant	3
C25831T	25831	ORF3a	missense_variant	1
G25855T	25855	ORF3a	missense_variant	7
G25855C	25855	ORF3a	missense_variant	1
C25904T	25904	ORF3a	missense_variant	2
G25979A	25979	ORF3a	missense_variant	1
C26010T	26010	ORF3a	synonymous_variant	1
C26028T	26028	ORF3a	synonymous_variant	1
A26040G	26040	ORF3a	synonymous_variant	1
T26052C	26052	ORF3a	synonymous_variant	1
C26054A	26054	ORF3a	missense_variant	27
C26060T	26060	ORF3a	missense_variant	247
G26104T	26104	ORF3a	missense_variant	5
C26110T	26110	ORF3a	missense_variant	1
C26111T	26111	ORF3a	missense_variant	1
G26158T	26158	ORF3a	missense_variant	1
C26195T	26195	ORF3a	missense_variant	1
G26207T	26207	ORF3a	missense_variant	1
C26208T	26208	ORF3a	synonymous_variant	1
C26228T	26228	Intergenic	downstream_gene_variant	1
A26231T	26231	Intergenic	downstream_gene_variant	1
C26256T	26256	E	synonymous_variant	1
C26270T	26270	E	missense_variant	398
T26304C	26304	E	synonymous_variant	1
G26391T	26391	E	synonymous_variant	1
C26408T	26408	E	missense_variant	1
C26425T	26425	E	missense_variant	1
C26464T	26464	E	synonymous_variant	1
A26530G	26530	M	missense_variant	154
C26577G	26577	M	missense_variant	394
C26585A	26585	M	missense_variant	1
A26612G	26612	M	synonymous_variant	6
C26625T	26625	M	synonymous_variant	1
T26637G	26637	M	missense_variant	1
C26645T	26645	M	synonymous_variant	1
C26681T	26681	M	synonymous_variant	1
T26691C	26691	M	synonymous_variant	3
A26693G	26693	M	synonymous_variant	1
G26709A	26709	M	missense_variant	401
G26727T	26727	M	missense_variant	1
G26730A	26730	M	missense_variant	1
G26754T	26754	M	missense_variant	1
G26758T	26758	M	missense_variant	1
A26760G	26760	M	missense_variant	1
T26767C	26767	M	missense_variant	108
C26776T	26776	M	missense_variant	1
A26786G	26786	M	synonymous_variant	2
C26807T	26807	M	synonymous_variant	1
A26811T	26811	M	missense_variant	1
C26858T	26858	M	synonymous_variant	246
T26870G	26870	M	synonymous_variant	1
C26873T	26873	M	synonymous_variant	1
C26882T	26882	M	synonymous_variant	1
C26885T	26885	M	synonymous_variant	1
C26892G	26892	M	missense_variant	1
C26894T	26894	M	synonymous_variant	2
C26907T	26907	M	synonymous_variant	1
T26921G	26921	M	synonymous_variant	1
G26951T	26951	M	synonymous_variant	3
T26960C	26960	M	synonymous_variant	3
G26961A	26961	M	missense_variant	2
A26963T	26963	M	synonymous_variant	2
A26965G	26965	M	missense_variant	1
A26965C	26965	M	missense_variant	2
C27092T	27092	M	synonymous_variant	1
C27131T	27131	M	synonymous_variant	4
T27138C	27138	M	synonymous_variant	1
A27156G	27156	M	missense_variant	1
T27158G	27158	M	missense_variant	3
A27159T	27159	M	missense_variant	5
A27159C	27159	#N/A	#N/A	4
G27160T	27160	M	missense_variant	4
G27160A	27160	M	missense_variant	1
G27160C	27160	#N/A	#N/A	2
C27161T	27161	M	synonymous_variant	3
C27161A	27161	M	missense_variant	1
A27162C	27162	M	missense_variant	2
A27162T	27162	M	missense_variant	2
A27162G	27162	M	missense_variant	1
G27204T	27204	ORF6	start_lost	1
CATCTCGTTGACTT27208C	27208	ORF6	frameshift_variant	1
A27237G	27237	ORF6	synonymous_variant	1
A27259C	27259	ORF6	synonymous_variant	402
G27281T	27281	ORF6	missense_variant	21
C27286T	27286	ORF6	missense_variant	1
C27323T	27323	ORF6	missense_variant	1
A27330C	27330	ORF6	synonymous_variant	1
C27335T	27335	ORF6	missense_variant	1
A27365C	27365	ORF6	missense_variant	1
A27372T	27372	ORF6	synonymous_variant	1
A27379G	27379	ORF6	missense_variant	1
G27382C	27382	ORF6	missense_variant	246
A27383T	27383	ORF6	missense_variant	246
T27384C	27384	ORF6	synonymous_variant	248
C27389T	27389	Intergenic	downstream_gene_variant	3
G27390T	27390	Intergenic	downstream_gene_variant	1
C27418A	27418	ORF7a	missense_variant	1
A27424G	27424	ORF7a	missense_variant	1
C27425T	27425	ORF7a	missense_variant	1
T27428G	27428	ORF7a	missense_variant	3
C27442T	27442	ORF7a	missense_variant	1
C27494T	27494	ORF7a	missense_variant	1
C27503T	27503	ORF7a	missense_variant	1
T27504C	27504	ORF7a	synonymous_variant	1
C27513T	27513	ORF7a	synonymous_variant	2
G27516A	27516	ORF7a	synonymous_variant	29
C27549T	27549	ORF7a	synonymous_variant	1
T27586G	27586	ORF7a	missense_variant	1
C27603T	27603	ORF7a	synonymous_variant	1
C27619G	27619	ORF7a	missense_variant	1
A27620T	27620	ORF7a	missense_variant	1
G27621C	27621	ORF7a	missense_variant	1
G27621T	27621	ORF7a	missense_variant	1
T27622C	27622	ORF7a	synonymous_variant	1
A27624G	27624	ORF7a	synonymous_variant	1
C27625A	27625	ORF7a	missense_variant	1
T27638C	27638	ORF7a	missense_variant	106
C27643T	27643	ORF7a	missense_variant	1
C27661T	27661	ORF7a	stop_gained	1
C27679T	27679	ORF7a	missense_variant	2
C27697T	27697	ORF7a	missense_variant	1
G27708A	27708	ORF7a	synonymous_variant	3
C27725T	27725	ORF7a	missense_variant	1
C27739T	27739	ORF7a	missense_variant	1
A27744T	27744	ORF7a	missense_variant	3
G27750T	27750	ORF7a	missense_variant	1
C27752T	27752	ORF7a	missense_variant	107
A27753G	27753	ORF7a	synonymous_variant	3
G27758A	27758	ORF7a	stop_retained_variant	3
TTT27794T	27794	#N/A	#N/A	1
C27807T	27807	Intergenic	downstream_gene_variant	399
T27844A	27844	Intergenic	upstream_gene_variant	1
T27846A	27846	Intergenic	upstream_gene_variant	2
C27847A	27847	Intergenic	upstream_gene_variant	1
C27847G	27847	Intergenic	upstream_gene_variant	1
C27847T	27847	Intergenic	upstream_gene_variant	1
A27848C	27848	Intergenic	upstream_gene_variant	1
C27849T	27849	Intergenic	upstream_gene_variant	1
C27849A	27849	Intergenic	upstream_gene_variant	1
T27851G	27851	Intergenic	upstream_gene_variant	1
G27852A	27852	Intergenic	upstream_gene_variant	1
A27854C	27854	Intergenic	upstream_gene_variant	1
C27855T	27855	Intergenic	upstream_gene_variant	1
C27874T	27874	Intergenic	upstream_gene_variant	108
T27875C	27875	Intergenic	upstream_gene_variant	1
C27881T	27881	Intergenic	upstream_gene_variant	1
G27890T	27890	Intergenic	upstream_gene_variant	1
A27914T	27914	ORF8	missense_variant	1
A27921T	27921	ORF8	missense_variant	1
A27921G	27921	ORF8	missense_variant	1
T27922G	27922	ORF8	missense_variant	1
C27923T	27923	ORF8	synonymous_variant	1
T27939C	27939	ORF8	missense_variant	5
C27972T	27972	ORF8	stop_gained	1
A27985G	27985	ORF8	missense_variant	1
G28001T	28001	ORF8	synonymous_variant	2
C28005T	28005	ORF8	missense_variant	3
T28007C	28007	ORF8	synonymous_variant	1
G28027T	28027	ORF8	missense_variant	1
G28038A	28038	ORF8	missense_variant	2
A28047G	28047	ORF8	missense_variant	1
G28048T	28048	ORF8	missense_variant	3
C28057T	28057	ORF8	missense_variant	3
G28073T	28073	ORF8	missense_variant	1
G28086T	28086	ORF8	missense_variant	1
C28087T	28087	ORF8	missense_variant	3
T28144C	28144	ORF8	missense_variant	1
C28153T	28153	ORF8	missense_variant	1
G28198T	28198	ORF8	missense_variant	2
G28209T	28209	ORF8	stop_gained	2
C28232T	28232	ORF8	synonymous_variant	2
T28245C	28245	ORF8	synonymous_variant	1
AGATTTC28247A	28247	ORF8	inframe_deletion	14
G28248A	28248	ORF8	missense_variant	1
T28251G	28251	ORF8	missense_variant	1
C28253T	28253	ORF8	synonymous_variant	2
C28253A	28253	ORF8	missense_variant	29
TA28270T	28270	Intergenic	upstream_gene_variant	16
A28271T	28271	Intergenic	upstream_gene_variant	391
G28286A	28286	N	missense_variant	1
G28287A	28287	N	missense_variant	1
C28289A	28289	N	missense_variant	1
C28291T	28291	N	synonymous_variant	1
T28297C	28297	N	synonymous_variant	1
G28307T	28307	N	missense_variant	1
A28309G	28309	N	synonymous_variant	1
C28310T	28310	N	missense_variant	1
C28311T	28311	N	missense_variant	366
C28344T	28344	N	missense_variant	1
G28346C	28346	N	missense_variant	1
G28350T	28350	N	missense_variant	2
A28356G	28356	N	missense_variant	1
GGAGAACGCA28361G	28361	N	inframe_deletion	7
A28363T	28363	N	synonymous_variant	19
C28367T	28367	N	missense_variant	12
G28373T	28373	N	missense_variant	1
G28378T	28378	N	synonymous_variant	1
C28419A	28419	N	missense_variant	2
G28436T	28436	N	missense_variant	1
A28461G	28461	N	missense_variant	120
C28512G	28512	N	missense_variant	1
A28579G	28579	N	synonymous_variant	1
C28606T	28606	N	synonymous_variant	1
C28657T	28657	N	synonymous_variant	2
A28664G	28664	N	missense_variant	1
C28677T	28677	N	missense_variant	1
A28684G	28684	N	synonymous_variant	1
G28703C	28703	N	missense_variant	3
C28708T	28708	N	synonymous_variant	3
G28727T	28727	N	missense_variant	1
G28739T	28739	N	missense_variant	1
T28743C	28743	N	missense_variant	1
G28747T	28747	N	synonymous_variant	1
C28767T	28767	N	missense_variant	1
A28771T	28771	N	synonymous_variant	1
G28798T	28798	N	synonymous_variant	1
A28811G	28811	N	missense_variant	1
C28838T	28838	N	missense_variant	1
G28857T	28857	N	missense_variant	2
C28868G	28868	N	missense_variant	1
G28881A	28881	N	missense_variant	400
G28881T	28881	N	missense_variant	108
G28882A	28882	N	synonymous_variant	400
G28883C	28883	N	missense_variant	400
A28885T	28885	N	synonymous_variant	1
A28886T	28886	N	missense_variant	1
G28903T	28903	N	missense_variant	1
G28904A	28904	N	missense_variant	1
G28904T	28904	N	missense_variant	1
C28905T	28905	N	missense_variant	1
G28916T	28916	N	missense_variant	106
G28939A	28939	N	synonymous_variant	2
G28942A	28942	N	synonymous_variant	1
G29000T	29000	N	missense_variant	1
G29024T	29024	N	missense_variant	1
C29025T	29025	N	missense_variant	1
T29026C	29026	N	synonymous_variant	2
T29062C	29062	N	synonymous_variant	1
G29081T	29081	N	missense_variant	1
A29089G	29089	N	synonymous_variant	1
C29095T	29095	N	synonymous_variant	2
A29101G	29101	N	synonymous_variant	1
C29119T	29119	N	synonymous_variant	1
C29137T	29137	N	synonymous_variant	2
G29140C	29140	N	missense_variant	1
C29144T	29144	N	synonymous_variant	4
A29248T	29248	N	synonymous_variant	2
C29250T	29250	N	missense_variant	1
C29272T	29272	N	synonymous_variant	1
A29301G	29301	N	missense_variant	2
C29311T	29311	N	synonymous_variant	2
G29332T	29332	N	synonymous_variant	1
C29353T	29353	N	synonymous_variant	1
C29358T	29358	N	missense_variant	2
C29366T	29366	N	missense_variant	1
C29370T	29370	N	missense_variant	1
C29375T	29375	N	missense_variant	1
A29391T	29391	N	missense_variant	1
G29392T	29392	N	missense_variant	1
G29392C	29392	N	missense_variant	1
G29402T	29402	N	missense_variant	108
C29421T	29421	N	missense_variant	1
G29422T	29422	N	synonymous_variant	1
G29427A	29427	N	missense_variant	1
G29449T	29449	N	synonymous_variant	1
C29485T	29485	N	synonymous_variant	1
A29510C	29510	N	missense_variant	239
G29543T	29543	Intergenic	downstream_gene_variant	1
C29545T	29545	Intergenic	downstream_gene_variant	1
C29585T	29585	ORF10	missense_variant	1
G29587A	29587	ORF10	synonymous_variant	3
T29604C	29604	ORF10	missense_variant	1
C29632T	29632	ORF10	synonymous_variant	3
C29635T	29635	ORF10	synonymous_variant	1
C29640T	29640	ORF10	missense_variant	1
C29642T	29642	ORF10	stop_gained	1
G29651A	29651	ORF10	missense_variant	3
G29688A	29688	3'UTR	downstream_gene_variant	2
A29700G	29700	3'UTR	downstream_gene_variant	4
G29705T	29705	3'UTR	downstream_gene_variant	1
G29706T	29706	3'UTR	downstream_gene_variant	3
T29710A	29710	3'UTR	downstream_gene_variant	1
G29711T	29711	3'UTR	downstream_gene_variant	3
C29722T	29722	3'UTR	downstream_gene_variant	1
G29734T	29734	3'UTR	downstream_gene_variant	2
G29736T	29736	3'UTR	downstream_gene_variant	2
C29738T	29738	3'UTR	downstream_gene_variant	3
G29742T	29742	3'UTR	downstream_gene_variant	120
G29747T	29747	3'UTR	downstream_gene_variant	1
C29750A	29750	3'UTR	downstream_gene_variant	1
G29755C	29755	3'UTR	downstream_gene_variant	3
C29774T	29774	3'UTR	downstream_gene_variant	1
G29781A	29781	3'UTR	intergenic_variant	1
G29781T	29781	3'UTR	intergenic_variant	1
G29783A	29783	3'UTR	intergenic_variant	1
T29791C	29791	3'UTR	intergenic_variant	1
T29791A	29791	3'UTR	intergenic_variant	1
G29794T	29794	3'UTR	intergenic_variant	2
G29795A	29795	3'UTR	intergenic_variant	2
A29797G	29797	3'UTR	intergenic_variant	1
A29799G	29799	3'UTR	intergenic_variant	1
G29800T	29800	3'UTR	intergenic_variant	1
C29802T	29802	3'UTR	intergenic_variant	1
A29805T	29805	3'UTR	intergenic_variant	1
A29806C	29806	3'UTR	intergenic_variant	1
T29807C	29807	3'UTR	intergenic_variant	1
G29808A	29808	3'UTR	intergenic_variant	1
G29810A	29810	3'UTR	intergenic_variant	1
A29813G	29813	3'UTR	intergenic_variant	1
A29814G	29814	3'UTR	intergenic_variant	1
A29815T	29815	3'UTR	intergenic_variant	2
T29816C	29816	3'UTR	intergenic_variant	1
T29817A	29817	3'UTR	intergenic_variant	1
A29818G	29818	3'UTR	intergenic_variant	1
A29819C	29819	3'UTR	intergenic_variant	1
T29821C	29821	3'UTR	intergenic_variant	1
T29822A	29822	3'UTR	intergenic_variant	1
G29825A	29825	3'UTR	intergenic_variant	1
G29825C	29825	3'UTR	intergenic_variant	1
A29827T	29827	3'UTR	intergenic_variant	5
G29828A	29828	3'UTR	intergenic_variant	1
G29830T	29830	3'UTR	intergenic_variant	2
C29835T	29835	3'UTR	intergenic_variant	1
C29838T	29838	3'UTR	intergenic_variant	2
A29839G	29839	3'UTR	intergenic_variant	2
G29841C	29841	3'UTR	intergenic_variant	2
G29843C	29843	3'UTR	intergenic_variant	2

## Sheet: Normalisedmutationrate_USA
Table S10c: Normalised mutation rate across USA cohort
sl no.	Gene	total_length	No. of mutations	Gene Normalisation
1	5UTR	265	20	7.54717
2	ORF1ab	21289	1212	5.69308
3	S	3822	384	10.0471
4	ORF3a	828	123	14.8551
5	E	228	9	3.94737
6	M	669	44	6.57698
7	ORF6	186	19	10.2151
8	ORF7a	493	50	10.142
9	ORF8	366	57	15.5738
10	N	1260	106	8.4127
11	ORF10	117	16	13.6752
12	3UTR	229	46	20.0873

## Sheet: Normalisedmutationrate_India
Table S10d: Normalised mutation rate across India cohort
Sl no.	Gene	total_length	No. of mutations	normalised value
1	5UTR	265	19	7.16981
2	ORF1ab	21289	784	3.68265
3	S	3822	219	5.72998
4	ORF3a	828	56	6.76329
5	E	228	7	3.07018
6	M	669	49	7.32436
7	ORF6	186	15	8.06452
8	ORF7a	493	33	6.69371
9	ORF8	366	30	8.19672
10	N	1260	88	6.98413
11	ORF10	117	8	6.83761
12	3UTR	229	50	21.8341
