# Supplementary material for: SARS-CoV-2 Variants of Concern and Variations within Their Genome Architecture: Does Nucleotide Distribution and Mutation Rate Alter the Functionality and Evolution of the Virus?
Source: Viruses. 2022 Nov 11;14(11):2499. doi: 10.3390/v14112499 (PMC9694950; doi:10.3390/v14112499)
Supplement: Supplementary file 1 [file viruses-14-02499-s001.zip › Supplementary files/SupplementaryFile_2.xlsx]

## Sheet: Sheet1
Table S2: Average Percentage of AT & GC across sample cohort
Genomic regions	5' UTR		ORF1ab		Spike		ORF3a		E		M		ORF6		ORF7a		ORF8		N		ORF10		3' UTR
Lineage/Outcome-Category	AT%	GC %	AT%	GC %	AT%	GC%	AT%	GC%	AT %	GC %	AT %	GC %	AT %	GC%	AT %	GC%	AT %	GC%	AT %	GC%	AT %	GC%	AT %	GC%
Alpha	54.069	45.833	62.485	37.466	62.696	37.088	60.293	39.7	64.798	35.202	57.597	42.403	72.039	27.946	65.795	34.201	64.465	35.519	52.936	47.023	66.108	33.892	56.4	43.6
Delta	54.86	45.131	62.611	37.369	62.731	37.157	60.838	39.154	62.076	37.922	57.242	42.755	71.991	27.917	65.552	34.238	63.764	35.529	52.902	47.034	65.372	33.688	41.581	30.903
Omicron	54.484	45.405	62.541	37.422	62.582	37.186	60.719	39.247	62.053	37.59	57.474	42.363	71.171	28.452	60.96	30.695	58.361	31.898	53.165	46.758	65.9	34	40.454	30.543
Delta-Recovered	53.631	44.364	62.649	37.348	62.777	37.109	60.972	39.022	62.128	37.867	57.231	42.764	72.071	27.929	64.41	33.75	63.555	35.396	52.925	47.068	65.481	33.519	36.776	27.621
Delta-Mortality	55.071	49.991	62.553	37.394	62.659	37.234	60.625	39.367	61.845	38.155	57.25	42.747	72.038	27.957	65.4	33.46	64.163	35.837	52.865	46.956	65.823	34.168	46.981	33.96
Omicron-Recovered	65.862	34.138	62.572	37.422	62.484	37.318	60.699	39.294	62.395	37.605	57.52	42.339	71.289	28.616	67.453	32.538	64.844	35.122	53.064	46.922	65.862	34.138	40.699	29.324
Omicron-Mortality	54.526	45.447	62.513	37.471	62.652	37.251	60.788	39.176	62.235	37.739	57.661	42.233	70.873	28.748	65.981	33.974	64.486	35.482	53.174	46.788	65.812	34.188	33.683	23.448
