# Supplementary material for: SARS-CoV-2 Variants of Concern and Variations within Their Genome Architecture: Does Nucleotide Distribution and Mutation Rate Alter the Functionality and Evolution of the Virus?
Source: Viruses. 2022 Nov 11;14(11):2499. doi: 10.3390/v14112499 (PMC9694950; doi:10.3390/v14112499)
Supplement: Supplementary file 1 [file viruses-14-02499-s001.zip › Supplementary files/SupplementaryFile_3.xlsx]

## Sheet: Sheet1
Table S3: list of mutations across lineages and clinical outcome
Lineage-based										Outcome-based
Nucleotide	Position	Gene Regions	Amino acid	Annotation type	Mutation type	Alpha[n=34]	Delta[n=320]	Omicron[n=1043]		Nuceotide	Position	Gene Regions	Amino acid	Annotation type	Mutation type	DM[n=100]	DR[n=100]	OM[n=17]	OR[n=17]
C21T	21	5'UTR	-	intergenic_variant	SNP	0	0	2.78		C44T	44	5'UTR	-	intergenic_variant	SNP	0	0	3	0
C44T	44	5'UTR	-	intergenic_variant	SNP	0	0	0.29		C66T	66	5'UTR	-	intergenic_variant	SNP	0	1	0	0
C66T	66	5'UTR	-	intergenic_variant	SNP	0	0.31	0		C180T	180	5'UTR	-	upstream_gene_variant	SNP	0	1	0	0
C71A	71	5'UTR	-	intergenic_variant	SNP	0	0	0.1		G189A	189	5'UTR	-	upstream_gene_variant	SNP	0	1	0	0
G72A	72	5'UTR	-	intergenic_variant	SNP	0	0	0.1		C203T	203	5'UTR	-	upstream_gene_variant	SNP	0	1	0	0
A74C	74	5'UTR	-	intergenic_variant	SNP	0	0	0.19		G210T	210	5'UTR	-	upstream_gene_variant	SNP	99	93	0	0
C106T	106	5'UTR	-	intergenic_variant	SNP	0	0	0.1		C241T	241	5'UTR	-	upstream_gene_variant	SNP	100	93	17	17
C180T	180	5'UTR	-	upstream_gene_variant	SNP	0	0.31	0		C241A	241	5'UTR	-	upstream_gene_variant	SNP	0	1	0	0
G185T	185	5'UTR	-	upstream_gene_variant	SNP	2.94	0	0		T249C	249	5'UTR	-	upstream_gene_variant	SNP	0	2	0	0
C186T	186	5'UTR	-	upstream_gene_variant	SNP	0	0.31	0		C313T	313	ORF1ab	ORF1ab:p.16L	synonymous_variant	SNP	0	1	0	0
G189A	189	5'UTR	-	upstream_gene_variant	SNP	0	0.63	0		C335T	335	ORF1ab	ORF1ab:p.24R>C	missense_variant	SNP	0	1	0	0
C190T	190	5'UTR	-	upstream_gene_variant	SNP	0	0	0.1		G347A	347	ORF1ab	ORF1ab:p.28V>I	missense_variant	SNP	0	1	0	0
G192T	192	5'UTR	-	upstream_gene_variant	SNP	0	0.31	0		C364T	364	ORF1ab	ORF1ab:p.33D	synonymous_variant	SNP	0	1	0	0
C203T	203	5'UTR	-	upstream_gene_variant	SNP	0	0.31	0.48		C390T	390	ORF1ab	ORF1ab:p.42A>V	missense_variant	SNP	0	1	0	0
G204A	204	5'UTR	-	upstream_gene_variant	SNP	0	0	0.1		C506A	506	ORF1ab	ORF1ab:p.81H>N	missense_variant	SNP	0	1	0	0
C207T	207	5'UTR	-	upstream_gene_variant	SNP	0	0	0.1		T514C	514	ORF1ab	ORF1ab:p.83H	synonymous_variant	SNP	0	1	0	0
G210T	210	5'UTR	-	upstream_gene_variant	SNP	5.88	96.25	0		G526T	526	ORF1ab	ORF1ab:p.87E>D	missense_variant	SNP	0	1	0	0
C241T	241	5'UTR	-	upstream_gene_variant	SNP	100	96.25	99.9		C556T	556	ORF1ab	ORF1ab:p.97Y	synonymous_variant	SNP	0	1	0	0
C241A	241	5'UTR	-	upstream_gene_variant	SNP	0	0.63	0		C583T	583	ORF1ab	ORF1ab:p.106V	synonymous_variant	SNP	0	0	1	0
T249C	249	5'UTR	-	upstream_gene_variant	SNP	0	0.94	0		C629T	629	ORF1ab	ORF1ab:p.122L>F	missense_variant	SNP	0	1	0	0
G256T	256	5'UTR	-	upstream_gene_variant	SNP	0	0.31	0		C643T	643	ORF1ab	ORF1ab:p.126N	synonymous_variant	SNP	0	1	0	0
G285T	285	ORF1ab	ORF1ab:p.7G>V	missense_variant	SNP	0	0	0.1		T670G	670	ORF1ab	ORF1ab:p.135S>R	missense_variant	SNP	0	0	15	6
C313T	313	ORF1ab	ORF1ab:p.16L	synonymous_variant	SNP	0	0.31	0		C706T	706	ORF1ab	ORF1ab:p.147D	synonymous_variant	SNP	0	1	0	0
C335T	335	ORF1ab	ORF1ab:p.24R>C	missense_variant	SNP	2.94	0.94	0		A708G	708	ORF1ab	ORF1ab:p.148E>G	missense_variant	SNP	0	1	0	0
G347A	347	ORF1ab	ORF1ab:p.28V>I	missense_variant	SNP	2.94	0.31	0		C710A	710	ORF1ab	ORF1ab:p.149L>I	missense_variant	SNP	0	1	0	0
C350T	350	ORF1ab	ORF1ab:p.29R>C	missense_variant	SNP	0	0	0.1		C745T	745	ORF1ab	ORF1ab:p.160N	synonymous_variant	SNP	0	2	0	0
C364T	364	ORF1ab	ORF1ab:p.33D	synonymous_variant	SNP	0	0.31	0.1		G840A	840	ORF1ab	ORF1ab:p.192G>D	missense_variant	SNP	0	1	0	0
A375C	375	ORF1ab	ORF1ab:p.37E>A	missense_variant	SNP	0	0	0.19		G872A	872	ORF1ab	ORF1ab:p.203D>N	missense_variant	SNP	0	0	1	0
C390T	390	ORF1ab	ORF1ab:p.42A>V	missense_variant	SNP	0	0.31	0		C920T	920	ORF1ab	ORF1ab:p.219L	synonymous_variant	SNP	0	0	0	1
G410T	410	ORF1ab	ORF1ab:p.49G>C	missense_variant	SNP	0	0.94	0		C925T	925	ORF1ab	ORF1ab:p.220D	synonymous_variant	SNP	0	1	0	0
G487T	487	ORF1ab	ORF1ab:p.74S	synonymous_variant	SNP	0	0.31	0		C925A	925	ORF1ab	ORF1ab:p.220D>E	missense_variant	SNP	0	1	0	0
C503T	503	ORF1ab	ORF1ab:p.80P>S	missense_variant	SNP	0	0	0.1		G1048T	1048	ORF1ab	ORF1ab:p.261K>N	missense_variant	SNP	0	5	0	0
C506A	506	ORF1ab	ORF1ab:p.81H>N	missense_variant	SNP	0	0.31	0		C1076T	1076	ORF1ab	ORF1ab:p.271P>S	missense_variant	SNP	0	4	0	0
C506T	506	ORF1ab	ORF1ab:p.81H>Y	missense_variant	SNP	0	0	0.1		T1100A	1100	ORF1ab	ORF1ab:p.279S>T	missense_variant	SNP	0	1	0	0
ATGGTCATGTTATGGT507A	507	ORF1ab	ORF1ab:p.81-86HGHVMV>H	inframe_deletion	Deletion	0	0	0.1		C1122T	1122	ORF1ab	ORF1ab:p.286P>L	missense_variant	SNP	0	1	0	0
T514C	514	ORF1ab	ORF1ab:p.83H	synonymous_variant	SNP	0	0.63	0		C1191T	1191	ORF1ab	ORF1ab:p.309P>L	missense_variant	SNP	50	17	0	0
G526T	526	ORF1ab	ORF1ab:p.87E>D	missense_variant	SNP	0	2.5	0		C1267T	1267	ORF1ab	ORF1ab:p.334G	synonymous_variant	SNP	50	17	0	0
C527T	527	ORF1ab	ORF1ab:p.88L	synonymous_variant	SNP	0	0	0.1		A1305T	1305	ORF1ab	ORF1ab:p.347E>V	missense_variant	SNP	0	1	0	0
G529A	529	ORF1ab	ORF1ab:p.88L	synonymous_variant	SNP	0	0	0.1		C1420T	1420	ORF1ab	ORF1ab:p.385A	synonymous_variant	SNP	0	1	0	0
G529T	529	ORF1ab	ORF1ab:p.88L	synonymous_variant	SNP	0	0.31	0		C1426T	1426	ORF1ab	ORF1ab:p.387Y	synonymous_variant	SNP	0	1	0	0
C556T	556	ORF1ab	ORF1ab:p.97Y	synonymous_variant	SNP	0	0.63	0		C1519T	1519	ORF1ab	ORF1ab:p.418N	synonymous_variant	SNP	0	1	0	0
G557A	557	ORF1ab	ORF1ab:p.98G>S	missense_variant	SNP	0	0	0.1		C1572T	1572	ORF1ab	ORF1ab:p.436T>I	missense_variant	SNP	0	0	0	1
T562C	562	ORF1ab	ORF1ab:p.99R	synonymous_variant	SNP	0	0	0.1		G1590T	1590	ORF1ab	ORF1ab:p.442G>V	missense_variant	SNP	0	1	0	0
C583T	583	ORF1ab	ORF1ab:p.106V	synonymous_variant	SNP	0	0	0.1		C1663T	1663	ORF1ab	ORF1ab:p.466D	synonymous_variant	SNP	0	1	0	0
G599T	599	ORF1ab	ORF1ab:p.112G>C	missense_variant	SNP	0	0.31	0		C1684T	1684	ORF1ab	ORF1ab:p.473I	synonymous_variant	SNP	0	1	0	0
G599A	599	ORF1ab	ORF1ab:p.112G>S	missense_variant	SNP	0	0	0.1		C1686T	1686	ORF1ab	ORF1ab:p.474A>V	missense_variant	SNP	0	0	0	1
C629T	629	ORF1ab	ORF1ab:p.122L>F	missense_variant	SNP	0	0.31	0		G1727A	1727	ORF1ab	ORF1ab:p.488V>M	missense_variant	SNP	0	2	0	0
C643T	643	ORF1ab	ORF1ab:p.126N	synonymous_variant	SNP	0	0.31	0		G1729A	1729	ORF1ab	ORF1ab:p.488V	synonymous_variant	SNP	0	1	0	0
A652G	652	ORF1ab	ORF1ab:p.129K	synonymous_variant	SNP	0	0	0.1		G1738T	1738	ORF1ab	ORF1ab:p.491V	synonymous_variant	SNP	0	1	0	0
T670G	670	ORF1ab	ORF1ab:p.135S>R	missense_variant	SNP	0	0	20.42		G1820A	1820	ORF1ab	ORF1ab:p.519G>S	missense_variant	SNP	0	1	0	0
C673T	673	ORF1ab	ORF1ab:p.136Y	synonymous_variant	SNP	0	0	0.1		C1825T	1825	ORF1ab	ORF1ab:p.520A	synonymous_variant	SNP	0	1	0	0
C683T	683	ORF1ab	ORF1ab:p.140L	synonymous_variant	SNP	0	0	0.1		A1846G	1846	ORF1ab	ORF1ab:p.527K	synonymous_variant	SNP	0	1	0	0
AAAGTCATTT685A	685	ORF1ab	ORF1ab:p.141-143KSF>-	inframe_deletion	Deletion	0	0.31	0		C1898A	1898	ORF1ab	ORF1ab:p.545R	synonymous_variant	SNP	0	1	0	0
T692C	692	ORF1ab	ORF1ab:p.143F>L	missense_variant	SNP	0	0	0.1		C1912T	1912	ORF1ab	ORF1ab:p.549S	synonymous_variant	SNP	0	1	0	0
T694C	694	ORF1ab	ORF1ab:p.143F	synonymous_variant	SNP	0	0	0.1		C1929T	1929	ORF1ab	ORF1ab:p.555A>V	missense_variant	SNP	0	1	0	0
C706T	706	ORF1ab	ORF1ab:p.147D	synonymous_variant	SNP	0	0.63	0		C1938T	1938	ORF1ab	ORF1ab:p.558S>F	missense_variant	SNP	0	3	0	0
A708G	708	ORF1ab	ORF1ab:p.148E>G	missense_variant	SNP	0	0.31	0		G2035T	2035	ORF1ab	ORF1ab:p.590L>F	missense_variant	SNP	0	1	0	0
C710A	710	ORF1ab	ORF1ab:p.149L>I	missense_variant	SNP	0	0.31	0		C2062T	2062	ORF1ab	ORF1ab:p.599A	synonymous_variant	SNP	0	1	0	0
C745T	745	ORF1ab	ORF1ab:p.160N	synonymous_variant	SNP	0	1.25	0		T2080G	2080	ORF1ab	ORF1ab:p.605V	synonymous_variant	SNP	0	1	0	0
A761G	761	ORF1ab	ORF1ab:p.166S>G	missense_variant	SNP	0	0.31	0		C2143T	2143	ORF1ab	ORF1ab:p.626P	synonymous_variant	SNP	0	6	0	0
C774T	774	ORF1ab	ORF1ab:p.170T>I	missense_variant	SNP	0	0	0.1		C2306T	2306	ORF1ab	ORF1ab:p.681L>F	missense_variant	SNP	0	0	0	1
C811T	811	ORF1ab	ORF1ab:p.182Y	synonymous_variant	SNP	0	0.31	0		C2470T	2470	ORF1ab	ORF1ab:p.735A	synonymous_variant	SNP	0	0	0	2
C823T	823	ORF1ab	ORF1ab:p.186V	synonymous_variant	SNP	0	0	0.1		C2509T	2509	ORF1ab	ORF1ab:p.748P	synonymous_variant	SNP	0	3	0	0
G840A	840	ORF1ab	ORF1ab:p.192G>D	missense_variant	SNP	0	0.31	0.1		A2560G	2560	ORF1ab	ORF1ab:p.765P	synonymous_variant	SNP	0	1	0	0
G872A	872	ORF1ab	ORF1ab:p.203D>N	missense_variant	SNP	0	0	0.1		C2594T	2594	ORF1ab	ORF1ab:p.777P>S	missense_variant	SNP	0	1	0	0
C884T	884	ORF1ab	ORF1ab:p.207R>C	missense_variant	SNP	0	0.31	0		C2695T	2695	ORF1ab	ORF1ab:p.810N	synonymous_variant	SNP	0	1	0	0
C913T	913	ORF1ab	ORF1ab:p.216S	synonymous_variant	SNP	50	0	0		C2716T	2716	ORF1ab	ORF1ab:p.817G	synonymous_variant	SNP	0	1	0	0
C920T	920	ORF1ab	ORF1ab:p.219L	synonymous_variant	SNP	0	0	0.1		C2790T	2790	ORF1ab	ORF1ab:p.842T>I	missense_variant	SNP	0	0	14	7
C925T	925	ORF1ab	ORF1ab:p.220D	synonymous_variant	SNP	0	0.31	0		A2832G	2832	ORF1ab	ORF1ab:p.856K>R	missense_variant	SNP	1	0	1	10
C925A	925	ORF1ab	ORF1ab:p.220D>E	missense_variant	SNP	0	0.31	0		A2908G	2908	ORF1ab	ORF1ab:p.881K	synonymous_variant	SNP	0	1	0	0
G942A	942	ORF1ab	ORF1ab:p.226R>K	missense_variant	SNP	0	0	0.1		C3037T	3037	ORF1ab	ORF1ab:p.924F	synonymous_variant	SNP	100	93	17	17
G943A	943	ORF1ab	ORF1ab:p.226R	synonymous_variant	SNP	0	0	0.1		C3096T	3096	ORF1ab	ORF1ab:p.944S>L	missense_variant	SNP	0	1	0	0
A1004G	1004	ORF1ab	ORF1ab:p.247K>E	missense_variant	SNP	2.94	0	0		T3112C	3112	ORF1ab	ORF1ab:p.949Y	synonymous_variant	SNP	0	1	0	0
G1043T	1043	ORF1ab	ORF1ab:p.260A>S	missense_variant	SNP	0	0.31	0		A3126C	3126	ORF1ab	ORF1ab:p.954D>A	missense_variant	SNP	0	1	0	0
G1048T	1048	ORF1ab	ORF1ab:p.261K>N	missense_variant	SNP	0	4.06	0		G3152A	3152	ORF1ab	ORF1ab:p.963G>S	missense_variant	SNP	0	1	0	0
G1067A	1067	ORF1ab	ORF1ab:p.268G>R	missense_variant	SNP	0	0	0.1		G3164A	3164	ORF1ab	ORF1ab:p.967A>T	missense_variant	SNP	0	1	0	0
C1076T	1076	ORF1ab	ORF1ab:p.271P>S	missense_variant	SNP	0	2.5	0		C3177T	3177	ORF1ab	ORF1ab:p.971P>L	missense_variant	SNP	0	4	0	0
G1085T	1085	ORF1ab	ORF1ab:p.274V>L	missense_variant	SNP	0	0	0.1		A3205T	3205	ORF1ab	ORF1ab:p.980L>F	missense_variant	SNP	0	4	0	0
T1090C	1090	ORF1ab	ORF1ab:p.275F	synonymous_variant	SNP	0	0	0.29		C3241T	3241	ORF1ab	ORF1ab:p.992D	synonymous_variant	SNP	0	0	0	2
T1100A	1100	ORF1ab	ORF1ab:p.279S>T	missense_variant	SNP	0	0.31	0		G3251T	3251	ORF1ab	ORF1ab:p.996D>Y	missense_variant	SNP	0	1	0	0
C1122T	1122	ORF1ab	ORF1ab:p.286P>L	missense_variant	SNP	0	0.63	0		A3350G	3350	ORF1ab	ORF1ab:p.1029S>G	missense_variant	SNP	0	1	0	0
G1148T	1148	ORF1ab	ORF1ab:p.295G>C	missense_variant	SNP	0	0	0.1		C3487T	3487	ORF1ab	ORF1ab:p.1074A	synonymous_variant	SNP	0	1	0	0
G1161A	1161	ORF1ab	ORF1ab:p.299R>K	missense_variant	SNP	0	0	0.1		C3619T	3619	ORF1ab	ORF1ab:p.1118V	synonymous_variant	SNP	0	1	0	0
G1167A	1167	ORF1ab	ORF1ab:p.301R>Q	missense_variant	SNP	0	0.31	0		C3738A	3738	ORF1ab	ORF1ab:p.1158P>H	missense_variant	SNP	0	2	0	0
A1180G	1180	ORF1ab	ORF1ab:p.305P	synonymous_variant	SNP	0	0.31	0		C3817T	3817	ORF1ab	ORF1ab:p.1184D	synonymous_variant	SNP	0	1	0	0
C1190T	1190	ORF1ab	ORF1ab:p.309P>S	missense_variant	SNP	2.94	0	0		A3848C	3848	ORF1ab	ORF1ab:p.1195S>R	missense_variant	SNP	0	1	0	0
C1191T	1191	ORF1ab	ORF1ab:p.309P>L	missense_variant	SNP	0	28.44	0		G3896T	3896	ORF1ab	ORF1ab:p.1211V>F	missense_variant	SNP	0	0	0	1
C1218T	1218	ORF1ab	ORF1ab:p.318S>L	missense_variant	SNP	0	0	0.19		A3908G	3908	ORF1ab	ORF1ab:p.1215I>V	missense_variant	SNP	0	1	0	0
C1267T	1267	ORF1ab	ORF1ab:p.334G	synonymous_variant	SNP	0	28.13	0		A3959G	3959	ORF1ab	ORF1ab:p.1232I>V	missense_variant	SNP	0	1	0	0
T1276C	1276	ORF1ab	ORF1ab:p.337V	synonymous_variant	SNP	0	0	0.1		C4113T	4113	ORF1ab	ORF1ab:p.1283A>V	missense_variant	SNP	0	1	0	0
G1298T	1298	ORF1ab	ORF1ab:p.345G>C	missense_variant	SNP	2.94	0	0		G4181T	4181	ORF1ab	ORF1ab:p.1306A>S	missense_variant	SNP	50	14	0	0
C1302T	1302	ORF1ab	ORF1ab:p.346T>I	missense_variant	SNP	0	0.31	0		G4184A	4184	ORF1ab	ORF1ab:p.1307G>S	missense_variant	SNP	0	0	14	6
G1304A	1304	ORF1ab	ORF1ab:p.347E>K	missense_variant	SNP	0	0	0.1		C4276T	4276	ORF1ab	ORF1ab:p.1337Y	synonymous_variant	SNP	0	1	0	0
A1305T	1305	ORF1ab	ORF1ab:p.347E>V	missense_variant	SNP	0	0.31	0		C4321T	4321	ORF1ab	ORF1ab:p.1352A	synonymous_variant	SNP	0	0	14	4
T1343C	1343	ORF1ab	ORF1ab:p.360L	synonymous_variant	SNP	0	0	0.1		A4416C	4416	ORF1ab	ORF1ab:p.1384E>A	missense_variant	SNP	0	1	0	0
A1371G	1371	ORF1ab	ORF1ab:p.369Y>C	missense_variant	SNP	0	0	0.1		G4527A	4527	ORF1ab	ORF1ab:p.1421R>K	missense_variant	SNP	0	0	1	0
C1377T	1377	ORF1ab	ORF1ab:p.371P>L	missense_variant	SNP	0	0	0.19		C4794T	4794	ORF1ab	ORF1ab:p.1510S>F	missense_variant	SNP	0	1	0	0
C1387T	1387	ORF1ab	ORF1ab:p.374H	synonymous_variant	SNP	0	0	0.1		A4851G	4851	ORF1ab	ORF1ab:p.1529K>R	missense_variant	SNP	0	1	0	0
T1391C	1391	ORF1ab	ORF1ab:p.376S>P	missense_variant	SNP	0	0.63	0		G4960T	4960	ORF1ab	ORF1ab:p.1565V	synonymous_variant	SNP	0	2	0	0
C1419T	1419	ORF1ab	ORF1ab:p.385A>V	missense_variant	SNP	0	0	0.1		G5012T	5012	ORF1ab	ORF1ab:p.1583V>F	missense_variant	SNP	0	1	0	0
C1420T	1420	ORF1ab	ORF1ab:p.385A	synonymous_variant	SNP	0	0.31	0		A5101G	5101	ORF1ab	ORF1ab:p.1612S	synonymous_variant	SNP	0	1	0	0
C1426T	1426	ORF1ab	ORF1ab:p.387Y	synonymous_variant	SNP	0	0.63	0		C5184T	5184	ORF1ab	ORF1ab:p.1640P>L	missense_variant	SNP	49	29	0	0
C1471T	1471	ORF1ab	ORF1ab:p.402R	synonymous_variant	SNP	2.94	0	0		C5221T	5221	ORF1ab	ORF1ab:p.1652H	synonymous_variant	SNP	0	1	0	0
C1519T	1519	ORF1ab	ORF1ab:p.418N	synonymous_variant	SNP	0	0.31	0		C5239T	5239	ORF1ab	ORF1ab:p.1658Y	synonymous_variant	SNP	0	1	0	0
C1572T	1572	ORF1ab	ORF1ab:p.436T>I	missense_variant	SNP	0	0	0.1		A5383G	5383	ORF1ab	ORF1ab:p.1706E	synonymous_variant	SNP	0	1	0	0
G1590T	1590	ORF1ab	ORF1ab:p.442G>V	missense_variant	SNP	0	0.63	0		T5386G	5386	ORF1ab	ORF1ab:p.1707A	synonymous_variant	SNP	0	0	1	10
C1612T	1612	ORF1ab	ORF1ab:p.449N	synonymous_variant	SNP	0	0	0.1		C5392T	5392	ORF1ab	ORF1ab:p.1709N	synonymous_variant	SNP	0	2	0	0
A1635T	1635	ORF1ab	ORF1ab:p.457E>V	missense_variant	SNP	0	0.31	0		C5526T	5526	ORF1ab	ORF1ab:p.1754T>I	missense_variant	SNP	0	1	0	0
C1663T	1663	ORF1ab	ORF1ab:p.466D	synonymous_variant	SNP	0	0.31	0		G5539A	5539	ORF1ab	ORF1ab:p.1758Q	synonymous_variant	SNP	0	3	0	0
C1684T	1684	ORF1ab	ORF1ab:p.473I	synonymous_variant	SNP	0	0.31	0		G5554T	5554	ORF1ab	ORF1ab:p.1763K>N	missense_variant	SNP	0	4	0	0
C1686T	1686	ORF1ab	ORF1ab:p.474A>V	missense_variant	SNP	0	0	0.1		A5584G	5584	ORF1ab	ORF1ab:p.1773T	synonymous_variant	SNP	0	8	0	0
T1705C	1705	ORF1ab	ORF1ab:p.480F	synonymous_variant	SNP	0	0	0.19		A5584T	5584	ORF1ab	ORF1ab:p.1773T	synonymous_variant	SNP	0	2	0	0
C1722T	1722	ORF1ab	ORF1ab:p.486A>V	missense_variant	SNP	2.94	0	0		C5628T	5628	ORF1ab	ORF1ab:p.1788T>M	missense_variant	SNP	0	1	0	0
G1727A	1727	ORF1ab	ORF1ab:p.488V>M	missense_variant	SNP	0	0.94	0		C5646T	5646	ORF1ab	ORF1ab:p.1794T>I	missense_variant	SNP	0	4	0	0
G1729A	1729	ORF1ab	ORF1ab:p.488V	synonymous_variant	SNP	0	0.63	0		A5650G	5650	ORF1ab	ORF1ab:p.1795K	synonymous_variant	SNP	0	4	0	0
A1732G	1732	ORF1ab	ORF1ab:p.489E	synonymous_variant	SNP	0	0.31	0		C5672T	5672	ORF1ab	ORF1ab:p.1803P>S	missense_variant	SNP	0	0	0	1
G1738T	1738	ORF1ab	ORF1ab:p.491V	synonymous_variant	SNP	0	0.63	0.1		C5730T	5730	ORF1ab	ORF1ab:p.1822T>I	missense_variant	SNP	0	0	1	2
G1738C	1738	ORF1ab	ORF1ab:p.491V	synonymous_variant	SNP	0	0	0.1		C5777T	5777	ORF1ab	ORF1ab:p.1838H>Y	missense_variant	SNP	0	1	0	0
T1753C	1753	ORF1ab	ORF1ab:p.496Y	synonymous_variant	SNP	0	0.31	0		C5878G	5878	ORF1ab	ORF1ab:p.1871N>K	missense_variant	SNP	0	1	0	0
C1812T	1812	ORF1ab	ORF1ab:p.516A>V	missense_variant	SNP	2.94	0	0		G5924A	5924	ORF1ab	ORF1ab:p.1887V>I	missense_variant	SNP	0	0	0	3
G1820A	1820	ORF1ab	ORF1ab:p.519G>S	missense_variant	SNP	0	0.31	0		G5972T	5972	ORF1ab	ORF1ab:p.1903D>Y	missense_variant	SNP	0	4	0	0
C1825T	1825	ORF1ab	ORF1ab:p.520A	synonymous_variant	SNP	0	0.31	0		C5986T	5986	ORF1ab	ORF1ab:p.1907F	synonymous_variant	SNP	0	1	0	0
A1846G	1846	ORF1ab	ORF1ab:p.527K	synonymous_variant	SNP	0	0.31	0		C6128T	6128	ORF1ab	ORF1ab:p.1955L>F	missense_variant	SNP	0	1	0	0
C1848T	1848	ORF1ab	ORF1ab:p.528S>L	missense_variant	SNP	0	0.31	0.1		T6142C	6142	ORF1ab	ORF1ab:p.1959F	synonymous_variant	SNP	0	1	0	0
C1853T	1853	ORF1ab	ORF1ab:p.530L	synonymous_variant	SNP	0	0.31	0		A6206C	6206	ORF1ab	ORF1ab:p.1981K>Q	missense_variant	SNP	0	1	0	0
C1878T	1878	ORF1ab	ORF1ab:p.538S>L	missense_variant	SNP	0	0.31	0		C6213T	6213	ORF1ab	ORF1ab:p.1983A>V	missense_variant	SNP	0	1	0	0
G1890T	1890	ORF1ab	ORF1ab:p.542R>L	missense_variant	SNP	0	0.31	0		C6402T	6402	ORF1ab	ORF1ab:p.2046P>L	missense_variant	SNP	49	22	0	0
C1898A	1898	ORF1ab	ORF1ab:p.545R	synonymous_variant	SNP	0	1.25	0		C6408T	6408	ORF1ab	ORF1ab:p.2048S>F	missense_variant	SNP	0	6	0	0
C1912T	1912	ORF1ab	ORF1ab:p.549S	synonymous_variant	SNP	0	0.94	0.38		G6421T	6421	ORF1ab	ORF1ab:p.2052V	synonymous_variant	SNP	0	1	0	0
C1915T	1915	ORF1ab	ORF1ab:p.550R	synonymous_variant	SNP	0	0	0.1		C6449T	6449	ORF1ab	ORF1ab:p.2062L>F	missense_variant	SNP	0	1	0	0
T1927A	1927	ORF1ab	ORF1ab:p.554T	synonymous_variant	SNP	2.94	0	0		A6497G	6497	ORF1ab	ORF1ab:p.2078K>E	missense_variant	SNP	0	1	0	0
C1929T	1929	ORF1ab	ORF1ab:p.555A>V	missense_variant	SNP	0	0.31	0		C6500T	6500	ORF1ab	ORF1ab:p.2079P>S	missense_variant	SNP	0	0	0	1
C1938T	1938	ORF1ab	ORF1ab:p.558S>F	missense_variant	SNP	0	0.94	0		T6508C	6508	ORF1ab	ORF1ab:p.2081N	synonymous_variant	SNP	0	1	0	0
G1957T	1957	ORF1ab	ORF1ab:p.564K>N	missense_variant	SNP	0	0	0.29		ATAG6510A	6510	ORF1ab	ORF1ab:p.2082-2083NS>N	inframe_deletion	Deletion	0	0	0	1
C2003T	2003	ORF1ab	ORF1ab:p.580L>F	missense_variant	SNP	0	0.31	0		AGTT6512A	6512	ORF1ab	ORF1ab:p.2083-2084SL>I	inframe_deletion	Deletion	0	0	0	1
C2023T	2023	ORF1ab	ORF1ab:p.586F	synonymous_variant	SNP	0	0	0.38		C6539T	6539	ORF1ab	ORF1ab:p.2092H>Y	missense_variant	SNP	41	17	0	0
G2035T	2035	ORF1ab	ORF1ab:p.590L>F	missense_variant	SNP	0	0.31	0		C6555T	6555	ORF1ab	ORF1ab:p.2097A>V	missense_variant	SNP	0	1	0	0
C2037T	2037	ORF1ab	ORF1ab:p.591A>V	missense_variant	SNP	0	0.63	0.1		T6620C	6620	ORF1ab	ORF1ab:p.2119L	synonymous_variant	SNP	0	1	0	0
C2040T	2040	ORF1ab	ORF1ab:p.592T>I	missense_variant	SNP	0	0	0.1		G6622A	6622	ORF1ab	ORF1ab:p.2119L	synonymous_variant	SNP	0	1	0	0
C2062T	2062	ORF1ab	ORF1ab:p.599A	synonymous_variant	SNP	0	0.31	0		C6730T	6730	ORF1ab	ORF1ab:p.2155N	synonymous_variant	SNP	0	2	0	0
T2080G	2080	ORF1ab	ORF1ab:p.605V	synonymous_variant	SNP	0	0.31	0		C6752T	6752	ORF1ab	ORF1ab:p.2163R>C	missense_variant	SNP	0	1	0	0
C2106T	2106	ORF1ab	ORF1ab:p.614T>I	missense_variant	SNP	0	0	0.1		C6786T	6786	ORF1ab	ORF1ab:p.2174T>I	missense_variant	SNP	50	0	0	0
C2110T	2110	ORF1ab	ORF1ab:p.615N	synonymous_variant	SNP	14.71	0	0		C6807T	6807	ORF1ab	ORF1ab:p.2181T>I	missense_variant	SNP	0	1	0	0
C2143T	2143	ORF1ab	ORF1ab:p.626P	synonymous_variant	SNP	0	3.13	0		T6937C	6937	ORF1ab	ORF1ab:p.2224S	synonymous_variant	SNP	0	1	0	0
A2214G	2214	ORF1ab	ORF1ab:p.650K>R	missense_variant	SNP	0	0	0.1		C6968T	6968	ORF1ab	ORF1ab:p.2235L	synonymous_variant	SNP	0	1	0	0
G2229A	2229	ORF1ab	ORF1ab:p.655C>Y	missense_variant	SNP	0	0	0.1		G7070A	7070	ORF1ab	ORF1ab:p.2269G>S	missense_variant	SNP	0	0	1	0
G2243A	2243	ORF1ab	ORF1ab:p.660V>I	missense_variant	SNP	0	0	0.19		C7113T	7113	ORF1ab	ORF1ab:p.2283T>I	missense_variant	SNP	0	1	0	0
A2270G	2270	ORF1ab	ORF1ab:p.669K>E	missense_variant	SNP	5.88	0	0		C7124T	7124	ORF1ab	ORF1ab:p.2287P>S	missense_variant	SNP	50	63	0	0
G2272A	2272	ORF1ab	ORF1ab:p.669K	synonymous_variant	SNP	0	0	0.1		C7173T	7173	ORF1ab	ORF1ab:p.2303S>F	missense_variant	SNP	0	1	0	0
A2276G	2276	ORF1ab	ORF1ab:p.671I>V	missense_variant	SNP	0	0.31	0		T7205C	7205	ORF1ab	ORF1ab:p.2314F>L	missense_variant	SNP	0	1	0	0
G2281A	2281	ORF1ab	ORF1ab:p.672K	synonymous_variant	SNP	0	0.31	0		T7292C	7292	ORF1ab	ORF1ab:p.2343L	synonymous_variant	SNP	0	1	0	0
C2306T	2306	ORF1ab	ORF1ab:p.681L>F	missense_variant	SNP	0	0	0.1		C7299T	7299	ORF1ab	ORF1ab:p.2345A>V	missense_variant	SNP	0	1	0	0
G2323A	2323	ORF1ab	ORF1ab:p.686L	synonymous_variant	SNP	0	0	0.1		C7390T	7390	ORF1ab	ORF1ab:p.2375A	synonymous_variant	SNP	0	1	0	0
C2334T	2334	ORF1ab	ORF1ab:p.690A>V	missense_variant	SNP	0	0	0.19		G7405A	7405	ORF1ab	ORF1ab:p.2380M>I	missense_variant	SNP	0	1	0	0
T2346C	2346	ORF1ab	ORF1ab:p.694I>T	missense_variant	SNP	0	0	0.19		C7420T	7420	ORF1ab	ORF1ab:p.2385I	synonymous_variant	SNP	0	2	0	0
G2354A	2354	ORF1ab	ORF1ab:p.697G>R	missense_variant	SNP	0	0	0.1		C7536T	7536	ORF1ab	ORF1ab:p.2424T>I	missense_variant	SNP	0	1	0	0
A2368G	2368	ORF1ab	ORF1ab:p.701K	synonymous_variant	SNP	0	0	0.1		C7712T	7712	ORF1ab	ORF1ab:p.2483P>S	missense_variant	SNP	0	1	0	0
C2388T	2388	ORF1ab	ORF1ab:p.708T>I	missense_variant	SNP	0	0	0.1		C7728T	7728	ORF1ab	ORF1ab:p.2488S>F	missense_variant	SNP	0	1	0	0
C2395T	2395	ORF1ab	ORF1ab:p.710V	synonymous_variant	SNP	0	0.31	0		C7735T	7735	ORF1ab	ORF1ab:p.2490I	synonymous_variant	SNP	0	2	0	0
G2398A	2398	ORF1ab	ORF1ab:p.711T	synonymous_variant	SNP	0	0	0.19		T7759C	7759	ORF1ab	ORF1ab:p.2498N	synonymous_variant	SNP	0	1	0	0
C2416T	2416	ORF1ab	ORF1ab:p.717Y	synonymous_variant	SNP	0	0	0.1		C7834T	7834	ORF1ab	ORF1ab:p.2523N	synonymous_variant	SNP	0	1	0	0
T2428C	2428	ORF1ab	ORF1ab:p.721V	synonymous_variant	SNP	0	0	0.1		C7851T	7851	ORF1ab	ORF1ab:p.2529A>V	missense_variant	SNP	0	4	0	0
C2433T	2433	ORF1ab	ORF1ab:p.723S>F	missense_variant	SNP	0	0	0.1		C7945T	7945	ORF1ab	ORF1ab:p.2560Y	synonymous_variant	SNP	0	0	1	0
G2441A	2441	ORF1ab	ORF1ab:p.726E>K	missense_variant	SNP	0	0	0.19		C8074T	8074	ORF1ab	ORF1ab:p.2603N	synonymous_variant	SNP	0	1	0	0
G2447T	2447	ORF1ab	ORF1ab:p.728G>C	missense_variant	SNP	5.88	0	0		G8135T	8135	ORF1ab	ORF1ab:p.2624V>L	missense_variant	SNP	0	1	0	0
C2449T	2449	ORF1ab	ORF1ab:p.728G	synonymous_variant	SNP	0	0.63	0		G8179T	8179	ORF1ab	ORF1ab:p.2638R	synonymous_variant	SNP	0	1	0	0
C2453T	2453	ORF1ab	ORF1ab:p.730L>F	missense_variant	SNP	14.71	0	0.48		C8293T	8293	ORF1ab	ORF1ab:p.2676T	synonymous_variant	SNP	0	1	0	0
C2455T	2455	ORF1ab	ORF1ab:p.730L	synonymous_variant	SNP	0	0	0.1		C8299T	8299	ORF1ab	ORF1ab:p.2678N	synonymous_variant	SNP	0	1	0	0
G2468GC	2468	ORF1ab	ORF1ab:p.735A>AX	frameshift_variant	Insertion	0	0	0.1		C8311T	8311	ORF1ab	ORF1ab:p.2682N	synonymous_variant	SNP	0	1	0	0
C2470T	2470	ORF1ab	ORF1ab:p.735A	synonymous_variant	SNP	0	0	10.93		C8326T	8326	ORF1ab	ORF1ab:p.2687D	synonymous_variant	SNP	0	1	0	0
C2485T	2485	ORF1ab	ORF1ab:p.740I	synonymous_variant	SNP	0	0	0.1		T8329A	8329	ORF1ab	ORF1ab:p.2688L	synonymous_variant	SNP	0	4	0	0
C2488T	2488	ORF1ab	ORF1ab:p.741F	synonymous_variant	SNP	0	0.31	0		C8344T	8344	ORF1ab	ORF1ab:p.2693D	synonymous_variant	SNP	0	1	0	0
C2509T	2509	ORF1ab	ORF1ab:p.748P	synonymous_variant	SNP	0	0.94	0		A8379G	8379	ORF1ab	ORF1ab:p.2705K>R	missense_variant	SNP	0	4	0	0
G2518T	2518	ORF1ab	ORF1ab:p.751V	synonymous_variant	SNP	0	0.63	0		G8393A	8393	ORF1ab	ORF1ab:p.2710A>T	missense_variant	SNP	0	0	1	10
C2523T	2523	ORF1ab	ORF1ab:p.753T>I	missense_variant	SNP	0	0.31	0.1		C8640T	8640	ORF1ab	ORF1ab:p.2792P>L	missense_variant	SNP	0	1	0	0
C2544T	2544	ORF1ab	ORF1ab:p.760T>I	missense_variant	SNP	11.76	0	0		A8728C	8728	ORF1ab	ORF1ab:p.2821A	synonymous_variant	SNP	0	1	0	0
A2560G	2560	ORF1ab	ORF1ab:p.765P	synonymous_variant	SNP	0	1.25	0		T8822C	8822	ORF1ab	ORF1ab:p.2853L	synonymous_variant	SNP	0	1	0	0
C2594T	2594	ORF1ab	ORF1ab:p.777P>S	missense_variant	SNP	0	0.63	0		A8837G	8837	ORF1ab	ORF1ab:p.2858I>V	missense_variant	SNP	0	1	0	0
C2695T	2695	ORF1ab	ORF1ab:p.810N	synonymous_variant	SNP	0	0.31	0		G8861A	8861	ORF1ab	ORF1ab:p.2866V>M	missense_variant	SNP	0	1	0	0
C2710T	2710	ORF1ab	ORF1ab:p.815L	synonymous_variant	SNP	0	0	0.1		A8882T	8882	ORF1ab	ORF1ab:p.2873I>L	missense_variant	SNP	0	0	1	0
C2716T	2716	ORF1ab	ORF1ab:p.817G	synonymous_variant	SNP	0	0.31	0		C8964T	8964	ORF1ab	ORF1ab:p.2900S>L	missense_variant	SNP	0	1	0	0
C2736A	2736	ORF1ab	ORF1ab:p.824T>N	missense_variant	SNP	0	0	0.1		C8986T	8986	ORF1ab	ORF1ab:p.2907D	synonymous_variant	SNP	50	63	0	0
T2770C	2770	ORF1ab	ORF1ab:p.835G	synonymous_variant	SNP	0	0	0.1		G9053T	9053	ORF1ab	ORF1ab:p.2930V>L	missense_variant	SNP	50	63	0	0
C2788T	2788	ORF1ab	ORF1ab:p.841I	synonymous_variant	SNP	0	0	0.1		A9119T	9119	#N/A	#N/A	#N/A	#N/A	0	1	0	0
C2790T	2790	ORF1ab	ORF1ab:p.842T>I	missense_variant	SNP	0	0	22.72		C9214T	9214	ORF1ab	ORF1ab:p.2983Y	synonymous_variant	SNP	0	1	0	0
T2824C	2824	ORF1ab	ORF1ab:p.853L	synonymous_variant	SNP	0	0.31	0		C9344T	9344	ORF1ab	ORF1ab:p.3027L>F	missense_variant	SNP	0	0	16	7
A2832G	2832	ORF1ab	ORF1ab:p.856K>R	missense_variant	SNP	0	0.31	49.47		T9358C	9358	ORF1ab	ORF1ab:p.3031F	synonymous_variant	SNP	0	2	0	0
C2862T	2862	ORF1ab	ORF1ab:p.866T>I	missense_variant	SNP	0	0	0.1		A9424G	9424	ORF1ab	ORF1ab:p.3053V	synonymous_variant	SNP	0	0	16	7
C2881T	2881	ORF1ab	ORF1ab:p.872A	synonymous_variant	SNP	0	0	0.1		C9430T	9430	ORF1ab	ORF1ab:p.3055I	synonymous_variant	SNP	0	1	0	0
C2902T	2902	ORF1ab	ORF1ab:p.879V	synonymous_variant	SNP	0	0	1.05		C9521T	9521	ORF1ab	ORF1ab:p.3086L>F	missense_variant	SNP	0	2	0	0
A2908G	2908	ORF1ab	ORF1ab:p.881K	synonymous_variant	SNP	0	0.31	0		C9534T	9534	ORF1ab	ORF1ab:p.3090T>I	missense_variant	SNP	0	0	15	7
G2967A	2967	ORF1ab	ORF1ab:p.901S>N	missense_variant	SNP	0	0	0.1		C9559T	9559	ORF1ab	ORF1ab:p.3098Y	synonymous_variant	SNP	11	1	0	0
C3037T	3037	ORF1ab	ORF1ab:p.924F	synonymous_variant	SNP	82.35	95.94	99.9		T9566G	9566	ORF1ab	ORF1ab:p.3101L>V	missense_variant	SNP	0	1	0	0
C3041T	3041	ORF1ab	ORF1ab:p.926P>S	missense_variant	SNP	0	0.31	0		A9685G	9685	ORF1ab	ORF1ab:p.3140I>M	missense_variant	SNP	0	1	0	0
A3046G	3046	ORF1ab	ORF1ab:p.927P	synonymous_variant	SNP	0	0	0.1		G9802T	9802	ORF1ab	ORF1ab:p.3179A	synonymous_variant	SNP	0	1	0	0
A3069G	3069	ORF1ab	ORF1ab:p.935D>G	missense_variant	SNP	0	0.31	0		C9803T	9803	ORF1ab	ORF1ab:p.3180L	synonymous_variant	SNP	0	0	1	0
A3076G	3076	ORF1ab	ORF1ab:p.937E	synonymous_variant	SNP	0	0	0.1		C9808T	9808	ORF1ab	ORF1ab:p.3181C	synonymous_variant	SNP	0	1	0	0
A3078C	3078	ORF1ab	ORF1ab:p.938E>A	missense_variant	SNP	0	0	0.1		C9811T	9811	ORF1ab	ORF1ab:p.3182T	synonymous_variant	SNP	0	2	0	0
C3092T	3092	ORF1ab	ORF1ab:p.943P>S	missense_variant	SNP	0	0.31	0		C9866T	9866	ORF1ab	ORF1ab:p.3201L>F	missense_variant	SNP	0	0	15	7
C3096T	3096	ORF1ab	ORF1ab:p.944S>L	missense_variant	SNP	0	0.31	0.29		C9891T	9891	ORF1ab	ORF1ab:p.3209A>V	missense_variant	SNP	49	28	0	0
T3104C	3104	ORF1ab	ORF1ab:p.947Y>H	missense_variant	SNP	0	0	0.29		C10029T	10029	ORF1ab	ORF1ab:p.3255T>I	missense_variant	SNP	51	66	17	17
T3112C	3112	ORF1ab	ORF1ab:p.949Y	synonymous_variant	SNP	0	0.31	0		T10031G	10031	ORF1ab	ORF1ab:p.3256S>A	missense_variant	SNP	0	1	0	0
A3126C	3126	ORF1ab	ORF1ab:p.954D>A	missense_variant	SNP	0	0.31	0		T10117C	10117	ORF1ab	ORF1ab:p.3284T	synonymous_variant	SNP	0	0	1	0
G3145A	3145	ORF1ab	ORF1ab:p.960L	synonymous_variant	SNP	0	0	0.1		C10138T	10138	ORF1ab	ORF1ab:p.3291N	synonymous_variant	SNP	0	4	0	0
G3152A	3152	ORF1ab	ORF1ab:p.963G>S	missense_variant	SNP	0	0.31	0		C10198T	10198	ORF1ab	ORF1ab:p.3311D	synonymous_variant	SNP	0	0	3	0
G3164A	3164	ORF1ab	ORF1ab:p.967A>T	missense_variant	SNP	0	0.31	0		G10255T	10255	ORF1ab	ORF1ab:p.3330L>F	missense_variant	SNP	0	1	0	0
C3170T	3170	ORF1ab	ORF1ab:p.969L>F	missense_variant	SNP	0	0	0.1		A10323G	10323	ORF1ab	ORF1ab:p.3353K>R	missense_variant	SNP	0	1	0	0
T3172A	3172	ORF1ab	ORF1ab:p.969L	synonymous_variant	SNP	0	0	0.1		C10376T	10376	ORF1ab	ORF1ab:p.3371P>S	missense_variant	SNP	0	1	0	0
C3177T	3177	ORF1ab	ORF1ab:p.971P>L	missense_variant	SNP	0	1.56	0.1		G10396T	10396	ORF1ab	ORF1ab:p.3377V	synonymous_variant	SNP	0	1	0	0
A3196G	3196	ORF1ab	ORF1ab:p.977E	synonymous_variant	SNP	0	0.31	0		A10399G	10399	ORF1ab	ORF1ab:p.3378L	synonymous_variant	SNP	0	1	0	0
A3205T	3205	ORF1ab	ORF1ab:p.980L>F	missense_variant	SNP	0	1.56	0		G10447A	10447	ORF1ab	ORF1ab:p.3394R	synonymous_variant	SNP	0	0	14	3
C3241T	3241	ORF1ab	ORF1ab:p.992D	synonymous_variant	SNP	0	0	4.31		C10449A	10449	ORF1ab	ORF1ab:p.3395P>H	missense_variant	SNP	1	0	17	13
G3251T	3251	ORF1ab	ORF1ab:p.996D>Y	missense_variant	SNP	0	0.31	0		C10449T	10449	ORF1ab	ORF1ab:p.3395P>L	missense_variant	SNP	0	2	0	0
C3267T	3267	ORF1ab	ORF1ab:p.1001T>I	missense_variant	SNP	97.06	0	0		C10507T	10507	ORF1ab	ORF1ab:p.3414N	synonymous_variant	SNP	0	1	0	0
A3273T	3273	ORF1ab	ORF1ab:p.1003Q>L	missense_variant	SNP	5.88	0	0		C10725A	10725	ORF1ab	ORF1ab:p.3487T>N	missense_variant	SNP	0	1	0	0
G3287T	3287	ORF1ab	ORF1ab:p.1008V>F	missense_variant	SNP	0	0	0.1		C10728T	10728	ORF1ab	ORF1ab:p.3488T>I	missense_variant	SNP	0	1	0	0
G3320T	3320	ORF1ab	ORF1ab:p.1019V>F	missense_variant	SNP	0	0	0.1		C10741T	10741	ORF1ab	ORF1ab:p.3492D	synonymous_variant	SNP	0	1	0	0
G3328T	3328	ORF1ab	ORF1ab:p.1021Q>H	missense_variant	SNP	0	0.31	0		C10755T	10755	ORF1ab	ORF1ab:p.3497A>V	missense_variant	SNP	0	1	0	0
A3350G	3350	ORF1ab	ORF1ab:p.1029S>G	missense_variant	SNP	0	1.25	0		T10771C	10771	ORF1ab	ORF1ab:p.3502Y	synonymous_variant	SNP	0	1	0	0
C3426T	3426	ORF1ab	ORF1ab:p.1054P>L	missense_variant	SNP	0	0	0.1		G10846T	10846	ORF1ab	ORF1ab:p.3527M>I	missense_variant	SNP	0	1	0	0
C3487T	3487	ORF1ab	ORF1ab:p.1074A	synonymous_variant	SNP	0	0.31	0		A10897T	10897	ORF1ab	ORF1ab:p.3544I	synonymous_variant	SNP	0	1	0	0
A3523G	3523	ORF1ab	ORF1ab:p.1086E	synonymous_variant	SNP	0	0	0.1		C10969T	10969	ORF1ab	ORF1ab:p.3568F	synonymous_variant	SNP	0	1	0	0
G3563A	3563	ORF1ab	ORF1ab:p.1100G>S	missense_variant	SNP	0	0	0.1		C10977T	10977	ORF1ab	ORF1ab:p.3571A>V	missense_variant	SNP	0	1	0	0
A3569G	3569	ORF1ab	ORF1ab:p.1102S>G	missense_variant	SNP	0	0	0.1		A11002C	11002	ORF1ab	ORF1ab:p.3579T	synonymous_variant	SNP	0	1	0	0
G3573A	3573	ORF1ab	ORF1ab:p.1103C>Y	missense_variant	SNP	0	0	0.1		C11003T	11003	ORF1ab	ORF1ab:p.3580H>Y	missense_variant	SNP	0	1	0	0
G3582A	3582	ORF1ab	ORF1ab:p.1106S>N	missense_variant	SNP	0	0	0.1		G11083T	11083	ORF1ab	ORF1ab:p.3606L>F	missense_variant	SNP	0	4	0	0
C3608T	3608	ORF1ab	ORF1ab:p.1115L>F	missense_variant	SNP	2.94	0	0		T11110C	11110	ORF1ab	ORF1ab:p.3615A	synonymous_variant	SNP	0	1	0	0
C3619T	3619	ORF1ab	ORF1ab:p.1118V	synonymous_variant	SNP	0	0.31	0.1		A11117G	11117	ORF1ab	ORF1ab:p.3618I>V	missense_variant	SNP	0	1	0	0
C3653T	3653	ORF1ab	ORF1ab:p.1130L>F	missense_variant	SNP	0	0	0.58		A11140T	11140	ORF1ab	ORF1ab:p.3625A	synonymous_variant	SNP	11	0	0	0
C3686A	3686	ORF1ab	ORF1ab:p.1141H>N	missense_variant	SNP	0	0	0.1		G11161A	11161	ORF1ab	ORF1ab:p.3632K	synonymous_variant	SNP	0	4	0	0
C3717T	3717	ORF1ab	ORF1ab:p.1151A>V	missense_variant	SNP	0	0	0.1		A11201G	11201	ORF1ab	ORF1ab:p.3646T>A	missense_variant	SNP	49	65	0	0
C3732T	3732	ORF1ab	ORF1ab:p.1156A>V	missense_variant	SNP	0	0	0.1		T11288G	11288	ORF1ab	ORF1ab:p.3675S>A	missense_variant	SNP	0	0	1	0
C3737T	3737	ORF1ab	ORF1ab:p.1158P>S	missense_variant	SNP	0	0	0.1		C11289A	11289	ORF1ab	ORF1ab:p.3675S>Y	missense_variant	SNP	0	0	1	0
C3738A	3738	ORF1ab	ORF1ab:p.1158P>H	missense_variant	SNP	0	0.94	0		G11291A	11291	ORF1ab	ORF1ab:p.3676G>S	missense_variant	SNP	0	0	1	1
C3743T	3743	ORF1ab	ORF1ab:p.1160H>Y	missense_variant	SNP	0	0	0.1		T11296G	11296	ORF1ab	ORF1ab:p.3677F>L	missense_variant	SNP	0	0	5	0
T3802A	3802	ORF1ab	ORF1ab:p.1179D>E	missense_variant	SNP	0	0.31	0		A11332G	11332	ORF1ab	ORF1ab:p.3689V	synonymous_variant	SNP	50	16	0	0
C3811T	3811	ORF1ab	ORF1ab:p.1182L	synonymous_variant	SNP	0	0.31	0.19		T11418C	11418	ORF1ab	ORF1ab:p.3718V>A	missense_variant	SNP	50	26	0	0
C3817T	3817	ORF1ab	ORF1ab:p.1184D	synonymous_variant	SNP	0	0.31	0		T11422C	11422	ORF1ab	ORF1ab:p.3719Y	synonymous_variant	SNP	0	0	0	1
A3848C	3848	ORF1ab	ORF1ab:p.1195S>R	missense_variant	SNP	0	0.63	0		A11456G	11456	ORF1ab	ORF1ab:p.3731I>V	missense_variant	SNP	0	1	0	0
G3851A	3851	ORF1ab	ORF1ab:p.1196E>K	missense_variant	SNP	0	0	0.1		G11464A	11464	ORF1ab	ORF1ab:p.3733M>I	missense_variant	SNP	0	1	0	0
A3852G	3852	ORF1ab	ORF1ab:p.1196E>G	missense_variant	SNP	0	0.31	0		C11514T	11514	ORF1ab	ORF1ab:p.3750T>I	missense_variant	SNP	0	11	0	0
A3855C	3855	ORF1ab	ORF1ab:p.1197K>T	missense_variant	SNP	0	0	0.1		A11537G	11537	ORF1ab	ORF1ab:p.3758I>V	missense_variant	SNP	0	0	1	10
G3896T	3896	ORF1ab	ORF1ab:p.1211V>F	missense_variant	SNP	0	0	0.19		C11620T	11620	ORF1ab	ORF1ab:p.3785F	synonymous_variant	SNP	0	1	0	0
A3908G	3908	ORF1ab	ORF1ab:p.1215I>V	missense_variant	SNP	0	0.31	0		C11653T	11653	ORF1ab	ORF1ab:p.3796L	synonymous_variant	SNP	0	1	0	0
T3925A	3925	ORF1ab	ORF1ab:p.1220P	synonymous_variant	SNP	0	0	0.1		T11803C	11803	ORF1ab	ORF1ab:p.3846G	synonymous_variant	SNP	0	1	0	0
C3927T	3927	ORF1ab	ORF1ab:p.1221S>L	missense_variant	SNP	0	0	0.1		C11824T	11824	ORF1ab	ORF1ab:p.3853I	synonymous_variant	SNP	0	1	0	0
C3944G	3944	ORF1ab	ORF1ab:p.1227Q>E	missense_variant	SNP	0	0	0.29		C11941T	11941	ORF1ab	ORF1ab:p.3892V	synonymous_variant	SNP	0	1	0	0
A3946T	3946	ORF1ab	ORF1ab:p.1227Q>H	missense_variant	SNP	0	0	0.29		C11962T	11962	ORF1ab	ORF1ab:p.3899L	synonymous_variant	SNP	0	2	0	0
A3959G	3959	ORF1ab	ORF1ab:p.1232I>V	missense_variant	SNP	0	1.25	0		C12025T	12025	ORF1ab	ORF1ab:p.3920S	synonymous_variant	SNP	0	2	0	0
C3987T	3987	ORF1ab	ORF1ab:p.1241T>I	missense_variant	SNP	0	0	0.38		C12115T	12115	ORF1ab	ORF1ab:p.3950S	synonymous_variant	SNP	0	1	0	0
C3992T	3992	ORF1ab	ORF1ab:p.1243L	synonymous_variant	SNP	0	0.31	0		C12153T	12153	ORF1ab	ORF1ab:p.3963A>V	missense_variant	SNP	0	4	0	0
G4016A	4016	ORF1ab	ORF1ab:p.1251E>K	missense_variant	SNP	0	0	0.1		C12651T	12651	ORF1ab	ORF1ab:p.4129T>I	missense_variant	SNP	0	3	0	0
A4034G	4034	ORF1ab	ORF1ab:p.1257I>V	missense_variant	SNP	0	0.31	0		T12673C	12673	ORF1ab	ORF1ab:p.4136A	synonymous_variant	SNP	0	2	0	0
C4113T	4113	ORF1ab	ORF1ab:p.1283A>V	missense_variant	SNP	0	0.31	0.1		G12685A	12685	ORF1ab	ORF1ab:p.4140Q	synonymous_variant	SNP	0	1	0	0
C4158T	4158	ORF1ab	ORF1ab:p.1298A>V	missense_variant	SNP	0	0.31	0		C12763T	12763	ORF1ab	ORF1ab:p.4166D	synonymous_variant	SNP	0	1	0	0
T4165A	4165	ORF1ab	ORF1ab:p.1300V	synonymous_variant	SNP	0	0	0.19		G12769A	12769	ORF1ab	ORF1ab:p.4168A	synonymous_variant	SNP	0	1	0	0
A4166C	4166	ORF1ab	ORF1ab:p.1301I>L	missense_variant	SNP	0	0	0.19		C12823T	12823	ORF1ab	ORF1ab:p.4186S	synonymous_variant	SNP	0	1	0	0
C4169G	4169	ORF1ab	ORF1ab:p.1302P>A	missense_variant	SNP	0	0	0.19		C12880T	12880	ORF1ab	ORF1ab:p.4205I	synonymous_variant	SNP	0	0	14	7
T4171A	4171	ORF1ab	ORF1ab:p.1302P	synonymous_variant	SNP	0	0	0.19		G12907A	12907	ORF1ab	ORF1ab:p.4214R	synonymous_variant	SNP	0	5	0	0
A4172C	4172	ORF1ab	ORF1ab:p.1303T>P	missense_variant	SNP	0	0	0.19		T12946C	12946	ORF1ab	ORF1ab:p.4227Y	synonymous_variant	SNP	49	17	0	0
G4181T	4181	ORF1ab	ORF1ab:p.1306A>S	missense_variant	SNP	0	30	0.1		C13011T	13011	ORF1ab	ORF1ab:p.4249T>I	missense_variant	SNP	0	2	0	0
G4184A	4184	ORF1ab	ORF1ab:p.1307G>S	missense_variant	SNP	0	0	20.33		C13019T	13019	ORF1ab	ORF1ab:p.4252L	synonymous_variant	SNP	0	9	0	0
C4230T	4230	ORF1ab	ORF1ab:p.1322T>I	missense_variant	SNP	0	0	0.1		A13108G	13108	ORF1ab	ORF1ab:p.4281K	synonymous_variant	SNP	0	1	0	0
C4276T	4276	ORF1ab	ORF1ab:p.1337Y	synonymous_variant	SNP	0	0.31	0		T13195C	13195	ORF1ab	ORF1ab:p.4310V	synonymous_variant	SNP	0	0	1	10
C4321T	4321	ORF1ab	ORF1ab:p.1352A	synonymous_variant	SNP	0	0	14.48		T13270G	13270	ORF1ab	ORF1ab:p.4335D>E	missense_variant	SNP	0	1	0	0
C4331T	4331	ORF1ab	ORF1ab:p.1356L	synonymous_variant	SNP	0	0	0.1		C13335T	13335	ORF1ab	ORF1ab:p.4357A>V	missense_variant	SNP	0	1	0	0
G4399T	4399	ORF1ab	ORF1ab:p.1378M>I	missense_variant	SNP	0	0.31	0		T13457C	13457	ORF1ab	ORF1ab:p.4398S>P	missense_variant	SNP	0	1	0	0
A4416C	4416	ORF1ab	ORF1ab:p.1384E>A	missense_variant	SNP	0	0.31	0		C13554T	13554	ORF1ab	ORF1ab:p.4430Y	synonymous_variant	SNP	0	1	0	0
C4421T	4421	ORF1ab	ORF1ab:p.1386R>C	missense_variant	SNP	0	0	0.1		C13585T	13585	ORF1ab	ORF1ab:p.4441L	synonymous_variant	SNP	0	2	0	0
C4423T	4423	ORF1ab	ORF1ab:p.1386R	synonymous_variant	SNP	0	0	0.1		C13720T	13720	ORF1ab	ORF1ab:p.4486P>S	missense_variant	SNP	0	1	0	0
C4438T	4438	ORF1ab	ORF1ab:p.1391V	synonymous_variant	SNP	0	0	0.1		G13903A	13903	ORF1ab	ORF1ab:p.4547D>N	missense_variant	SNP	0	1	0	0
C4475T	4475	ORF1ab	ORF1ab:p.1404R>C	missense_variant	SNP	0	0	0.1		C13944T	13944	ORF1ab	ORF1ab:p.4560N	synonymous_variant	SNP	0	2	0	0
G4527A	4527	ORF1ab	ORF1ab:p.1421R>K	missense_variant	SNP	0	0	0.19		C13957T	13957	ORF1ab	ORF1ab:p.4565R>C	missense_variant	SNP	0	4	0	0
T4532C	4532	ORF1ab	ORF1ab:p.1423Y>H	missense_variant	SNP	0	0	0.1		G14030A	14030	ORF1ab	ORF1ab:p.4589R>Q	missense_variant	SNP	0	2	0	0
C4540T	4540	ORF1ab	ORF1ab:p.1425Y	synonymous_variant	SNP	0	0.31	0		A14116G	14116	ORF1ab	ORF1ab:p.4618T>A	missense_variant	SNP	0	1	0	0
C4543T	4543	ORF1ab	ORF1ab:p.1426T	synonymous_variant	SNP	0	0.31	0		G14122A	14122	ORF1ab	ORF1ab:p.4620G>S	missense_variant	SNP	0	3	0	0
A4548G	4548	ORF1ab	ORF1ab:p.1428K>R	missense_variant	SNP	0	0.31	0		G14188A	14188	ORF1ab	ORF1ab:p.4642A>T	missense_variant	SNP	0	1	0	0
C4577T	4577	ORF1ab	ORF1ab:p.1438L>F	missense_variant	SNP	0	0.31	0		C14262T	14262	ORF1ab	ORF1ab:p.4666D	synonymous_variant	SNP	0	2	0	0
T4579A	4579	ORF1ab	ORF1ab:p.1438L	synonymous_variant	SNP	0	0	0.38		A14317G	14317	ORF1ab	ORF1ab:p.4685T>A	missense_variant	SNP	50	0	0	0
G4649T	4649	ORF1ab	ORF1ab:p.1462A>S	missense_variant	SNP	0	0.31	0		G14400A	14400	ORF1ab	ORF1ab:p.4712V	synonymous_variant	SNP	0	1	0	0
C4668T	4668	ORF1ab	ORF1ab:p.1468S>F	missense_variant	SNP	0	0	0.1		C14408T	14408	ORF1ab	ORF1ab:p.4715P>L	missense_variant	SNP	100	94	16	17
T4699C	4699	ORF1ab	ORF1ab:p.1478S	synonymous_variant	SNP	2.94	0	0		A14421G	14421	ORF1ab	ORF1ab:p.4719G	synonymous_variant	SNP	0	1	0	0
T4732C	4732	ORF1ab	ORF1ab:p.1489Y	synonymous_variant	SNP	0	0.31	0		G14511C	14511	ORF1ab	ORF1ab:p.4749Q>H	missense_variant	SNP	0	1	0	0
T4735C	4735	ORF1ab	ORF1ab:p.1490L	synonymous_variant	SNP	0	0	0.1		G14580T	14580	ORF1ab	ORF1ab:p.4772M>I	missense_variant	SNP	0	4	0	0
C4752T	4752	ORF1ab	ORF1ab:p.1496T>I	missense_variant	SNP	0	0	0.1		T14586A	14586	ORF1ab	ORF1ab:p.4774A	synonymous_variant	SNP	0	4	0	0
C4780A	4780	ORF1ab	ORF1ab:p.1505I	synonymous_variant	SNP	0	0.31	0		G14785T	14785	ORF1ab	ORF1ab:p.4841A>S	missense_variant	SNP	0	1	0	0
C4794T	4794	ORF1ab	ORF1ab:p.1510S>F	missense_variant	SNP	0	1.56	0		C14919T	14919	ORF1ab	ORF1ab:p.4885V	synonymous_variant	SNP	0	1	0	0
C4795T	4795	ORF1ab	ORF1ab:p.1510S	synonymous_variant	SNP	0	0	0.29		G14999A	14999	ORF1ab	ORF1ab:p.4912S>N	missense_variant	SNP	0	1	0	0
T4805C	4805	ORF1ab	ORF1ab:p.1514W>R	missense_variant	SNP	0	0	0.1		C15180T	15180	ORF1ab	ORF1ab:p.4972A	synonymous_variant	SNP	0	1	0	0
C4809T	4809	ORF1ab	ORF1ab:p.1515S>F	missense_variant	SNP	0	0	0.1		C15240T	15240	ORF1ab	ORF1ab:p.4992N	synonymous_variant	SNP	11	1	1	10
C4810A	4810	ORF1ab	ORF1ab:p.1515S	synonymous_variant	SNP	0	0	0.19		G15451A	15451	ORF1ab	ORF1ab:p.5063G>S	missense_variant	SNP	99	69	0	0
A4851G	4851	ORF1ab	ORF1ab:p.1529K>R	missense_variant	SNP	0	0.31	0		G15538A	15538	ORF1ab	ORF1ab:p.5092V>I	missense_variant	SNP	0	1	0	0
T4882C	4882	ORF1ab	ORF1ab:p.1539S	synonymous_variant	SNP	0	0	0.19		C15569T	15569	ORF1ab	ORF1ab:p.5102T>I	missense_variant	SNP	0	1	0	0
C4891T	4891	ORF1ab	ORF1ab:p.1542T	synonymous_variant	SNP	0	0	0.1		G15586T	15586	ORF1ab	ORF1ab:p.5108A>S	missense_variant	SNP	0	2	0	0
C4900T	4900	ORF1ab	ORF1ab:p.1545H	synonymous_variant	SNP	0	0	0.1		C15603T	15603	ORF1ab	ORF1ab:p.5113R	synonymous_variant	SNP	0	2	0	0
C4927T	4927	ORF1ab	ORF1ab:p.1554D	synonymous_variant	SNP	0	0	0.38		G15664T	15664	ORF1ab	ORF1ab:p.5134V>L	missense_variant	SNP	0	1	0	0
G4960T	4960	ORF1ab	ORF1ab:p.1565V	synonymous_variant	SNP	0	0.63	0		G15708T	15708	ORF1ab	ORF1ab:p.5148M>I	missense_variant	SNP	0	1	0	0
C4965T	4965	ORF1ab	ORF1ab:p.1567T>I	missense_variant	SNP	0	0.31	0		C15714T	15714	ORF1ab	ORF1ab:p.5150L	synonymous_variant	SNP	0	0	15	5
C5005T	5005	ORF1ab	ORF1ab:p.1580H	synonymous_variant	SNP	0	0	0.1		C15738T	15738	ORF1ab	ORF1ab:p.5158F	synonymous_variant	SNP	0	2	0	0
G5012T	5012	ORF1ab	ORF1ab:p.1583V>F	missense_variant	SNP	0	0.31	0		A15841G	15841	ORF1ab	ORF1ab:p.5193T>A	missense_variant	SNP	0	1	0	0
G5012A	5012	ORF1ab	ORF1ab:p.1583V>I	missense_variant	SNP	0	0	0.1		G15906T	15906	ORF1ab	ORF1ab:p.5214Q>H	missense_variant	SNP	0	2	0	0
G5017A	5017	ORF1ab	ORF1ab:p.1584V	synonymous_variant	SNP	0	0	0.1		C15952T	15952	ORF1ab	ORF1ab:p.5230L	synonymous_variant	SNP	0	1	0	0
G5023A	5023	ORF1ab	ORF1ab:p.1586M>I	missense_variant	SNP	0	0	0.1		C15952A	15952	ORF1ab	ORF1ab:p.5230L>I	missense_variant	SNP	0	1	0	0
A5041G	5041	ORF1ab	ORF1ab:p.1592Q	synonymous_variant	SNP	5.88	0	0		T15996C	15996	ORF1ab	ORF1ab:p.5244G	synonymous_variant	SNP	0	1	0	0
G5044A	5044	ORF1ab	ORF1ab:p.1593Q	synonymous_variant	SNP	0	0	0.1		C16073T	16073	ORF1ab	ORF1ab:p.5270A>V	missense_variant	SNP	0	2	0	0
T5047A	5047	ORF1ab	ORF1ab:p.1594F>L	missense_variant	SNP	0	0	0.1		C16092T	16092	ORF1ab	ORF1ab:p.5276Y	synonymous_variant	SNP	0	2	0	0
G5062A	5062	ORF1ab	ORF1ab:p.1599L	synonymous_variant	SNP	0	0	0.1		T16209C	16209	ORF1ab	ORF1ab:p.5315A	synonymous_variant	SNP	0	3	0	0
T5076C	5076	ORF1ab	ORF1ab:p.1604V>A	missense_variant	SNP	0	0	0.1		T16242G	16242	ORF1ab	ORF1ab:p.5326V	synonymous_variant	SNP	0	1	0	0
A5101G	5101	ORF1ab	ORF1ab:p.1612S	synonymous_variant	SNP	0	0.31	0		T16251C	16251	ORF1ab	ORF1ab:p.5329C	synonymous_variant	SNP	0	1	0	0
C5157T	5157	ORF1ab	ORF1ab:p.1631A>V	missense_variant	SNP	0	0.31	0.1		C16323T	16323	ORF1ab	ORF1ab:p.5353C	synonymous_variant	SNP	0	1	0	0
T5179C	5179	ORF1ab	ORF1ab:p.1638T	synonymous_variant	SNP	0	0	0.1		C16338T	16338	ORF1ab	ORF1ab:p.5358V	synonymous_variant	SNP	0	1	0	0
C5183T	5183	ORF1ab	ORF1ab:p.1640P>S	missense_variant	SNP	0	0	0.1		T16342C	16342	ORF1ab	ORF1ab:p.5360S>P	missense_variant	SNP	0	0	1	0
C5184T	5184	ORF1ab	ORF1ab:p.1640P>L	missense_variant	SNP	0	33.13	0		C16362T	16362	ORF1ab	ORF1ab:p.5366V	synonymous_variant	SNP	0	1	0	0
G5206T	5206	ORF1ab	ORF1ab:p.1647M>I	missense_variant	SNP	0	0.94	0		G16365T	16365	ORF1ab	ORF1ab:p.5367L>F	missense_variant	SNP	0	1	0	0
C5221T	5221	ORF1ab	ORF1ab:p.1652H	synonymous_variant	SNP	0	0.63	0		C16466T	16466	ORF1ab	ORF1ab:p.5401P>L	missense_variant	SNP	99	93	0	0
C5239T	5239	ORF1ab	ORF1ab:p.1658Y	synonymous_variant	SNP	0	0.31	0.19		T16494C	16494	ORF1ab	ORF1ab:p.5410N	synonymous_variant	SNP	0	2	0	0
C5284T	5284	ORF1ab	ORF1ab:p.1673N	synonymous_variant	SNP	0	0.31	0		C16523T	16523	ORF1ab	ORF1ab:p.5420T>I	missense_variant	SNP	0	1	0	0
C5365T	5365	ORF1ab	ORF1ab:p.1700Y	synonymous_variant	SNP	0	0.31	0		C16551A	16551	ORF1ab	ORF1ab:p.5429D>E	missense_variant	SNP	0	1	0	0
A5368T	5368	ORF1ab	ORF1ab:p.1701R>S	missense_variant	SNP	0	0	0.1		A16653G	16653	ORF1ab	ORF1ab:p.5463K	synonymous_variant	SNP	0	1	0	0
A5383G	5383	ORF1ab	ORF1ab:p.1706E	synonymous_variant	SNP	0	0.31	0		A16698G	16698	ORF1ab	ORF1ab:p.5478V	synonymous_variant	SNP	0	1	0	0
T5386G	5386	ORF1ab	ORF1ab:p.1707A	synonymous_variant	SNP	0	0	55.9		C16869T	16869	ORF1ab	ORF1ab:p.5535Y	synonymous_variant	SNP	0	1	0	0
T5386A	5386	ORF1ab	ORF1ab:p.1707A	synonymous_variant	SNP	0	0	0.1		C16887T	16887	ORF1ab	ORF1ab:p.5541Y	synonymous_variant	SNP	0	2	0	0
C5388A	5388	ORF1ab	ORF1ab:p.1708A>D	missense_variant	SNP	97.06	0	0		G16914T	16914	ORF1ab	ORF1ab:p.5550V	synonymous_variant	SNP	0	1	0	0
C5392T	5392	ORF1ab	ORF1ab:p.1709N	synonymous_variant	SNP	0	0.94	0.1		T17040C	17040	ORF1ab	ORF1ab:p.5592N	synonymous_variant	SNP	0	3	0	0
G5437T	5437	ORF1ab	ORF1ab:p.1724E>D	missense_variant	SNP	0	0.31	0		C17135T	17135	ORF1ab	ORF1ab:p.5624P>L	missense_variant	SNP	0	1	0	0
C5467T	5467	ORF1ab	ORF1ab:p.1734Y	synonymous_variant	SNP	0	0.31	0		G17193T	17193	ORF1ab	ORF1ab:p.5643E>D	missense_variant	SNP	0	1	0	0
C5497T	5497	ORF1ab	ORF1ab:p.1744C	synonymous_variant	SNP	0	0	0.1		A17236G	17236	ORF1ab	ORF1ab:p.5658I>V	missense_variant	SNP	0	1	0	0
C5512T	5512	ORF1ab	ORF1ab:p.1749N	synonymous_variant	SNP	2.94	0	0.19		C17410T	17410	ORF1ab	ORF1ab:p.5716R>C	missense_variant	SNP	0	0	15	7
G5515T	5515	ORF1ab	ORF1ab:p.1750V	synonymous_variant	SNP	0	0	1.05		C17439T	17439	ORF1ab	ORF1ab:p.5725D	synonymous_variant	SNP	0	2	0	0
C5526T	5526	ORF1ab	ORF1ab:p.1754T>I	missense_variant	SNP	0	0.31	0		C17676T	17676	ORF1ab	ORF1ab:p.5804I	synonymous_variant	SNP	0	1	0	0
G5539A	5539	ORF1ab	ORF1ab:p.1758Q	synonymous_variant	SNP	0	0.94	0		G17679T	17679	ORF1ab	ORF1ab:p.5805T	synonymous_variant	SNP	0	1	0	0
C5549T	5549	ORF1ab	ORF1ab:p.1762L>F	missense_variant	SNP	0	0	0.1		A17697T	17697	ORF1ab	ORF1ab:p.5811A	synonymous_variant	SNP	0	4	0	0
G5554T	5554	ORF1ab	ORF1ab:p.1763K>N	missense_variant	SNP	0	2.5	0		A17713C	17713	ORF1ab	ORF1ab:p.5817I>L	missense_variant	SNP	0	2	0	0
C5575T	5575	ORF1ab	ORF1ab:p.1770Y	synonymous_variant	SNP	0	0	0.1		C17746T	17746	ORF1ab	ORF1ab:p.5828P>S	missense_variant	SNP	0	1	0	0
A5584G	5584	ORF1ab	ORF1ab:p.1773T	synonymous_variant	SNP	0	3.75	0		T17748A	17748	ORF1ab	ORF1ab:p.5828P	synonymous_variant	SNP	0	1	0	0
A5584T	5584	ORF1ab	ORF1ab:p.1773T	synonymous_variant	SNP	0	0.63	0		G17944T	17944	ORF1ab	ORF1ab:p.5894V>L	missense_variant	SNP	0	1	0	0
C5628T	5628	ORF1ab	ORF1ab:p.1788T>M	missense_variant	SNP	0	0.31	0		G17964T	17964	ORF1ab	ORF1ab:p.5900M>I	missense_variant	SNP	0	1	0	0
T5635C	5635	ORF1ab	ORF1ab:p.1790G	synonymous_variant	SNP	0	0	0.1		G17974A	17974	ORF1ab	ORF1ab:p.5904D>N	missense_variant	SNP	0	1	0	0
C5646T	5646	ORF1ab	ORF1ab:p.1794T>I	missense_variant	SNP	0	1.56	0		C18032T	18032	ORF1ab	ORF1ab:p.5923T>I	missense_variant	SNP	0	1	0	0
A5650G	5650	ORF1ab	ORF1ab:p.1795K	synonymous_variant	SNP	0	2.5	0		C18086T	18086	ORF1ab	ORF1ab:p.5941T>I	missense_variant	SNP	0	1	0	0
C5672T	5672	ORF1ab	ORF1ab:p.1803P>S	missense_variant	SNP	0	0	2.11		C18129T	18129	ORF1ab	ORF1ab:p.5955D	synonymous_variant	SNP	0	1	0	0
A5703T	5703	ORF1ab	ORF1ab:p.1813Q>L	missense_variant	SNP	0	0	0.1		A18163G	18163	ORF1ab	ORF1ab:p.5967I>V	missense_variant	SNP	0	0	17	17
G5704T	5704	ORF1ab	ORF1ab:p.1813Q>H	missense_variant	SNP	0	0.31	0		C18176T	18176	ORF1ab	ORF1ab:p.5971P>L	missense_variant	SNP	0	2	0	0
G5704A	5704	ORF1ab	ORF1ab:p.1813Q	synonymous_variant	SNP	0	0	0.1		G18186T	18186	ORF1ab	ORF1ab:p.5974M>I	missense_variant	SNP	0	1	0	0
T5705A	5705	ORF1ab	ORF1ab:p.1814Y>N	missense_variant	SNP	0	0	0.1		G18255T	18255	ORF1ab	ORF1ab:p.5997M>I	missense_variant	SNP	0	1	0	0
C5724T	5724	ORF1ab	ORF1ab:p.1820T>I	missense_variant	SNP	0	0	0.1		G18318T	18318	ORF1ab	ORF1ab:p.6018G	synonymous_variant	SNP	0	1	0	0
C5730T	5730	ORF1ab	ORF1ab:p.1822T>I	missense_variant	SNP	0	0	2.97		C18326T	18326	ORF1ab	ORF1ab:p.6021A>V	missense_variant	SNP	0	1	0	0
C5777T	5777	ORF1ab	ORF1ab:p.1838H>Y	missense_variant	SNP	0	0.94	0		T18369A	18369	ORF1ab	ORF1ab:p.6035G	synonymous_variant	SNP	0	1	0	0
A5802G	5802	ORF1ab	ORF1ab:p.1846Y>C	missense_variant	SNP	0	0	0.1		C18508T	18508	ORF1ab	ORF1ab:p.6082L>F	missense_variant	SNP	0	1	0	0
C5806T	5806	ORF1ab	ORF1ab:p.1847C	synonymous_variant	SNP	0	0	0.19		T18588C	18588	ORF1ab	ORF1ab:p.6108F	synonymous_variant	SNP	0	4	0	0
C5822T	5822	ORF1ab	ORF1ab:p.1853L>F	missense_variant	SNP	0	0	0.1		C18647A	18647	ORF1ab	ORF1ab:p.6128P>H	missense_variant	SNP	0	1	0	0
A5836T	5836	ORF1ab	ORF1ab:p.1857S	synonymous_variant	SNP	0	0.31	0		G18651T	18651	ORF1ab	ORF1ab:p.6129E>D	missense_variant	SNP	0	1	0	0
C5849T	5849	ORF1ab	ORF1ab:p.1862P>S	missense_variant	SNP	0	0	0.1		C18687T	18687	ORF1ab	ORF1ab:p.6141C	synonymous_variant	SNP	0	1	0	0
C5878G	5878	ORF1ab	ORF1ab:p.1871N>K	missense_variant	SNP	0	0.31	0		C18744T	18744	ORF1ab	ORF1ab:p.6160Y	synonymous_variant	SNP	0	1	0	0
G5924A	5924	ORF1ab	ORF1ab:p.1887V>I	missense_variant	SNP	0	0	9.4		G18782T	18782	ORF1ab	ORF1ab:p.6173G>V	missense_variant	SNP	0	1	0	0
A5939G	5939	ORF1ab	ORF1ab:p.1892I>V	missense_variant	SNP	0	0.31	0		C18788T	18788	ORF1ab	ORF1ab:p.6175T>I	missense_variant	SNP	0	2	0	0
T5952G	5952	ORF1ab	ORF1ab:p.1896L>W	missense_variant	SNP	5.88	0	0		G18816A	18816	ORF1ab	ORF1ab:p.6184L	synonymous_variant	SNP	0	1	0	0
G5972T	5972	ORF1ab	ORF1ab:p.1903D>Y	missense_variant	SNP	0	1.56	0		G18905A	18905	ORF1ab	ORF1ab:p.6214R>H	missense_variant	SNP	0	2	0	0
T5981C	5981	ORF1ab	ORF1ab:p.1906Y>H	missense_variant	SNP	0	0	0.1		T18920C	18920	ORF1ab	ORF1ab:p.6219I>T	missense_variant	SNP	0	1	0	0
C5986T	5986	ORF1ab	ORF1ab:p.1907F	synonymous_variant	SNP	91.18	0.31	0		C19017T	19017	ORF1ab	ORF1ab:p.6251F	synonymous_variant	SNP	0	2	0	0
T6023C	6023	ORF1ab	ORF1ab:p.1920Y>H	missense_variant	SNP	0	0	0.1		C19029T	19029	ORF1ab	ORF1ab:p.6255H	synonymous_variant	SNP	0	1	0	0
C6027T	6027	ORF1ab	ORF1ab:p.1921P>L	missense_variant	SNP	0	0.31	0		G19072T	19072	ORF1ab	ORF1ab:p.6270D>Y	missense_variant	SNP	0	1	0	0
A6029C	6029	ORF1ab	ORF1ab:p.1922N>H	missense_variant	SNP	0	0	0.1		C19156T	19156	ORF1ab	ORF1ab:p.6298H>Y	missense_variant	SNP	0	1	0	0
G6032A	6032	ORF1ab	ORF1ab:p.1923A>T	missense_variant	SNP	0	0	0.1		C19170T	19170	ORF1ab	ORF1ab:p.6302F	synonymous_variant	SNP	0	2	0	0
C6070T	6070	ORF1ab	ORF1ab:p.1935I	synonymous_variant	SNP	0	0	0.1		C19185T	19185	ORF1ab	ORF1ab:p.6307C	synonymous_variant	SNP	0	1	1	0
C6117T	6117	ORF1ab	ORF1ab:p.1951A>V	missense_variant	SNP	0	0	0.1		C19220T	19220	ORF1ab	ORF1ab:p.6319A>V	missense_variant	SNP	49	64	0	0
C6128T	6128	ORF1ab	ORF1ab:p.1955L>F	missense_variant	SNP	0	0.31	0		C19255T	19255	ORF1ab	ORF1ab:p.6331L	synonymous_variant	SNP	0	1	0	0
T6142C	6142	ORF1ab	ORF1ab:p.1959F	synonymous_variant	SNP	0	0.31	0		C19317T	19317	ORF1ab	ORF1ab:p.6351F	synonymous_variant	SNP	0	1	0	0
C6196T	6196	ORF1ab	ORF1ab:p.1977P	synonymous_variant	SNP	2.94	0	0.1		G19525T	19525	ORF1ab	ORF1ab:p.6421D>Y	missense_variant	SNP	0	1	0	0
A6206C	6206	ORF1ab	ORF1ab:p.1981K>Q	missense_variant	SNP	0	0.31	0		T19533C	19533	ORF1ab	ORF1ab:p.6423Y	synonymous_variant	SNP	0	1	0	0
C6213T	6213	ORF1ab	ORF1ab:p.1983A>V	missense_variant	SNP	0	0.63	0		C19547T	19547	ORF1ab	ORF1ab:p.6428S>L	missense_variant	SNP	0	1	0	0
C6255T	6255	ORF1ab	ORF1ab:p.1997A>V	missense_variant	SNP	0	0	0.1		T19731C	19731	ORF1ab	ORF1ab:p.6489G	synonymous_variant	SNP	0	1	0	0
T6294C	6294	ORF1ab	ORF1ab:p.2010I>T	missense_variant	SNP	0	0	0.1		G19735T	19735	ORF1ab	ORF1ab:p.6491D>Y	missense_variant	SNP	0	1	0	0
C6312T	6312	ORF1ab	ORF1ab:p.2016T>I	missense_variant	SNP	0	0	0.1		C19868T	19868	ORF1ab	ORF1ab:p.6535T>I	missense_variant	SNP	0	1	0	0
C6336T	6336	ORF1ab	ORF1ab:p.2024S>L	missense_variant	SNP	0	0	0.1		G19872T	19872	ORF1ab	ORF1ab:p.6536V	synonymous_variant	SNP	0	1	0	0
C6402T	6402	ORF1ab	ORF1ab:p.2046P>L	missense_variant	SNP	0	35.31	0		C19895T	19895	ORF1ab	ORF1ab:p.6544A>V	missense_variant	SNP	0	1	0	0
C6408T	6408	ORF1ab	ORF1ab:p.2048S>F	missense_variant	SNP	0	3.75	0		T19911C	19911	ORF1ab	ORF1ab:p.6549S	synonymous_variant	SNP	0	1	0	0
G6421T	6421	ORF1ab	ORF1ab:p.2052V	synonymous_variant	SNP	0	0.31	0		C19955T	19955	ORF1ab	ORF1ab:p.6564T>I	missense_variant	SNP	0	0	14	7
C6449T	6449	ORF1ab	ORF1ab:p.2062L>F	missense_variant	SNP	0	0.31	0		C19983T	19983	ORF1ab	ORF1ab:p.6573V	synonymous_variant	SNP	0	5	0	0
A6497G	6497	ORF1ab	ORF1ab:p.2078K>E	missense_variant	SNP	0	0.31	0		G20006T	20006	ORF1ab	ORF1ab:p.6581G>V	missense_variant	SNP	0	2	0	0
C6500T	6500	ORF1ab	ORF1ab:p.2079P>S	missense_variant	SNP	0	0	0.1		A20055G	20055	ORF1ab	ORF1ab:p.6597E	synonymous_variant	SNP	0	0	15	7
T6508C	6508	ORF1ab	ORF1ab:p.2081N	synonymous_variant	SNP	0	0.31	0		G20060T	20060	ORF1ab	ORF1ab:p.6599S>I	missense_variant	SNP	0	1	0	0
AATAGTT6509A	6509	ORF1ab	ORF1ab:p.2082-2084NSL>I	inframe_deletion	Deletion	0	0	0.1		C20233T	20233	ORF1ab	ORF1ab:p.6657P>S	missense_variant	SNP	0	2	0	0
ATAG6510A	6510	ORF1ab	ORF1ab:p.2082-2083NS>N	inframe_deletion	Deletion	0	0	0.48		A20262G	20262	ORF1ab	ORF1ab:p.6666L	synonymous_variant	SNP	49	17	0	0
AGTT6512A	6512	ORF1ab	ORF1ab:p.2083-2084SL>I	inframe_deletion	Deletion	0	0	17.45		T20286C	20286	ORF1ab	ORF1ab:p.6674I	synonymous_variant	SNP	0	1	0	0
GTTT6513G	6513	ORF1ab	ORF1ab:p.2083-2084SL>R	inframe_deletion	Deletion	0	0	2.97		G20317A	20317	ORF1ab	ORF1ab:p.6685E>K	missense_variant	SNP	0	1	0	0
T6515A	6515	ORF1ab	ORF1ab:p.2084L>I	missense_variant	SNP	0	0	0.19		C20320T	20320	ORF1ab	ORF1ab:p.6686H>Y	missense_variant	SNP	49	15	0	0
T6522C	6522	ORF1ab	ORF1ab:p.2086I>T	missense_variant	SNP	0	0	0.1		T20376A	20376	ORF1ab	ORF1ab:p.6704I	synonymous_variant	SNP	0	1	0	0
C6539T	6539	ORF1ab	ORF1ab:p.2092H>Y	missense_variant	SNP	0	24.06	0.1		G20397T	20397	ORF1ab	ORF1ab:p.6711K>N	missense_variant	SNP	0	1	0	0
C6555T	6555	ORF1ab	ORF1ab:p.2097A>V	missense_variant	SNP	0	0.31	0		C20405T	20405	ORF1ab	ORF1ab:p.6714P>L	missense_variant	SNP	0	0	1	0
C6568T	6568	ORF1ab	ORF1ab:p.2101D	synonymous_variant	SNP	0	0	0.1		T20421C	20421	ORF1ab	ORF1ab:p.6719D	synonymous_variant	SNP	0	1	0	0
C6573T	6573	ORF1ab	ORF1ab:p.2103S>F	missense_variant	SNP	0	0.94	0.1		C20611T	20611	ORF1ab	ORF1ab:p.6783L>F	missense_variant	SNP	0	1	0	0
C6582T	6582	ORF1ab	ORF1ab:p.2106T>I	missense_variant	SNP	0	0.31	0		G20937T	20937	ORF1ab	ORF1ab:p.6891T	synonymous_variant	SNP	0	1	0	0
C6606T	6606	ORF1ab	ORF1ab:p.2114S>F	missense_variant	SNP	0	0	0.1		T20943C	20943	ORF1ab	ORF1ab:p.6893L	synonymous_variant	SNP	0	1	0	0
T6620C	6620	ORF1ab	ORF1ab:p.2119L	synonymous_variant	SNP	0	0.31	0		T21015C	21015	ORF1ab	ORF1ab:p.6917H	synonymous_variant	SNP	0	1	0	0
G6622A	6622	ORF1ab	ORF1ab:p.2119L	synonymous_variant	SNP	0	0.31	0		C21057T	21057	ORF1ab	ORF1ab:p.6931D	synonymous_variant	SNP	0	1	0	0
C6627T	6627	ORF1ab	ORF1ab:p.2121T>I	missense_variant	SNP	0	0	0.1		G21119T	21119	ORF1ab	ORF1ab:p.6952C>F	missense_variant	SNP	0	0	1	0
C6638T	6638	ORF1ab	ORF1ab:p.2125H>Y	missense_variant	SNP	0	0	0.1		A21137G	21137	ORF1ab	ORF1ab:p.6958K>R	missense_variant	SNP	0	3	0	0
G6642A	6642	ORF1ab	ORF1ab:p.2126G>D	missense_variant	SNP	0	0	0.1		A21194G	21194	ORF1ab	ORF1ab:p.6977D>G	missense_variant	SNP	0	1	0	0
C6651T	6651	ORF1ab	ORF1ab:p.2129A>V	missense_variant	SNP	0	0	0.1		C21234T	21234	ORF1ab	ORF1ab:p.6990A	synonymous_variant	SNP	0	1	0	0
G6671A	6671	ORF1ab	ORF1ab:p.2136D>N	missense_variant	SNP	0	0.31	0		T21274C	21274	ORF1ab	ORF1ab:p.7004L	synonymous_variant	SNP	0	3	0	0
C6681T	6681	ORF1ab	ORF1ab:p.2139A>V	missense_variant	SNP	0	0	0.19		G21544A	21544	ORF1ab	ORF1ab:p.7094V>I	missense_variant	SNP	0	1	0	0
A6684G	6684	ORF1ab	ORF1ab:p.2140N>S	missense_variant	SNP	0	0.31	0		AA21550CT	21550	#N/A	#N/A	#N/A	#N/A	1	0	0	0
T6698C	6698	ORF1ab	ORF1ab:p.2145F>L	missense_variant	SNP	0	0	0.19		TC21574T	21574	S	S:p.5L>X	frameshift_variant	Deletion	0	3	0	0
C6730T	6730	ORF1ab	ORF1ab:p.2155N	synonymous_variant	SNP	0	0.94	0		C21575T	21575	S	S:p.5L>F	missense_variant	SNP	0	2	0	0
C6752T	6752	ORF1ab	ORF1ab:p.2163R>C	missense_variant	SNP	0	0.31	0		G21578T	21578	S	S:p.6V>F	missense_variant	SNP	0	1	0	0
C6786T	6786	ORF1ab	ORF1ab:p.2174T>I	missense_variant	SNP	0	16.88	0		A21583G	21583	S	S:p.7L	synonymous_variant	SNP	0	1	0	0
C6807T	6807	ORF1ab	ORF1ab:p.2181T>I	missense_variant	SNP	0	0.31	0		C21595T	21595	S	S:p.11V	synonymous_variant	SNP	0	1	0	0
G6850A	6850	ORF1ab	ORF1ab:p.2195P	synonymous_variant	SNP	0	0	0.1		C21618G	21618	S	S:p.19T>R	missense_variant	SNP	99	38	0	0
T6937C	6937	ORF1ab	ORF1ab:p.2224S	synonymous_variant	SNP	0	0.31	0		C21618T	21618	S	S:p.19T>I	missense_variant	SNP	0	0	13	3
T6954C	6954	ORF1ab	ORF1ab:p.2230I>T	missense_variant	SNP	73.53	0	0		C21691T	21691	S	S:p.43F	synonymous_variant	SNP	0	3	0	0
G6960T	6960	ORF1ab	ORF1ab:p.2232W>L	missense_variant	SNP	0	0	0.1		C21762T	21762	S	S:p.67A>V	missense_variant	SNP	0	0	0	1
C6968T	6968	ORF1ab	ORF1ab:p.2235L	synonymous_variant	SNP	0	0.31	0		CTATACATG21762TTA	21762	#N/A	#N/A	#N/A	#N/A	16	0	0	0
T6988C	6988	ORF1ab	ORF1ab:p.2241G	synonymous_variant	SNP	0	0	0.1		A21764T	21764	S	S:p.68I>L	missense_variant	SNP	0	1	0	0
C6990T	6990	ORF1ab	ORF1ab:p.2242S>F	missense_variant	SNP	0	0	0.1		ATACATG21764A	21764	S	S:p.68-70IHV>I	inframe_deletion	Deletion	0	3	0	3
C7005T	7005	ORF1ab	ORF1ab:p.2247T>I	missense_variant	SNP	0	0	0.1		G21777T	21777	S	S:p.72G>V	missense_variant	SNP	0	1	0	0
T7009C	7009	ORF1ab	ORF1ab:p.2248A	synonymous_variant	SNP	0	0	0.1		G21800T	21800	S	S:p.80D>Y	missense_variant	SNP	0	1	0	0
G7038A	7038	ORF1ab	ORF1ab:p.2258G>D	missense_variant	SNP	0	0	0.1		G21809A	21809	S	S:p.83V>I	missense_variant	SNP	0	1	0	0
G7070A	7070	ORF1ab	ORF1ab:p.2269G>S	missense_variant	SNP	0	0	0.1		C21811T	21811	S	S:p.83V	synonymous_variant	SNP	0	3	0	0
T7096C	7096	ORF1ab	ORF1ab:p.2277T	synonymous_variant	SNP	0	0	0.1		C21846T	21846	S	S:p.95T>I	missense_variant	SNP	68	43	1	10
C7113T	7113	ORF1ab	ORF1ab:p.2283T>I	missense_variant	SNP	0	0.31	0		C21871A	21871	S	S:p.103G	synonymous_variant	SNP	0	3	0	0
T7114A	7114	ORF1ab	ORF1ab:p.2283T	synonymous_variant	SNP	0	0	0.1		T21886C	21886	S	S:p.108T	synonymous_variant	SNP	0	1	0	0
T7117A	7117	ORF1ab	ORF1ab:p.2284G	synonymous_variant	SNP	0	0	0.1		T21895C	21895	S	S:p.111D	synonymous_variant	SNP	32	0	0	0
T7118C	7118	ORF1ab	ORF1ab:p.2285S>P	missense_variant	SNP	0	0	0.19		G21898T	21898	S	S:p.112S	synonymous_variant	SNP	0	1	0	0
C7119T	7119	ORF1ab	ORF1ab:p.2285S>F	missense_variant	SNP	0	0	0.1		A21958T	21958	S	S:p.132E>D	missense_variant	SNP	0	1	0	0
C7124T	7124	ORF1ab	ORF1ab:p.2287P>S	missense_variant	SNP	0	62.19	0.1		GTGTTTA21987ATGTTTA	21987	#N/A	#N/A	#N/A	#N/A	6	72	14	1
T7147TG	7147	#N/A	#N/A	#N/A	#N/A	0	0	0.1		GTGTTTA21987ATGT	21987	#N/A	#N/A	#N/A	#N/A	4	0	0	0
C7173T	7173	ORF1ab	ORF1ab:p.2303S>F	missense_variant	SNP	0	0.63	0		TTTA21990T	21990	S	S:p.143-144VY>V	inframe_deletion	Deletion	0	2	0	0
T7205C	7205	ORF1ab	ORF1ab:p.2314F>L	missense_variant	SNP	0	0.31	0		T21995C	21995	S	S:p.145Y>H	missense_variant	SNP	0	2	0	0
G7290T	7290	ORF1ab	ORF1ab:p.2342G>V	missense_variant	SNP	0	0	0.1		GAGTTCA22028G	22028	S	S:p.156-158EFR>G	inframe_deletion	Deletion	98	67	0	0
T7292C	7292	ORF1ab	ORF1ab:p.2343L	synonymous_variant	SNP	0	0.31	0		G22094A	22094	S	S:p.178D>N	missense_variant	SNP	0	1	0	0
C7299T	7299	ORF1ab	ORF1ab:p.2345A>V	missense_variant	SNP	0	0.31	0		G22103T	22103	S	S:p.181G>*	stop_gained	SNP	0	1	0	0
C7390T	7390	ORF1ab	ORF1ab:p.2375A	synonymous_variant	SNP	0	0.31	0		G22104T	22104	S	S:p.181G>V	missense_variant	SNP	0	2	0	0
G7405A	7405	ORF1ab	ORF1ab:p.2380M>I	missense_variant	SNP	0	0.31	0		A22151G	22151	S	S:p.197I>V	missense_variant	SNP	0	2	0	0
C7420T	7420	ORF1ab	ORF1ab:p.2385I	synonymous_variant	SNP	0	1.56	0		T22200G	22200	S	S:p.213V>G	missense_variant	SNP	1	0	16	11
A7507G	7507	ORF1ab	ORF1ab:p.2414K	synonymous_variant	SNP	0	0	0.1		G22205T	22205	S	S:p.215D>Y	missense_variant	SNP	0	2	0	0
C7521T	7521	ORF1ab	ORF1ab:p.2419T>I	missense_variant	SNP	0	0.31	0		G22205C	22205	S	S:p.215D>H	missense_variant	SNP	0	1	0	0
C7528T	7528	ORF1ab	ORF1ab:p.2421V	synonymous_variant	SNP	0	0	0.1		C22224T	22224	S	S:p.221S>L	missense_variant	SNP	0	1	0	0
C7536T	7536	ORF1ab	ORF1ab:p.2424T>I	missense_variant	SNP	0	0.31	0		G22225T	22225	S	S:p.221S	synonymous_variant	SNP	0	2	0	0
T7552C	7552	ORF1ab	ORF1ab:p.2429G	synonymous_variant	SNP	0	0.31	0		C22227T	22227	S	S:p.222A>V	missense_variant	SNP	0	11	0	0
G7560A	7560	ORF1ab	ORF1ab:p.2432R>K	missense_variant	SNP	5.88	0	0		A22255T	22255	S	S:p.231I	synonymous_variant	SNP	0	4	0	0
C7712T	7712	ORF1ab	ORF1ab:p.2483P>S	missense_variant	SNP	0	0.63	0		C22286T	22286	S	S:p.242L>F	missense_variant	SNP	0	4	0	0
C7720T	7720	ORF1ab	ORF1ab:p.2485D	synonymous_variant	SNP	0	0	0.1		TGCTTTA22288T	22288	S	S:p.243-244AL>-	inframe_deletion	Deletion	0	1	0	0
C7728T	7728	ORF1ab	ORF1ab:p.2488S>F	missense_variant	SNP	0	0.63	0.1		C22311A	22311	S	S:p.250T>N	missense_variant	SNP	0	1	0	0
C7735T	7735	ORF1ab	ORF1ab:p.2490I	synonymous_variant	SNP	0	0.63	0		C22326T	22326	S	S:p.255S>F	missense_variant	SNP	0	2	0	0
C7749T	7749	ORF1ab	ORF1ab:p.2495T>I	missense_variant	SNP	0	0	0.1		C22338T	22338	S	S:p.259T>I	missense_variant	SNP	0	1	0	0
T7759C	7759	ORF1ab	ORF1ab:p.2498N	synonymous_variant	SNP	0	0.31	0		C22388T	22388	S	S:p.276L	synonymous_variant	SNP	0	2	0	0
T7767C	7767	ORF1ab	ORF1ab:p.2501I>T	missense_variant	SNP	0	0	0.1		G22403C	22403	S	S:p.281E>Q	missense_variant	SNP	0	1	0	0
C7768T	7768	ORF1ab	ORF1ab:p.2501I	synonymous_variant	SNP	0	0.31	0		G22578A	22578	S	S:p.339G>D	missense_variant	SNP	0	0	16	16
C7834T	7834	ORF1ab	ORF1ab:p.2523N	synonymous_variant	SNP	0	0.63	0		C22597A	22597	S	S:p.345T	synonymous_variant	SNP	0	2	0	0
C7851T	7851	ORF1ab	ORF1ab:p.2529A>V	missense_variant	SNP	0	2.19	0.1		G22599A	22599	S	S:p.346R>K	missense_variant	SNP	0	0	0	1
C7858T	7858	ORF1ab	ORF1ab:p.2531N	synonymous_variant	SNP	0	0	0.1		A22600T	22600	S	S:p.346R>S	missense_variant	SNP	0	1	0	0
C7926T	7926	ORF1ab	ORF1ab:p.2554A>V	missense_variant	SNP	0	0	0.1		G22604T	22604	S	S:p.348A>S	missense_variant	SNP	0	1	0	0
C7932T	7932	ORF1ab	ORF1ab:p.2556S>L	missense_variant	SNP	0	0	0.1		AC22623A	22623	S	S:p.354N>X	frameshift_variant	Deletion	0	1	0	0
C7945T	7945	ORF1ab	ORF1ab:p.2560Y	synonymous_variant	SNP	0	0	0.1		T22673C	22673	S	S:p.371S>P	missense_variant	SNP	0	0	0	1
A7981G	7981	ORF1ab	ORF1ab:p.2572L	synonymous_variant	SNP	0	0	0.1		C22674T	22674	S	S:p.371S>F	missense_variant	SNP	0	0	15	8
T7984C	7984	ORF1ab	ORF1ab:p.2573D	synonymous_variant	SNP	0	0	0.48		T22679C	22679	S	S:p.373S>P	missense_variant	SNP	0	0	15	8
G8003T	8003	ORF1ab	ORF1ab:p.2580V>F	missense_variant	SNP	0	0	0.1		C22686T	22686	S	S:p.375S>F	missense_variant	SNP	0	0	15	7
G8017T	8017	ORF1ab	ORF1ab:p.2584A	synonymous_variant	SNP	0	0.31	0		A22688G	22688	S	S:p.376T>A	missense_variant	SNP	0	0	14	6
A8031G	8031	ORF1ab	ORF1ab:p.2589K>R	missense_variant	SNP	5.88	0	0		C22716T	22716	S	S:p.385T>I	missense_variant	SNP	0	5	0	0
C8074T	8074	ORF1ab	ORF1ab:p.2603N	synonymous_variant	SNP	0	0.31	0		G22775A	22775	S	S:p.405D>N	missense_variant	SNP	0	0	15	8
C8123T	8123	ORF1ab	ORF1ab:p.2620L>F	missense_variant	SNP	0	0.94	0		A22786C	22786	S	S:p.408R>S	missense_variant	SNP	0	0	15	9
G8131T	8131	ORF1ab	ORF1ab:p.2622K>N	missense_variant	SNP	5.88	0	0		C22792T	22792	S	S:p.410I	synonymous_variant	SNP	0	1	0	0
G8135T	8135	ORF1ab	ORF1ab:p.2624V>L	missense_variant	SNP	0	0.31	0		G22801T	22801	S	S:p.413G	synonymous_variant	SNP	0	1	0	0
G8179T	8179	ORF1ab	ORF1ab:p.2638R	synonymous_variant	SNP	0	0.63	0		C22802A	22802	S	S:p.414Q>K	missense_variant	SNP	0	2	0	0
C8251T	8251	ORF1ab	ORF1ab:p.2662D	synonymous_variant	SNP	0	0.63	0		G22813T	22813	S	S:p.417K>N	missense_variant	SNP	0	0	16	8
C8293T	8293	ORF1ab	ORF1ab:p.2676T	synonymous_variant	SNP	0	0.31	0.19		A22842G	22842	S	S:p.427D>G	missense_variant	SNP	0	1	0	0
C8299T	8299	ORF1ab	ORF1ab:p.2678N	synonymous_variant	SNP	0	0.31	0		T22882G	22882	S	S:p.440N>K	missense_variant	SNP	0	0	3	1
C8311T	8311	ORF1ab	ORF1ab:p.2682N	synonymous_variant	SNP	0	0.31	0		G22894T	22894	S	S:p.444K>N	missense_variant	SNP	11	0	0	0
C8318A	8318	ORF1ab	ORF1ab:p.2685P>T	missense_variant	SNP	0	0	0.1		G22898A	22898	S	S:p.446G>S	missense_variant	SNP	0	0	0	3
C8326T	8326	ORF1ab	ORF1ab:p.2687D	synonymous_variant	SNP	0	0.31	0		G22899T	22899	S	S:p.446G>V	missense_variant	SNP	0	1	0	0
T8329A	8329	ORF1ab	ORF1ab:p.2688L	synonymous_variant	SNP	0	2.5	0		T22917G	22917	S	S:p.452L>R	missense_variant	SNP	100	92	0	1
C8344T	8344	ORF1ab	ORF1ab:p.2693D	synonymous_variant	SNP	0	0.94	0		A22991G	22991	S	S:p.477S>G	missense_variant	SNP	0	2	0	0
C8357T	8357	ORF1ab	ORF1ab:p.2698H>Y	missense_variant	SNP	0	0.31	0		G22992A	22992	S	S:p.477S>N	missense_variant	SNP	0	0	12	7
A8379G	8379	ORF1ab	ORF1ab:p.2705K>R	missense_variant	SNP	0	2.5	0.1		C22995A	22995	S	S:p.478T>K	missense_variant	SNP	100	92	12	10
C8389T	8389	ORF1ab	ORF1ab:p.2708N	synonymous_variant	SNP	0	0	0.67		G23012A	23012	S	S:p.484E>K	missense_variant	SNP	0	1	0	0
A8390G	8390	ORF1ab	ORF1ab:p.2709I>V	missense_variant	SNP	0	0	0.1		G23012C	23012	S	S:p.484E>Q	missense_variant	SNP	0	5	0	0
G8393A	8393	ORF1ab	ORF1ab:p.2710A>T	missense_variant	SNP	0	0	55.32		A23013C	23013	S	S:p.484E>A	missense_variant	SNP	0	0	14	8
C8438T	8438	ORF1ab	ORF1ab:p.2725L	synonymous_variant	SNP	0	0	0.1		C23029T	23029	S	S:p.489Y	synonymous_variant	SNP	0	1	0	0
C8481T	8481	ORF1ab	ORF1ab:p.2739P>L	missense_variant	SNP	0	0.31	0		T23031C	23031	S	S:p.490F>S	missense_variant	SNP	0	1	0	0
T8485C	8485	ORF1ab	ORF1ab:p.2740F	synonymous_variant	SNP	0	0	0.1		A23040G	23040	S	S:p.493Q>R	missense_variant	SNP	0	0	14	6
G8548A	8548	ORF1ab	ORF1ab:p.2761K	synonymous_variant	SNP	0	0	0.29		T23042C	23042	S	S:p.494S>P	missense_variant	SNP	0	1	0	0
T8603C	8603	ORF1ab	ORF1ab:p.2780F>L	missense_variant	SNP	8.82	0	0		G23048A	23048	S	S:p.496G>S	missense_variant	SNP	0	0	0	2
T8634C	8634	ORF1ab	ORF1ab:p.2790I>T	missense_variant	SNP	0	0	0.1		A23055G	23055	S	S:p.498Q>R	missense_variant	SNP	0	0	13	8
C8640T	8640	ORF1ab	ORF1ab:p.2792P>L	missense_variant	SNP	0	0.31	0		A23063T	23063	S	S:p.501N>Y	missense_variant	SNP	0	0	13	8
T8652C	8652	ORF1ab	ORF1ab:p.2796M>T	missense_variant	SNP	0	0	0.19		T23075C	23075	S	S:p.505Y>H	missense_variant	SNP	0	0	14	8
A8728C	8728	ORF1ab	ORF1ab:p.2821A	synonymous_variant	SNP	0	0.31	0		C23077T	23077	S	S:p.505Y	synonymous_variant	SNP	0	1	0	0
C8733T	8733	ORF1ab	ORF1ab:p.2823T>I	missense_variant	SNP	0	0	0.19		A23156C	23156	S	S:p.532N>H	missense_variant	SNP	11	0	0	0
A8763G	8763	ORF1ab	ORF1ab:p.2833D>G	missense_variant	SNP	0	0	0.1		T23194C	23194	S	S:p.544N	synonymous_variant	SNP	0	1	0	0
T8767C	8767	ORF1ab	ORF1ab:p.2834F	synonymous_variant	SNP	0	0.31	0		C23202A	23202	S	S:p.547T>K	missense_variant	SNP	1	0	1	9
T8822C	8822	ORF1ab	ORF1ab:p.2853L	synonymous_variant	SNP	0	0.31	0		C23248T	23248	S	S:p.562F	synonymous_variant	SNP	0	0	1	0
A8837G	8837	ORF1ab	ORF1ab:p.2858I>V	missense_variant	SNP	0	0.31	0		A23267C	23267	S	S:p.569I>L	missense_variant	SNP	0	1	0	0
G8861A	8861	ORF1ab	ORF1ab:p.2866V>M	missense_variant	SNP	0	0.31	0		G23270T	23270	S	S:p.570A>S	missense_variant	SNP	0	1	0	0
A8882T	8882	ORF1ab	ORF1ab:p.2873I>L	missense_variant	SNP	0	0	0.1		T23284C	23284	S	S:p.574D	synonymous_variant	SNP	0	1	0	0
C8947T	8947	ORF1ab	ORF1ab:p.2894N	synonymous_variant	SNP	0	0	0.1		G23311T	23311	S	S:p.583E>D	missense_variant	SNP	0	2	0	0
C8950T	8950	ORF1ab	ORF1ab:p.2895I	synonymous_variant	SNP	2.94	0	0		C23327T	23327	S	S:p.589P>S	missense_variant	SNP	0	3	0	0
C8964T	8964	ORF1ab	ORF1ab:p.2900S>L	missense_variant	SNP	0	0.31	0		G23401T	23401	S	S:p.613Q>H	missense_variant	SNP	0	2	0	0
C8986T	8986	ORF1ab	ORF1ab:p.2907D	synonymous_variant	SNP	0	61.56	0.1		A23403G	23403	S	S:p.614D>G	missense_variant	SNP	100	97	17	17
G9053T	9053	ORF1ab	ORF1ab:p.2930V>L	missense_variant	SNP	0	60.94	0		T23431C	23431	S	S:p.623A	synonymous_variant	SNP	0	1	0	0
A9119T	9119	#N/A	#N/A	#N/A	#N/A	0	0.31	0		C23525T	23525	S	S:p.655H>Y	missense_variant	SNP	0	3	17	17
C9133T	9133	ORF1ab	ORF1ab:p.2956L	synonymous_variant	SNP	0	0.31	0		C23575T	23575	S	S:p.671C	synonymous_variant	SNP	0	1	0	0
C9170T	9170	ORF1ab	ORF1ab:p.2969L>F	missense_variant	SNP	0	0	0.19		C23577T	23577	S	S:p.672A>V	missense_variant	SNP	0	1	0	0
G9203A	9203	ORF1ab	ORF1ab:p.2980D>N	missense_variant	SNP	0	0.63	0		C23585A	23585	S	S:p.675Q>K	missense_variant	SNP	0	1	0	0
C9214T	9214	ORF1ab	ORF1ab:p.2983Y	synonymous_variant	SNP	0	0.31	0		A23586T	23586	S	S:p.675Q>L	missense_variant	SNP	0	1	0	0
A9241G	9241	ORF1ab	ORF1ab:p.2992S	synonymous_variant	SNP	0	0	0.1		A23592T	23592	S	S:p.677Q>L	missense_variant	SNP	0	4	0	0
C9344T	9344	ORF1ab	ORF1ab:p.3027L>F	missense_variant	SNP	0	0	23.97		T23599G	23599	S	S:p.679N>K	missense_variant	SNP	0	0	17	17
T9358C	9358	ORF1ab	ORF1ab:p.3031F	synonymous_variant	SNP	0	0.63	0		C23604G	23604	S	S:p.681P>R	missense_variant	SNP	100	87	0	0
T9379A	9379	ORF1ab	ORF1ab:p.3038I	synonymous_variant	SNP	0	0	0.29		C23604A	23604	S	S:p.681P>H	missense_variant	SNP	0	1	17	17
A9424G	9424	ORF1ab	ORF1ab:p.3053V	synonymous_variant	SNP	0	0	22.72		C23664T	23664	S	S:p.701A>V	missense_variant	SNP	0	0	0	2
T9429C	9429	ORF1ab	ORF1ab:p.3055I>T	missense_variant	SNP	0	0	0.1		C23679T	23679	S	S:p.706A>V	missense_variant	SNP	0	1	0	0
C9430T	9430	ORF1ab	ORF1ab:p.3055I	synonymous_variant	SNP	0	0.31	0		T23739C	23739	S	S:p.726I>T	missense_variant	SNP	0	1	0	0
C9451T	9451	ORF1ab	ORF1ab:p.3062Y	synonymous_variant	SNP	5.88	0	0		C23854A	23854	S	S:p.764N>K	missense_variant	SNP	1	0	17	17
C9491T	9491	ORF1ab	ORF1ab:p.3076H>Y	missense_variant	SNP	0	0.31	0		C23917T	23917	S	S:p.785V	synonymous_variant	SNP	0	1	0	0
C9510T	9510	ORF1ab	ORF1ab:p.3082T>I	missense_variant	SNP	0	0	0.1		G23948T	23948	S	S:p.796D>Y	missense_variant	SNP	2	0	17	17
T9511G	9511	ORF1ab	ORF1ab:p.3082T	synonymous_variant	SNP	0	0.31	0		G24095T	24095	S	S:p.845A>S	missense_variant	SNP	0	1	0	0
A9517G	9517	ORF1ab	ORF1ab:p.3084L	synonymous_variant	SNP	0	0	0.1		C24130A	24130	S	S:p.856N>K	missense_variant	SNP	0	0	1	10
C9521T	9521	ORF1ab	ORF1ab:p.3086L>F	missense_variant	SNP	0	0.63	0		T24187A	24187	S	S:p.875S	synonymous_variant	SNP	0	0	0	1
C9534T	9534	ORF1ab	ORF1ab:p.3090T>I	missense_variant	SNP	0	0	22.44		A24190C	24190	S	S:p.876A	synonymous_variant	SNP	0	1	0	0
T9544C	9544	ORF1ab	ORF1ab:p.3093C	synonymous_variant	SNP	0	0	0.1		C24208T	24208	S	S:p.882I	synonymous_variant	SNP	0	1	0	0
C9559T	9559	ORF1ab	ORF1ab:p.3098Y	synonymous_variant	SNP	0	4.06	0		C24382A	24382	S	S:p.940S	synonymous_variant	SNP	0	4	0	0
T9566G	9566	ORF1ab	ORF1ab:p.3101L>V	missense_variant	SNP	0	0.31	0		G24410A	24410	S	S:p.950D>N	missense_variant	SNP	99	83	0	0
T9678C	9678	ORF1ab	ORF1ab:p.3138F>S	missense_variant	SNP	0	0.63	0		A24424T	24424	S	S:p.954Q>H	missense_variant	SNP	0	0	17	17
A9685G	9685	ORF1ab	ORF1ab:p.3140I>M	missense_variant	SNP	0	0.63	0		T24469A	24469	S	S:p.969N>K	missense_variant	SNP	1	0	17	17
A9689C	9689	ORF1ab	ORF1ab:p.3142I>L	missense_variant	SNP	0	0.31	0		C24503T	24503	S	S:p.981L>F	missense_variant	SNP	1	0	1	10
C9693T	9693	ORF1ab	ORF1ab:p.3143A>V	missense_variant	SNP	0	0.63	0		T24514C	24514	S	S:p.984L	synonymous_variant	SNP	0	1	0	0
C9724T	9724	ORF1ab	ORF1ab:p.3153F	synonymous_variant	SNP	0	0	0.1		C24745T	24745	S	S:p.1061V	synonymous_variant	SNP	49	14	0	0
G9753A	9753	ORF1ab	ORF1ab:p.3163R>K	missense_variant	SNP	0	0	0.1		A24775G	24775	S	S:p.1071Q	synonymous_variant	SNP	0	2	0	0
G9802T	9802	ORF1ab	ORF1ab:p.3179A	synonymous_variant	SNP	0	0.31	0		G24794T	24794	S	S:p.1078A>S	missense_variant	SNP	0	1	0	0
C9803T	9803	ORF1ab	ORF1ab:p.3180L	synonymous_variant	SNP	0	0	0.1		A24864G	24864	S	S:p.1101H>R	missense_variant	SNP	0	1	0	0
C9808T	9808	ORF1ab	ORF1ab:p.3181C	synonymous_variant	SNP	0	0.63	0		C24865A	24865	S	S:p.1101H>Q	missense_variant	SNP	0	3	0	0
C9811T	9811	ORF1ab	ORF1ab:p.3182T	synonymous_variant	SNP	0	0.94	0		C24961T	24961	S	S:p.1133V	synonymous_variant	SNP	0	1	0	0
T9853C	9853	ORF1ab	ORF1ab:p.3196D	synonymous_variant	SNP	5.88	0	0		T24984G	24984	S	S:p.1141L>W	missense_variant	SNP	0	1	0	0
C9857T	9857	ORF1ab	ORF1ab:p.3198L	synonymous_variant	SNP	0	0.31	0.19		C25000T	25000	S	S:p.1146D	synonymous_variant	SNP	0	0	11	7
C9866T	9866	ORF1ab	ORF1ab:p.3201L>F	missense_variant	SNP	0	0	22.34		A25003G	25003	S	S:p.1147S	synonymous_variant	SNP	0	4	0	0
C9891T	9891	ORF1ab	ORF1ab:p.3209A>V	missense_variant	SNP	2.94	32.19	0		C25006T	25006	S	S:p.1148F	synonymous_variant	SNP	0	2	0	0
T10006C	10006	ORF1ab	ORF1ab:p.3247D	synonymous_variant	SNP	2.94	0	0		G25033T	25033	S	S:p.1157K>N	missense_variant	SNP	0	1	0	0
C10029T	10029	ORF1ab	ORF1ab:p.3255T>I	missense_variant	SNP	0	64.38	99.04		C25047T	25047	S	S:p.1162P>L	missense_variant	SNP	0	1	0	0
C10030T	10030	ORF1ab	ORF1ab:p.3255T	synonymous_variant	SNP	0	0	0.1		G25135T	25135	S	S:p.1191K>N	missense_variant	SNP	0	1	0	0
T10031G	10031	ORF1ab	ORF1ab:p.3256S>A	missense_variant	SNP	0	1.88	0		C25162T	25162	S	S:p.1200L	synonymous_variant	SNP	0	1	0	0
A10069G	10069	ORF1ab	ORF1ab:p.3268K	synonymous_variant	SNP	0	0	0.1		T25171C	25171	S	S:p.1203L	synonymous_variant	SNP	0	1	0	0
T10117C	10117	ORF1ab	ORF1ab:p.3284T	synonymous_variant	SNP	0	0	0.1		G25183T	25183	S	S:p.1207E>D	missense_variant	SNP	0	4	0	0
T10135C	10135	ORF1ab	ORF1ab:p.3290L	synonymous_variant	SNP	0	0	2.4		G25218T	25218	S	S:p.1219G>V	missense_variant	SNP	0	1	0	0
C10138T	10138	ORF1ab	ORF1ab:p.3291N	synonymous_variant	SNP	0	1.56	0		G25244C	25244	S	S:p.1228V>L	missense_variant	SNP	0	1	0	0
A10152C	10152	ORF1ab	ORF1ab:p.3296D>A	missense_variant	SNP	0	0	0.1		G25269T	25269	S	S:p.1236C>F	missense_variant	SNP	0	1	0	0
C10156T	10156	ORF1ab	ORF1ab:p.3297D	synonymous_variant	SNP	0	0	0.1		G25302T	25302	S	S:p.1247C>F	missense_variant	SNP	0	1	0	0
C10198T	10198	ORF1ab	ORF1ab:p.3311D	synonymous_variant	SNP	0	0	5.37		A25351G	25351	S	S:p.1263P	synonymous_variant	SNP	0	1	0	0
T10203C	10203	ORF1ab	ORF1ab:p.3313L>P	missense_variant	SNP	0	0	0.1		G25352C	25352	S	S:p.1264V>L	missense_variant	SNP	0	1	0	0
G10255T	10255	ORF1ab	ORF1ab:p.3330L>F	missense_variant	SNP	0	0.31	0		C25416T	25416	ORF3a	ORF3a:p.8F	synonymous_variant	SNP	0	0	12	3
C10277T	10277	ORF1ab	ORF1ab:p.3338L>F	missense_variant	SNP	0	0.63	0		T25436C	25436	ORF3a	ORF3a:p.15L>S	missense_variant	SNP	0	1	0	0
C10279T	10279	ORF1ab	ORF1ab:p.3338L	synonymous_variant	SNP	0	0	0.19		A25439C	25439	ORF3a	ORF3a:p.16K>T	missense_variant	SNP	0	1	0	0
G10310A	10310	ORF1ab	ORF1ab:p.3349V>I	missense_variant	SNP	0	0.31	0		G25459T	25459	ORF3a	ORF3a:p.23A>S	missense_variant	SNP	0	1	0	0
A10323G	10323	ORF1ab	ORF1ab:p.3353K>R	missense_variant	SNP	0	0.31	0		C25469T	25469	ORF3a	ORF3a:p.26S>L	missense_variant	SNP	100	93	1	0
C10332T	10332	ORF1ab	ORF1ab:p.3356T>I	missense_variant	SNP	0	0	0.1		G25471T	25471	ORF3a	ORF3a:p.27D>Y	missense_variant	SNP	0	2	0	0
C10341T	10341	ORF1ab	ORF1ab:p.3359P>L	missense_variant	SNP	2.94	0	0.1		T25518C	25518	ORF3a	ORF3a:p.42P	synonymous_variant	SNP	0	1	0	0
A10344G	10344	ORF1ab	ORF1ab:p.3360K>R	missense_variant	SNP	0	0	0.19		C25521T	25521	ORF3a	ORF3a:p.43F	synonymous_variant	SNP	0	1	0	0
C10376T	10376	ORF1ab	ORF1ab:p.3371P>S	missense_variant	SNP	0	1.25	0		G25538T	25538	ORF3a	ORF3a:p.49G>V	missense_variant	SNP	0	11	0	0
G10396T	10396	ORF1ab	ORF1ab:p.3377V	synonymous_variant	SNP	0	0.31	0		A25562G	25562	ORF3a	ORF3a:p.57Q>R	missense_variant	SNP	0	1	0	0
A10399G	10399	ORF1ab	ORF1ab:p.3378L	synonymous_variant	SNP	0	0.31	0		G25563C	25563	ORF3a	ORF3a:p.57Q>H	missense_variant	SNP	0	1	0	0
C10416T	10416	ORF1ab	ORF1ab:p.3384S>L	missense_variant	SNP	0	0	0.1		C25584T	25584	ORF3a	ORF3a:p.64T	synonymous_variant	SNP	0	0	16	17
G10447A	10447	ORF1ab	ORF1ab:p.3394R	synonymous_variant	SNP	0	0	13.9		G25593T	25593	ORF3a	ORF3a:p.67K>N	missense_variant	SNP	0	1	0	0
C10449A	10449	ORF1ab	ORF1ab:p.3395P>H	missense_variant	SNP	0	0.31	83.99		C25603A	25603	ORF3a	ORF3a:p.71L>I	missense_variant	SNP	0	1	0	0
C10449T	10449	ORF1ab	ORF1ab:p.3395P>L	missense_variant	SNP	0	0.94	0		C25614T	25614	ORF3a	ORF3a:p.74S	synonymous_variant	SNP	0	2	0	0
C10450T	10450	ORF1ab	ORF1ab:p.3395P	synonymous_variant	SNP	5.88	0	0		G25691T	25691	ORF3a	ORF3a:p.100G>V	missense_variant	SNP	0	1	0	0
C10456T	10456	ORF1ab	ORF1ab:p.3397F	synonymous_variant	SNP	0	0.31	0		T25719C	25719	ORF3a	ORF3a:p.109Y	synonymous_variant	SNP	0	1	0	0
C10507T	10507	ORF1ab	ORF1ab:p.3414N	synonymous_variant	SNP	0	0.31	0		G25720T	25720	ORF3a	ORF3a:p.110A>S	missense_variant	SNP	0	1	0	0
C10582T	10582	ORF1ab	ORF1ab:p.3439D	synonymous_variant	SNP	2.94	0	0		C25810T	25810	ORF3a	ORF3a:p.140L>F	missense_variant	SNP	0	1	0	0
C10641T	10641	ORF1ab	ORF1ab:p.3459T>M	missense_variant	SNP	0	0	0.1		C25844T	25844	ORF3a	ORF3a:p.151T>I	missense_variant	SNP	0	2	0	0
G10642T	10642	ORF1ab	ORF1ab:p.3459T	synonymous_variant	SNP	0	0.31	0		G25850A	25850	ORF3a	ORF3a:p.153C>Y	missense_variant	SNP	0	2	0	0
C10702T	10702	ORF1ab	ORF1ab:p.3479D	synonymous_variant	SNP	0	0	0.1		C25886T	25886	ORF3a	ORF3a:p.165S>F	missense_variant	SNP	0	1	0	0
C10725A	10725	ORF1ab	ORF1ab:p.3487T>N	missense_variant	SNP	0	0.63	0		G25906T	25906	ORF3a	ORF3a:p.172G>C	missense_variant	SNP	0	1	0	0
C10728T	10728	ORF1ab	ORF1ab:p.3488T>I	missense_variant	SNP	0	0.31	0		C25925T	25925	ORF3a	ORF3a:p.178P>L	missense_variant	SNP	0	1	0	0
C10741T	10741	ORF1ab	ORF1ab:p.3492D	synonymous_variant	SNP	0	0.31	0		A25934G	25934	ORF3a	ORF3a:p.181E>G	missense_variant	SNP	0	1	0	0
C10755T	10755	ORF1ab	ORF1ab:p.3497A>V	missense_variant	SNP	0	0.31	0		C25944T	25944	ORF3a	ORF3a:p.184Y	synonymous_variant	SNP	0	1	0	0
T10771C	10771	ORF1ab	ORF1ab:p.3502Y	synonymous_variant	SNP	0	0.31	0		A25958G	25958	ORF3a	ORF3a:p.189Y>C	missense_variant	SNP	0	1	0	0
C10778T	10778	ORF1ab	ORF1ab:p.3505L	synonymous_variant	SNP	2.94	0	0		C26054A	26054	ORF3a	ORF3a:p.221T>K	missense_variant	SNP	0	12	0	0
C10789T	10789	ORF1ab	ORF1ab:p.3508D	synonymous_variant	SNP	0	0	0.1		C26060T	26060	ORF3a	ORF3a:p.223T>I	missense_variant	SNP	0	0	15	7
C10790T	10790	ORF1ab	ORF1ab:p.3509H>Y	missense_variant	SNP	0	0	0.1		G26104T	26104	ORF3a	ORF3a:p.238D>Y	missense_variant	SNP	0	1	0	0
G10846T	10846	ORF1ab	ORF1ab:p.3527M>I	missense_variant	SNP	0	0.31	0		C26110T	26110	ORF3a	ORF3a:p.240P>S	missense_variant	SNP	0	1	0	0
A10897T	10897	ORF1ab	ORF1ab:p.3544I	synonymous_variant	SNP	0	1.56	0		C26124T	26124	ORF3a	ORF3a:p.244V	synonymous_variant	SNP	0	1	0	0
C10908T	10908	ORF1ab	ORF1ab:p.3548A>V	missense_variant	SNP	0	0.31	0		G26172T	26172	ORF3a	ORF3a:p.260M>I	missense_variant	SNP	0	1	0	0
C10969T	10969	ORF1ab	ORF1ab:p.3568F	synonymous_variant	SNP	0	0.31	0.1		C26201T	26201	ORF3a	ORF3a:p.270T>I	missense_variant	SNP	0	1	0	0
C10977T	10977	ORF1ab	ORF1ab:p.3571A>V	missense_variant	SNP	0	0.94	0		G26230T	26230	Intergenic	-	downstream_gene_variant	SNP	0	1	0	0
A11002C	11002	ORF1ab	ORF1ab:p.3579T	synonymous_variant	SNP	0	0.31	0		C26270T	26270	E	E:p.9T>I	missense_variant	SNP	0	0	16	17
C11003T	11003	ORF1ab	ORF1ab:p.3580H>Y	missense_variant	SNP	0	0.31	0		G26428T	26428	E	E:p.62V>F	missense_variant	SNP	0	2	0	0
C11005A	11005	ORF1ab	ORF1ab:p.3580H>Q	missense_variant	SNP	0	0.63	0		G26428A	26428	E	E:p.62V>I	missense_variant	SNP	0	2	0	0
C11074T	11074	ORF1ab	ORF1ab:p.3603F	synonymous_variant	SNP	0	0.31	0		A26451G	26451	E	E:p.69R	synonymous_variant	SNP	0	1	0	0
G11083T	11083	ORF1ab	ORF1ab:p.3606L>F	missense_variant	SNP	0	1.88	0.1		G26501A	26501	Intergenic	-	upstream_gene_variant	SNP	49	0	0	0
C11094T	11094	ORF1ab	ORF1ab:p.3610A>V	missense_variant	SNP	0	0	0.1		C26522T	26522	Intergenic	-	upstream_gene_variant	SNP	0	0	0	1
C11109T	11109	ORF1ab	ORF1ab:p.3615A>V	missense_variant	SNP	0	0.31	0		C26577G	26577	M	M:p.19Q>E	missense_variant	SNP	0	0	15	11
T11110C	11110	ORF1ab	ORF1ab:p.3615A	synonymous_variant	SNP	0	0.94	0		C26585T	26585	M	M:p.21N	synonymous_variant	SNP	0	1	0	0
A11117G	11117	ORF1ab	ORF1ab:p.3618I>V	missense_variant	SNP	0	0.31	0		C26606T	26606	M	M:p.28F	synonymous_variant	SNP	0	1	0	0
A11140T	11140	ORF1ab	ORF1ab:p.3625A	synonymous_variant	SNP	0	3.44	0		T26624C	26624	M	M:p.34L	synonymous_variant	SNP	0	1	0	0
G11161A	11161	ORF1ab	ORF1ab:p.3632K	synonymous_variant	SNP	0	1.56	0		C26681T	26681	M	M:p.53F	synonymous_variant	SNP	0	1	0	0
A11201G	11201	ORF1ab	ORF1ab:p.3646T>A	missense_variant	SNP	0	62.81	0		G26709A	26709	M	M:p.63A>T	missense_variant	SNP	0	0	17	17
AGTTTGTCTG11282A	11282	ORF1ab	ORF1ab:p.3673-3676SLSG>S	inframe_deletion	Deletion	0	0	11.79		T26767C	26767	M	M:p.82I>T	missense_variant	SNP	100	93	0	0
GTCTGGTTTT11287G	11287	ORF1ab	ORF1ab:p.3674-3677LSGF>L	inframe_deletion	Deletion	88.24	0	0.38		G26849T	26849	M	M:p.109M>I	missense_variant	SNP	0	1	0	0
G11287T	11287	ORF1ab	ORF1ab:p.3674L>F	missense_variant	SNP	0	0	0.1		C26858T	26858	M	M:p.112F	synonymous_variant	SNP	0	0	14	7
T11288A	11288	ORF1ab	ORF1ab:p.3675S>T	missense_variant	SNP	0	0	0.58		C26873T	26873	M	M:p.117N	synonymous_variant	SNP	0	1	0	0
T11288G	11288	ORF1ab	ORF1ab:p.3675S>A	missense_variant	SNP	0	0	1.44		G27014T	27014	M	M:p.164L	synonymous_variant	SNP	0	1	0	0
C11289A	11289	ORF1ab	ORF1ab:p.3675S>Y	missense_variant	SNP	0	0	1.44		C27059T	27059	M	M:p.179Y	synonymous_variant	SNP	0	1	0	0
T11290A	11290	ORF1ab	ORF1ab:p.3675S	synonymous_variant	SNP	0	0	0.29		C27110T	27110	M	M:p.196Y	synonymous_variant	SNP	0	1	0	0
T11290G	11290	ORF1ab	ORF1ab:p.3675S	synonymous_variant	SNP	0	0	0.29		C27155T	27155	M	M:p.211S	synonymous_variant	SNP	0	1	0	0
G11291A	11291	ORF1ab	ORF1ab:p.3676G>S	missense_variant	SNP	0	0	7.48		C27208T	27208	ORF6	ORF6:p.3H>Y	missense_variant	SNP	0	1	0	0
T11296G	11296	ORF1ab	ORF1ab:p.3677F>L	missense_variant	SNP	0	0	4.7		C27211A	27211	ORF6	ORF6:p.4L>I	missense_variant	SNP	0	1	0	0
A11332G	11332	ORF1ab	ORF1ab:p.3689V	synonymous_variant	SNP	0	31.88	0		C27213T	27213	ORF6	ORF6:p.4L	synonymous_variant	SNP	0	1	0	0
C11339T	11339	ORF1ab	ORF1ab:p.3692L	synonymous_variant	SNP	0	0	0.1		A27259C	27259	ORF6	ORF6:p.20R	synonymous_variant	SNP	0	2	17	17
G11372T	11372	ORF1ab	ORF1ab:p.3703D>Y	missense_variant	SNP	0	0	0.1		G27281T	27281	ORF6	ORF6:p.27W>L	missense_variant	SNP	0	1	0	0
T11418C	11418	ORF1ab	ORF1ab:p.3718V>A	missense_variant	SNP	0	31.88	0.1		T27291C	27291	ORF6	ORF6:p.30D	synonymous_variant	SNP	0	1	0	0
T11422C	11422	ORF1ab	ORF1ab:p.3719Y	synonymous_variant	SNP	0	0	0.38		G27358T	27358	ORF6	ORF6:p.53D>Y	missense_variant	SNP	0	1	0	0
C11450A	11450	ORF1ab	ORF1ab:p.3729Q>K	missense_variant	SNP	2.94	0	0		G27361T	27361	ORF6	ORF6:p.54E>*	stop_gained	SNP	0	1	0	0
C11455T	11455	ORF1ab	ORF1ab:p.3730A	synonymous_variant	SNP	2.94	0	0		G27382C	27382	ORF6	ORF6:p.61D>H	missense_variant	SNP	0	1	12	5
A11456G	11456	ORF1ab	ORF1ab:p.3731I>V	missense_variant	SNP	0	0.63	0		A27383T	27383	ORF6	ORF6:p.61D>V	missense_variant	SNP	0	1	12	5
G11464A	11464	ORF1ab	ORF1ab:p.3733M>I	missense_variant	SNP	0	0.31	0		T27384C	27384	ORF6	ORF6:p.61D	synonymous_variant	SNP	0	1	12	5
C11514T	11514	ORF1ab	ORF1ab:p.3750T>I	missense_variant	SNP	0	4.69	0		C27389T	27389	Intergenic	-	downstream_gene_variant	SNP	0	1	0	0
G11521T	11521	ORF1ab	ORF1ab:p.3752M>I	missense_variant	SNP	8.82	0	0.1		C27389G	27389	Intergenic	-	downstream_gene_variant	SNP	0	1	0	0
G11527T	11527	ORF1ab	ORF1ab:p.3754L>F	missense_variant	SNP	0	0	0.1		C27434T	27434	ORF7a	ORF7a:p.14T>I	missense_variant	SNP	0	0	1	0
A11537G	11537	ORF1ab	ORF1ab:p.3758I>V	missense_variant	SNP	0	0	53.21		C27513T	27513	ORF7a	ORF7a:p.40Y	synonymous_variant	SNP	0	1	0	0
T11568C	11568	ORF1ab	ORF1ab:p.3768I>T	missense_variant	SNP	0	0.31	0		C27527T	27527	ORF7a	ORF7a:p.45P>L	missense_variant	SNP	0	5	0	0
T11601C	11601	ORF1ab	ORF1ab:p.3779I>T	missense_variant	SNP	0	0	0.1		GACGGCGTAAAACACGTCTATCAGTTA27598G	27598	ORF7a	ORF7a:p.69-77DGVKHVYQL>X	frameshift_variant	Deletion	0	1	0	0
G11609A	11609	ORF1ab	ORF1ab:p.3782V>I	missense_variant	SNP	0	0	0.1		C27612T	27612	ORF7a	ORF7a:p.73H	synonymous_variant	SNP	0	1	0	0
C11620T	11620	ORF1ab	ORF1ab:p.3785F	synonymous_variant	SNP	0	0.31	0		C27635T	27635	ORF7a	ORF7a:p.81S>L	missense_variant	SNP	0	1	0	0
C11653T	11653	ORF1ab	ORF1ab:p.3796L	synonymous_variant	SNP	2.94	0.63	0		T27638C	27638	ORF7a	ORF7a:p.82V>A	missense_variant	SNP	100	75	0	0
C11750T	11750	ORF1ab	ORF1ab:p.3829L>F	missense_variant	SNP	2.94	0.31	0.38		G27666T	27666	ORF7a	ORF7a:p.91E>D	missense_variant	SNP	0	1	0	0
A11782G	11782	ORF1ab	ORF1ab:p.3839K	synonymous_variant	SNP	0	0	0.1		G27706T	27706	ORF7a	ORF7a:p.105A>S	missense_variant	SNP	0	1	0	0
T11803C	11803	ORF1ab	ORF1ab:p.3846G	synonymous_variant	SNP	0	0.31	0		C27739T	27739	ORF7a	ORF7a:p.116L>F	missense_variant	SNP	48	12	0	0
C11824T	11824	ORF1ab	ORF1ab:p.3853I	synonymous_variant	SNP	0	0.63	0		C27741T	27741	ORF7a	ORF7a:p.116L	synonymous_variant	SNP	0	0	0	1
C11900T	11900	ORF1ab	ORF1ab:p.3879L>F	missense_variant	SNP	0	0.31	0		C27752T	27752	ORF7a	ORF7a:p.120T>I	missense_variant	SNP	100	80	0	0
C11916T	11916	ORF1ab	ORF1ab:p.3884S>L	missense_variant	SNP	0	0.31	0		C27807T	27807	Intergenic	-	downstream_gene_variant	SNP	0	1	14	16
C11941T	11941	ORF1ab	ORF1ab:p.3892V	synonymous_variant	SNP	0	0.31	0		C27874T	27874	Intergenic	-	upstream_gene_variant	SNP	50	63	0	2
C11950T	11950	ORF1ab	ORF1ab:p.3895H	synonymous_variant	SNP	2.94	0	0.19		T27878C	27878	Intergenic	-	upstream_gene_variant	SNP	0	1	0	0
C11962T	11962	ORF1ab	ORF1ab:p.3899L	synonymous_variant	SNP	0	0.63	0		C27881T	27881	Intergenic	-	upstream_gene_variant	SNP	0	1	0	0
C11985A	11985	#N/A	#N/A	#N/A	#N/A	0	0	0.1		G27916T	27916	ORF8	ORF8:p.8G>V	missense_variant	SNP	0	2	0	0
C12005T	12005	ORF1ab	ORF1ab:p.3914L	synonymous_variant	SNP	2.94	0	0		T27939C	27939	ORF8	ORF8:p.16F>L	missense_variant	SNP	0	4	0	1
T12015G	12015	ORF1ab	ORF1ab:p.3917V>G	missense_variant	SNP	0	0	0.1		C27978T	27978	ORF8	ORF8:p.29Q>*	stop_gained	SNP	0	1	0	0
G12019A	12019	ORF1ab	ORF1ab:p.3918L	synonymous_variant	SNP	0	0.31	0		C28006A	28006	ORF8	ORF8:p.38P>H	missense_variant	SNP	0	1	0	0
C12025T	12025	ORF1ab	ORF1ab:p.3920S	synonymous_variant	SNP	0	0.63	0		T28007C	28007	ORF8	ORF8:p.38P	synonymous_variant	SNP	11	0	0	0
C12049T	12049	ORF1ab	ORF1ab:p.3928N	synonymous_variant	SNP	0	0.31	0		C28045T	28045	ORF8	ORF8:p.51A>V	missense_variant	SNP	0	1	0	0
C12073T	12073	ORF1ab	ORF1ab:p.3936D	synonymous_variant	SNP	0	0	0.1		A28064T	28064	ORF8	ORF8:p.57L>F	missense_variant	SNP	0	1	0	0
C12076T	12076	ORF1ab	ORF1ab:p.3937N	synonymous_variant	SNP	5.88	0	0		G28079T	28079	ORF8	ORF8:p.62V	synonymous_variant	SNP	0	0	0	1
C12100T	12100	ORF1ab	ORF1ab:p.3945A	synonymous_variant	SNP	0	0.31	0		G28086T	28086	ORF8	ORF8:p.65A>S	missense_variant	SNP	0	1	0	0
C12115T	12115	ORF1ab	ORF1ab:p.3950S	synonymous_variant	SNP	0	0.31	0		T28088C	28088	ORF8	ORF8:p.65A	synonymous_variant	SNP	0	1	0	0
T12118C	12118	ORF1ab	ORF1ab:p.3951L	synonymous_variant	SNP	0	0	0.1		GGTTCTA28089G	28089	ORF8	ORF8:p.66-68GSK>E	inframe_deletion	Deletion	0	1	0	0
G12131A	12131	ORF1ab	ORF1ab:p.3956A>T	missense_variant	SNP	0	0	0.1		C28112T	28112	ORF8	ORF8:p.73Y	synonymous_variant	SNP	0	3	0	0
C12138T	12138	ORF1ab	ORF1ab:p.3958A>V	missense_variant	SNP	2.94	0	0		C28170T	28170	ORF8	ORF8:p.93P>S	missense_variant	SNP	0	1	0	0
T12142A	12142	ORF1ab	ORF1ab:p.3959T	synonymous_variant	SNP	0	0	0.1		G28198T	28198	ORF8	ORF8:p.102C>F	missense_variant	SNP	0	2	0	0
C12153T	12153	ORF1ab	ORF1ab:p.3963A>V	missense_variant	SNP	0	1.56	0		AGATTTC28247A	28247	ORF8	ORF8:p.118-120LDF>L	inframe_deletion	Deletion	0	73	0	0
G12191T	12191	ORF1ab	ORF1ab:p.3976V>F	missense_variant	SNP	0	0	0.1		G28248A	28248	ORF8	ORF8:p.119D>N	missense_variant	SNP	2	0	0	0
C12213T	12213	ORF1ab	ORF1ab:p.3983S>F	missense_variant	SNP	0	0	0.1		GA28248AT	28248	#N/A	#N/A	#N/A	#N/A	1	0	0	0
G12256T	12256	ORF1ab	ORF1ab:p.3997M>I	missense_variant	SNP	0	0.31	0		A28249T	28249	ORF8	ORF8:p.119D>V	missense_variant	SNP	1	0	0	0
G12268A	12268	ORF1ab	ORF1ab:p.4001L	synonymous_variant	SNP	0	0.31	0		C28253A	28253	ORF8	ORF8:p.120F>L	missense_variant	SNP	6	1	0	0
C12295T	12295	ORF1ab	ORF1ab:p.4010T	synonymous_variant	SNP	0	0	0.1		C28253T	28253	ORF8	ORF8:p.120F	synonymous_variant	SNP	0	0	0	1
G12331A	12331	ORF1ab	ORF1ab:p.4022R	synonymous_variant	SNP	0	0	0.29		AAACTA28266AAACT	28266	#N/A	#N/A	#N/A	#N/A	24	0	0	0
C12439T	12439	ORF1ab	ORF1ab:p.4058P	synonymous_variant	SNP	0	0	0.1		ACTA28268ACT	28268	#N/A	#N/A	#N/A	#N/A	1	0	0	0
C12459T	12459	ORF1ab	ORF1ab:p.4065T>I	missense_variant	SNP	0	0.31	0		TA28270TT	28270	#N/A	#N/A	#N/A	#N/A	12	0	0	0
C12473T	12473	ORF1ab	ORF1ab:p.4070L	synonymous_variant	SNP	2.94	0	0		TA28270T	28270	Intergenic	-	upstream_gene_variant	Deletion	62	22	0	0
C12484T	12484	ORF1ab	ORF1ab:p.4073V	synonymous_variant	SNP	0	0.31	0		A28271T	28271	Intergenic	-	upstream_gene_variant	SNP	1	5	17	17
C12513T	12513	ORF1ab	ORF1ab:p.4083T>M	missense_variant	SNP	0	0	0.19		A28299T	28299	N	N:p.9Q>L	missense_variant	SNP	0	1	0	0
G12565T	12565	ORF1ab	ORF1ab:p.4100Q>H	missense_variant	SNP	0	0.31	0		G28300T	28300	N	N:p.9Q>H	missense_variant	SNP	0	2	0	0
T12619C	12619	ORF1ab	ORF1ab:p.4118N	synonymous_variant	SNP	0	0	0.1		C28311T	28311	N	N:p.13P>L	missense_variant	SNP	1	0	17	14
C12651T	12651	ORF1ab	ORF1ab:p.4129T>I	missense_variant	SNP	0	1.25	0		G28325T	28325	N	N:p.18G>C	missense_variant	SNP	0	0	1	0
T12673C	12673	ORF1ab	ORF1ab:p.4136A	synonymous_variant	SNP	0	0.94	0		T28360A	28360	N	N:p.29N>K	missense_variant	SNP	0	1	0	0
G12685A	12685	ORF1ab	ORF1ab:p.4140Q	synonymous_variant	SNP	0	0.31	0		A28366T	28366	N	N:p.31E>D	missense_variant	SNP	0	1	0	0
A12742G	12742	ORF1ab	ORF1ab:p.4159T	synonymous_variant	SNP	0	0	0.1		G28378T	28378	N	N:p.35A	synonymous_variant	SNP	0	2	0	0
A12759G	12759	ORF1ab	ORF1ab:p.4165D>G	missense_variant	SNP	0	0	0.1		C28432T	28432	N	N:p.53F	synonymous_variant	SNP	0	1	0	0
C12763T	12763	ORF1ab	ORF1ab:p.4166D	synonymous_variant	SNP	0	0.31	0		A28461G	28461	N	N:p.63D>G	missense_variant	SNP	100	92	0	0
G12769A	12769	ORF1ab	ORF1ab:p.4168A	synonymous_variant	SNP	0	1.25	0		C28511T	28511	N	N:p.80P>S	missense_variant	SNP	0	1	0	0
C12786T	12786	ORF1ab	ORF1ab:p.4174T>I	missense_variant	SNP	0	0	0.19		C28511G	28511	N	N:p.80P>A	missense_variant	SNP	0	1	0	0
C12809T	12809	ORF1ab	ORF1ab:p.4182L>F	missense_variant	SNP	2.94	0.31	0		G28580T	28580	N	N:p.103D>Y	missense_variant	SNP	0	1	0	0
A12814G	12814	ORF1ab	ORF1ab:p.4183A	synonymous_variant	SNP	0	0	0.1		C28603T	28603	N	N:p.110F	synonymous_variant	SNP	0	1	0	0
C12823T	12823	ORF1ab	ORF1ab:p.4186S	synonymous_variant	SNP	0	0.31	0		C28610T	28610	N	N:p.113L	synonymous_variant	SNP	0	1	0	0
C12854T	12854	ORF1ab	ORF1ab:p.4197P>S	missense_variant	SNP	0	0.31	0		G28621A	28621	N	N:p.116G	synonymous_variant	SNP	0	1	0	0
C12880T	12880	ORF1ab	ORF1ab:p.4205I	synonymous_variant	SNP	0	0	20.9		G28628T	28628	N	N:p.119A>S	missense_variant	SNP	0	1	0	0
T12883C	12883	ORF1ab	ORF1ab:p.4206Y	synonymous_variant	SNP	0	0	0.48		C28657T	28657	N	N:p.128D	synonymous_variant	SNP	0	1	0	0
C12885T	12885	ORF1ab	ORF1ab:p.4207T>I	missense_variant	SNP	0	0.31	0		G28703T	28703	N	N:p.144D>Y	missense_variant	SNP	0	1	0	0
G12907A	12907	ORF1ab	ORF1ab:p.4214R	synonymous_variant	SNP	0	2.81	0		C28708T	28708	N	N:p.145H	synonymous_variant	SNP	0	1	0	0
T12946C	12946	ORF1ab	ORF1ab:p.4227Y	synonymous_variant	SNP	0	27.5	0		C28791T	28791	N	N:p.173A>V	missense_variant	SNP	0	1	0	0
C12970T	12970	ORF1ab	ORF1ab:p.4235N	synonymous_variant	SNP	14.71	0	0.1		G28812A	28812	N	N:p.180S>N	missense_variant	SNP	0	1	0	0
C13011T	13011	ORF1ab	ORF1ab:p.4249T>I	missense_variant	SNP	0	0.63	0		G28851T	28851	N	N:p.193S>I	missense_variant	SNP	0	1	0	0
T13018C	13018	ORF1ab	ORF1ab:p.4251R	synonymous_variant	SNP	0	0	0.1		C28854T	28854	N	N:p.194S>L	missense_variant	SNP	0	1	0	0
C13019T	13019	ORF1ab	ORF1ab:p.4252L	synonymous_variant	SNP	0	4.06	0		G28878T	28878	N	N:p.202S>I	missense_variant	SNP	0	1	0	0
T13027C	13027	ORF1ab	ORF1ab:p.4254A	synonymous_variant	SNP	0	0.31	0		G28881T	28881	N	N:p.203R>M	missense_variant	SNP	99	93	0	0
G13034A	13034	ORF1ab	ORF1ab:p.4257A>T	missense_variant	SNP	0	0	0.1		G28881A	28881	N	N:p.203R>K	missense_variant	SNP	0	0	17	17
A13108G	13108	ORF1ab	ORF1ab:p.4281K	synonymous_variant	SNP	0	0.31	0		GGG28881AAC	28881	#N/A	#N/A	#N/A	#N/A	1	0	0	0
T13111C	13111	ORF1ab	ORF1ab:p.4282D	synonymous_variant	SNP	0	0	0.1		G28882A	28882	N	N:p.203R	synonymous_variant	SNP	0	0	17	17
C13168T	13168	ORF1ab	ORF1ab:p.4301H	synonymous_variant	SNP	0	0.31	0		G28883C	28883	N	N:p.204G>R	missense_variant	SNP	0	0	17	17
T13195C	13195	ORF1ab	ORF1ab:p.4310V	synonymous_variant	SNP	0	0	52.35		C28892T	28892	N	N:p.207P>S	missense_variant	SNP	0	2	0	0
C13207T	13207	ORF1ab	ORF1ab:p.4314A	synonymous_variant	SNP	0	0	0.1		G28908T	28908	N	N:p.212G>V	missense_variant	SNP	0	1	0	0
T13270G	13270	ORF1ab	ORF1ab:p.4335D>E	missense_variant	SNP	0	0.31	0		G28916T	28916	N	N:p.215G>C	missense_variant	SNP	49	65	0	0
C13335T	13335	ORF1ab	ORF1ab:p.4357A>V	missense_variant	SNP	0	0.63	0		A28995T	28995	N	N:p.241Q>L	missense_variant	SNP	0	1	0	0
C13384T	13384	ORF1ab	ORF1ab:p.4373C	synonymous_variant	SNP	0	0.31	0		C29013T	29013	N	N:p.247T>I	missense_variant	SNP	0	1	0	0
G13403T	13403	ORF1ab	ORF1ab:p.4380G>C	missense_variant	SNP	0	0	0.1		G29017A	29017	N	N:p.248K	synonymous_variant	SNP	0	1	0	0
C13421T	13421	ORF1ab	ORF1ab:p.4386L>F	missense_variant	SNP	0	0	0.1		C29025T	29025	N	N:p.251A>V	missense_variant	SNP	0	1	0	0
T13457C	13457	ORF1ab	ORF1ab:p.4398S>P	missense_variant	SNP	0	0.31	0		G29050A	29050	N	N:p.259R	synonymous_variant	SNP	0	1	0	0
G13503A	13503	ORF1ab	ORF1ab:p.4413P	synonymous_variant	SNP	0	0	0.1		A29086G	29086	N	N:p.271T	synonymous_variant	SNP	0	1	0	0
G13514A	13514	ORF1ab	ORF1ab:p.4417G>D	missense_variant	SNP	2.94	0	0		C29144T	29144	N	N:p.291L	synonymous_variant	SNP	0	3	0	0
G13514T	13514	ORF1ab	ORF1ab:p.4417G>V	missense_variant	SNP	0	0	0.1		C29167T	29167	N	N:p.298Y	synonymous_variant	SNP	0	1	0	0
C13536T	13536	ORF1ab	ORF1ab:p.4424Y	synonymous_variant	SNP	0	0	0.1		G29179T	29179	N	N:p.302P	synonymous_variant	SNP	0	1	0	0
C13551T	13551	ORF1ab	ORF1ab:p.4429I	synonymous_variant	SNP	0	0	0.1		T29194C	29194	N	N:p.307F	synonymous_variant	SNP	0	1	0	0
C13554T	13554	ORF1ab	ORF1ab:p.4430Y	synonymous_variant	SNP	0	0.31	0.1		G29204T	29204	N	N:p.311A>S	missense_variant	SNP	0	2	0	0
G13564A	13564	ORF1ab	ORF1ab:p.4434V>I	missense_variant	SNP	0	0	0.1		G29229A	29229	N	N:p.319R>H	missense_variant	SNP	0	1	0	0
G13570A	13570	ORF1ab	ORF1ab:p.4436G>S	missense_variant	SNP	0	0	0.48		C29236T	29236	N	N:p.321G	synonymous_variant	SNP	0	1	0	0
C13585T	13585	ORF1ab	ORF1ab:p.4441L	synonymous_variant	SNP	0	0.63	0		C29245G	29245	N	N:p.324V	synonymous_variant	SNP	0	2	0	0
A13611G	13611	ORF1ab	ORF1ab:p.4449Q	synonymous_variant	SNP	0	0.31	0		C29272T	29272	N	N:p.333Y	synonymous_variant	SNP	0	0	1	0
C13620T	13620	ORF1ab	ORF1ab:p.4452D	synonymous_variant	SNP	0	0.63	0		G29291T	29291	N	N:p.340D>Y	missense_variant	SNP	0	1	0	0
A13712G	13712	ORF1ab	ORF1ab:p.4483K>R	missense_variant	SNP	0	0	0.1		C29353T	29353	N	N:p.360Y	synonymous_variant	SNP	0	1	0	0
C13720T	13720	ORF1ab	ORF1ab:p.4486P>S	missense_variant	SNP	0	0.94	0		C29358T	29358	N	N:p.362T>I	missense_variant	SNP	0	2	0	0
C13730T	13730	ORF1ab	ORF1ab:p.4489A>V	missense_variant	SNP	0	0	0.19		G29392T	29392	N	N:p.373K>N	missense_variant	SNP	0	1	0	0
C13862T	13862	ORF1ab	ORF1ab:p.4533T>I	missense_variant	SNP	0	0	0.1		G29402T	29402	N	N:p.377D>Y	missense_variant	SNP	98	89	0	0
G13897T	13897	ORF1ab	ORF1ab:p.4545D>Y	missense_variant	SNP	0	0.31	0.38		G29427A	29427	N	N:p.385R>K	missense_variant	SNP	42	14	0	0
G13903A	13903	ORF1ab	ORF1ab:p.4547D>N	missense_variant	SNP	0	0.31	0		A29439T	29439	N	N:p.389Q>L	missense_variant	SNP	0	1	0	0
C13944T	13944	ORF1ab	ORF1ab:p.4560N	synonymous_variant	SNP	0	0.94	0		T29479C	29479	N	N:p.402D	synonymous_variant	SNP	0	1	0	0
C13957T	13957	ORF1ab	ORF1ab:p.4565R>C	missense_variant	SNP	0	1.56	0		C29509T	29509	N	N:p.412S	synonymous_variant	SNP	0	1	0	0
C13994T	13994	ORF1ab	ORF1ab:p.4577A>V	missense_variant	SNP	0	0	0.1		A29510C	29510	N	N:p.413S>R	missense_variant	SNP	0	0	15	6
G14030A	14030	ORF1ab	ORF1ab:p.4589R>Q	missense_variant	SNP	0	0.94	0		C29518T	29518	N	N:p.415D	synonymous_variant	SNP	0	1	0	0
G14055T	14055	ORF1ab	ORF1ab:p.4597L	synonymous_variant	SNP	2.94	0	0		T29539C	29539	Intergenic	-	downstream_gene_variant	SNP	0	1	0	0
A14107G	14107	ORF1ab	ORF1ab:p.4615I>V	missense_variant	SNP	0	0	0.29		A29542T	29542	Intergenic	-	downstream_gene_variant	SNP	0	1	0	0
A14116G	14116	ORF1ab	ORF1ab:p.4618T>A	missense_variant	SNP	0	0.31	0		C29614T	29614	ORF10	ORF10:p.19C	synonymous_variant	SNP	0	1	0	0
C14117T	14117	ORF1ab	ORF1ab:p.4618T>M	missense_variant	SNP	0	0	0.29		T29623A	29623	ORF10	ORF10:p.22N>K	missense_variant	SNP	0	1	0	0
C14120T	14120	ORF1ab	ORF1ab:p.4619P>L	missense_variant	SNP	14.71	0	0.1		C29632T	29632	ORF10	ORF10:p.25N	synonymous_variant	SNP	0	0	0	1
G14122A	14122	ORF1ab	ORF1ab:p.4620G>S	missense_variant	SNP	0	1.88	0		C29642T	29642	ORF10	ORF10:p.29Q>*	stop_gained	SNP	0	2	0	0
C14178T	14178	ORF1ab	ORF1ab:p.4638T	synonymous_variant	SNP	0	0.31	0.29		C29666T	29666	ORF10	ORF10:p.37L>F	missense_variant	SNP	0	1	0	0
C14184T	14184	ORF1ab	ORF1ab:p.4640T	synonymous_variant	SNP	0	0	0.19		G29701T	29701	3'UTR	-	downstream_gene_variant	SNP	0	1	0	0
G14188A	14188	ORF1ab	ORF1ab:p.4642A>T	missense_variant	SNP	0	0.31	0		C29719T	29719	3'UTR	-	downstream_gene_variant	SNP	0	1	0	0
C14189T	14189	ORF1ab	ORF1ab:p.4642A>V	missense_variant	SNP	0	0.31	0		G29734C	29734	3'UTR	-	downstream_gene_variant	SNP	0	0	1	0
C14195T	14195	ORF1ab	ORF1ab:p.4644T>I	missense_variant	SNP	2.94	0	0.1		G29736T	29736	3'UTR	-	downstream_gene_variant	SNP	0	1	0	0
C14206T	14206	ORF1ab	ORF1ab:p.4648H>Y	missense_variant	SNP	0	0	0.1		C29738T	29738	3'UTR	-	downstream_gene_variant	SNP	0	3	0	0
C14262T	14262	ORF1ab	ORF1ab:p.4666D	synonymous_variant	SNP	0	0.63	0		G29742T	29742	3'UTR	-	downstream_gene_variant	SNP	100	59	4	0
A14317G	14317	ORF1ab	ORF1ab:p.4685T>A	missense_variant	SNP	0	16.88	0		G29751C	29751	3'UTR	-	downstream_gene_variant	SNP	0	3	0	0
G14400A	14400	ORF1ab	ORF1ab:p.4712V	synonymous_variant	SNP	0	1.25	0		C29762G	29762	3'UTR	-	downstream_gene_variant	SNP	0	1	0	0
C14408T	14408	ORF1ab	ORF1ab:p.4715P>L	missense_variant	SNP	100	96.88	99.81		G29764T	29764	3'UTR	-	downstream_gene_variant	SNP	0	1	0	0
A14421G	14421	ORF1ab	ORF1ab:p.4719G	synonymous_variant	SNP	0	0.31	0		C29835T	29835	3'UTR	-	intergenic_variant	SNP	0	1	0	0
A14469T	14469	ORF1ab	ORF1ab:p.4735S	synonymous_variant	SNP	0	0.31	0		A29865G	29865	#N/A	#N/A	#N/A	#N/A	1	0	0	0
C14478T	14478	ORF1ab	ORF1ab:p.4738Y	synonymous_variant	SNP	0	0	0.1		A29866T	29866	#N/A	#N/A	#N/A	#N/A	1	0	0	0
G14511C	14511	ORF1ab	ORF1ab:p.4749Q>H	missense_variant	SNP	0	0.31	0		T29867A	29867	#N/A	#N/A	#N/A	#N/A	1	0	0	0
C14529T	14529	ORF1ab	ORF1ab:p.4755S	synonymous_variant	SNP	0	0.63	0		A29871C	29871	#N/A	#N/A	#N/A	#N/A	1	0	0	0
G14580T	14580	ORF1ab	ORF1ab:p.4772M>I	missense_variant	SNP	0	2.5	0		A29872T	29872	#N/A	#N/A	#N/A	#N/A	1	0	0	0
T14586A	14586	ORF1ab	ORF1ab:p.4774A	synonymous_variant	SNP	0	1.56	0
C14599T	14599	ORF1ab	ORF1ab:p.4779L	synonymous_variant	SNP	2.94	0	0
T14655C	14655	ORF1ab	ORF1ab:p.4797V	synonymous_variant	SNP	0	0	0.1
C14676T	14676	ORF1ab	ORF1ab:p.4804P	synonymous_variant	SNP	94.12	0	0
C14763T	14763	ORF1ab	ORF1ab:p.4833F	synonymous_variant	SNP	0	0	0.1
G14785T	14785	ORF1ab	ORF1ab:p.4841A>S	missense_variant	SNP	0	0.94	0
T14787C	14787	ORF1ab	ORF1ab:p.4841A	synonymous_variant	SNP	0	0	0.1
C14790T	14790	ORF1ab	ORF1ab:p.4842I	synonymous_variant	SNP	0	0.63	0
C14805T	14805	ORF1ab	ORF1ab:p.4847Y	synonymous_variant	SNP	0	0	0.1
T14835C	14835	ORF1ab	ORF1ab:p.4857D	synonymous_variant	SNP	0	0.31	0
C14889T	14889	ORF1ab	ORF1ab:p.4875Y	synonymous_variant	SNP	0	0	0.1
C14919T	14919	ORF1ab	ORF1ab:p.4885V	synonymous_variant	SNP	0	0.31	0
C14925T	14925	ORF1ab	ORF1ab:p.4887V	synonymous_variant	SNP	0	0.63	0.1
A14940G	14940	ORF1ab	ORF1ab:p.4892K	synonymous_variant	SNP	0	0	0.19
G14999A	14999	ORF1ab	ORF1ab:p.4912S>N	missense_variant	SNP	0	0.31	0
A15002G	15002	ORF1ab	ORF1ab:p.4913Y>C	missense_variant	SNP	0	0	0.1
C15045T	15045	ORF1ab	ORF1ab:p.4927V	synonymous_variant	SNP	0	0.31	0
T15096C	15096	ORF1ab	ORF1ab:p.4944N	synonymous_variant	SNP	23.53	0	0
C15180T	15180	ORF1ab	ORF1ab:p.4972A	synonymous_variant	SNP	0	0.31	0
A15219G	15219	ORF1ab	ORF1ab:p.4985K	synonymous_variant	SNP	0	0	0.29
C15240T	15240	ORF1ab	ORF1ab:p.4992N	synonymous_variant	SNP	0	4.38	46.98
G15243T	15243	ORF1ab	ORF1ab:p.4993M>I	missense_variant	SNP	0	0.63	0
A15257G	15257	ORF1ab	ORF1ab:p.4998Y>C	missense_variant	SNP	0	0	0.1
C15277T	15277	ORF1ab	ORF1ab:p.5005H>Y	missense_variant	SNP	0	0	0.19
C15279T	15279	ORF1ab	ORF1ab:p.5005H	synonymous_variant	SNP	97.06	0	0
G15327T	15327	ORF1ab	ORF1ab:p.5021M>I	missense_variant	SNP	0	0.63	0
T15366C	15366	ORF1ab	ORF1ab:p.5034H	synonymous_variant	SNP	0	0	0.1
G15372T	15372	ORF1ab	ORF1ab:p.5036T	synonymous_variant	SNP	0	0	0.1
G15406T	15406	ORF1ab	ORF1ab:p.5048A>S	missense_variant	SNP	0	0.31	0
G15451A	15451	ORF1ab	ORF1ab:p.5063G>S	missense_variant	SNP	0	78.44	0
T15453C	15453	ORF1ab	ORF1ab:p.5063G	synonymous_variant	SNP	2.94	0	0
G15538A	15538	ORF1ab	ORF1ab:p.5092V>I	missense_variant	SNP	0	0.31	0
C15569T	15569	ORF1ab	ORF1ab:p.5102T>I	missense_variant	SNP	0	0.63	0
G15586T	15586	ORF1ab	ORF1ab:p.5108A>S	missense_variant	SNP	0	0.94	0
C15603T	15603	ORF1ab	ORF1ab:p.5113R	synonymous_variant	SNP	0	1.56	0
T15628C	15628	ORF1ab	ORF1ab:p.5122C>R	missense_variant	SNP	0	0.31	0
C15654T	15654	ORF1ab	ORF1ab:p.5130D	synonymous_variant	SNP	0	0	0.1
G15664T	15664	ORF1ab	ORF1ab:p.5134V>L	missense_variant	SNP	0	0.63	0
G15708T	15708	ORF1ab	ORF1ab:p.5148M>I	missense_variant	SNP	0	0.31	0
C15714T	15714	ORF1ab	ORF1ab:p.5150L	synonymous_variant	SNP	0	0	20.04
C15720T	15720	ORF1ab	ORF1ab:p.5152D	synonymous_variant	SNP	0	0.31	0.1
C15738T	15738	ORF1ab	ORF1ab:p.5158F	synonymous_variant	SNP	0	0.63	0
G15766T	15766	ORF1ab	ORF1ab:p.5168V>L	missense_variant	SNP	0	0.94	0
T15804C	15804	ORF1ab	ORF1ab:p.5180Y	synonymous_variant	SNP	0	0	0.1
A15841G	15841	ORF1ab	ORF1ab:p.5193T>A	missense_variant	SNP	0	0.63	0
C15848T	15848	ORF1ab	ORF1ab:p.5195T>I	missense_variant	SNP	0	0.31	0
G15906T	15906	ORF1ab	ORF1ab:p.5214Q>H	missense_variant	SNP	0	0.94	0
G15906A	15906	ORF1ab	ORF1ab:p.5214Q	synonymous_variant	SNP	0	0.31	0
C15924T	15924	ORF1ab	ORF1ab:p.5220Y	synonymous_variant	SNP	0	0.31	0
C15933T	15933	ORF1ab	ORF1ab:p.5223Y	synonymous_variant	SNP	0	0	0.1
T15939C	15939	ORF1ab	ORF1ab:p.5225D	synonymous_variant	SNP	0	0	0.1
C15952T	15952	ORF1ab	ORF1ab:p.5230L	synonymous_variant	SNP	0	0.31	0
C15952A	15952	ORF1ab	ORF1ab:p.5230L>I	missense_variant	SNP	0	1.88	0
G15982A	15982	ORF1ab	ORF1ab:p.5240V>I	missense_variant	SNP	0	0	0.1
T15996C	15996	ORF1ab	ORF1ab:p.5244G	synonymous_variant	SNP	0	0.31	0
A16064G	16064	ORF1ab	ORF1ab:p.5267Q>R	missense_variant	SNP	0	0	2.01
C16073T	16073	ORF1ab	ORF1ab:p.5270A>V	missense_variant	SNP	0	1.25	0
G16078A	16078	ORF1ab	ORF1ab:p.5272V>I	missense_variant	SNP	0	0	0.1
C16092T	16092	ORF1ab	ORF1ab:p.5276Y	synonymous_variant	SNP	0	0.94	0
C16111T	16111	ORF1ab	ORF1ab:p.5283L	synonymous_variant	SNP	0	0.31	0
T16176C	16176	ORF1ab	ORF1ab:p.5304T	synonymous_variant	SNP	97.06	0	0
T16209C	16209	ORF1ab	ORF1ab:p.5315A	synonymous_variant	SNP	0	0.94	0
T16242G	16242	ORF1ab	ORF1ab:p.5326V	synonymous_variant	SNP	0	0.94	0
T16251C	16251	ORF1ab	ORF1ab:p.5329C	synonymous_variant	SNP	0	0.94	0
A16266G	16266	ORF1ab	ORF1ab:p.5334S	synonymous_variant	SNP	0	0	0.1
C16323T	16323	ORF1ab	ORF1ab:p.5353C	synonymous_variant	SNP	0	0.31	0
C16338T	16338	ORF1ab	ORF1ab:p.5358V	synonymous_variant	SNP	0	0.31	0
T16342C	16342	ORF1ab	ORF1ab:p.5360S>P	missense_variant	SNP	0	0	5.37
C16362T	16362	ORF1ab	ORF1ab:p.5366V	synonymous_variant	SNP	0	0.31	0
G16365T	16365	ORF1ab	ORF1ab:p.5367L>F	missense_variant	SNP	0	0.31	0
A16373G	16373	ORF1ab	ORF1ab:p.5370N>S	missense_variant	SNP	0	0	0.1
G16377T	16377	ORF1ab	ORF1ab:p.5371P	synonymous_variant	SNP	0	0	0.1
T16392A	16392	ORF1ab	ORF1ab:p.5376A	synonymous_variant	SNP	0	0	0.1
C16466T	16466	ORF1ab	ORF1ab:p.5401P>L	missense_variant	SNP	0	95.31	0
T16494C	16494	ORF1ab	ORF1ab:p.5410N	synonymous_variant	SNP	0	0.63	0
C16523T	16523	ORF1ab	ORF1ab:p.5420T>I	missense_variant	SNP	0	0.31	0
C16536T	16536	ORF1ab	ORF1ab:p.5424S	synonymous_variant	SNP	0	0.31	0
C16551A	16551	ORF1ab	ORF1ab:p.5429D>E	missense_variant	SNP	0	0.31	0
C16575T	16575	ORF1ab	ORF1ab:p.5437D	synonymous_variant	SNP	0	0	0.1
T16635C	16635	ORF1ab	ORF1ab:p.5457F	synonymous_variant	SNP	0	0	0.1
A16653G	16653	ORF1ab	ORF1ab:p.5463K	synonymous_variant	SNP	0	1.25	0
C16655T	16655	ORF1ab	ORF1ab:p.5464A>V	missense_variant	SNP	0	0	0.1
A16687G	16687	ORF1ab	ORF1ab:p.5475I>V	missense_variant	SNP	0	0	0.1
C16694A	16694	ORF1ab	ORF1ab:p.5477T>N	missense_variant	SNP	0	0	0.1
A16698G	16698	ORF1ab	ORF1ab:p.5478V	synonymous_variant	SNP	0	0.31	0
A16719G	16719	ORF1ab	ORF1ab:p.5485R	synonymous_variant	SNP	0	0	0.1
G16744A	16744	ORF1ab	ORF1ab:p.5494G>S	missense_variant	SNP	0	0	0.67
C16762T	16762	ORF1ab	ORF1ab:p.5500L>F	missense_variant	SNP	2.94	0	0
G16858A	16858	ORF1ab	ORF1ab:p.5532A>T	missense_variant	SNP	0	0	0.1
T16860C	16860	ORF1ab	ORF1ab:p.5532A	synonymous_variant	SNP	0	0.63	0
C16869T	16869	ORF1ab	ORF1ab:p.5535Y	synonymous_variant	SNP	0	0.31	0.1
C16887T	16887	ORF1ab	ORF1ab:p.5541Y	synonymous_variant	SNP	0	0.94	0.96
G16914T	16914	ORF1ab	ORF1ab:p.5550V	synonymous_variant	SNP	0	0.31	0
C16915T	16915	ORF1ab	ORF1ab:p.5551L	synonymous_variant	SNP	0	0.31	0
C16954T	16954	ORF1ab	ORF1ab:p.5564L	synonymous_variant	SNP	0	0	0.1
G16988T	16988	ORF1ab	ORF1ab:p.5575G>V	missense_variant	SNP	0	0.31	0
T16993C	16993	ORF1ab	ORF1ab:p.5577Y>H	missense_variant	SNP	0	0.31	0
C17002T	17002	ORF1ab	ORF1ab:p.5580L>F	missense_variant	SNP	0	0	0.1
C17012T	17012	ORF1ab	ORF1ab:p.5583S>L	missense_variant	SNP	0	0	0.1
T17040C	17040	ORF1ab	ORF1ab:p.5592N	synonymous_variant	SNP	0	1.25	0
A17042G	17042	ORF1ab	ORF1ab:p.5593Y>C	missense_variant	SNP	0	0	0.19
G17058T	17058	ORF1ab	ORF1ab:p.5598M>I	missense_variant	SNP	0	0	0.1
C17135T	17135	ORF1ab	ORF1ab:p.5624P>L	missense_variant	SNP	0	0.63	0
G17193A	17193	ORF1ab	ORF1ab:p.5643E	synonymous_variant	SNP	0	0.31	0.19
G17193T	17193	ORF1ab	ORF1ab:p.5643E>D	missense_variant	SNP	0	0.63	0
A17236G	17236	ORF1ab	ORF1ab:p.5658I>V	missense_variant	SNP	0	0.31	0
G17252A	17252	ORF1ab	ORF1ab:p.5663R>H	missense_variant	SNP	0	0.31	0
C17285T	17285	ORF1ab	ORF1ab:p.5674S>L	missense_variant	SNP	0	0	0.1
G17298T	17298	ORF1ab	ORF1ab:p.5678Q>H	missense_variant	SNP	0	0.31	0
G17334T	17334	ORF1ab	ORF1ab:p.5690T	synonymous_variant	SNP	0	0	0.29
G17334C	17334	ORF1ab	ORF1ab:p.5690T	synonymous_variant	SNP	0	0.31	0
C17410T	17410	ORF1ab	ORF1ab:p.5716R>C	missense_variant	SNP	0	0	20.9
C17410A	17410	ORF1ab	ORF1ab:p.5716R>S	missense_variant	SNP	0	0	0.1
T17433A	17433	ORF1ab	ORF1ab:p.5723I	synonymous_variant	SNP	0	0	0.19
C17439T	17439	ORF1ab	ORF1ab:p.5725D	synonymous_variant	SNP	0	0.63	0
A17496G	17496	ORF1ab	ORF1ab:p.5744E	synonymous_variant	SNP	2.94	0.63	0
T17559C	17559	ORF1ab	ORF1ab:p.5765C	synonymous_variant	SNP	0	0	0.1
G17567A	17567	ORF1ab	ORF1ab:p.5768C>Y	missense_variant	SNP	0	0	0.67
G17572A	17572	ORF1ab	ORF1ab:p.5770A>T	missense_variant	SNP	0	0	0.67
T17580C	17580	ORF1ab	ORF1ab:p.5772I	synonymous_variant	SNP	0	0	0.1
C17586T	17586	ORF1ab	ORF1ab:p.5774D	synonymous_variant	SNP	2.94	0	0.1
A17615G	17615	ORF1ab	ORF1ab:p.5784K>R	missense_variant	SNP	11.76	0	0
A17645G	17645	ORF1ab	ORF1ab:p.5794Q>R	missense_variant	SNP	0	0	0.1
G17671A	17671	ORF1ab	ORF1ab:p.5803V>I	missense_variant	SNP	0	0.31	0
C17676T	17676	ORF1ab	ORF1ab:p.5804I	synonymous_variant	SNP	2.94	0.31	0
C17678T	17678	ORF1ab	ORF1ab:p.5805T>M	missense_variant	SNP	0	0	0.1
G17679T	17679	ORF1ab	ORF1ab:p.5805T	synonymous_variant	SNP	0	0.31	0
A17697T	17697	ORF1ab	ORF1ab:p.5811A	synonymous_variant	SNP	0	2.81	0
C17703T	17703	ORF1ab	ORF1ab:p.5813N	synonymous_variant	SNP	0	0.31	0
A17713C	17713	ORF1ab	ORF1ab:p.5817I>L	missense_variant	SNP	0	0.63	0
A17715T	17715	ORF1ab	ORF1ab:p.5817I	synonymous_variant	SNP	0	0	0.1
C17746T	17746	ORF1ab	ORF1ab:p.5828P>S	missense_variant	SNP	0	0.31	0
T17748A	17748	ORF1ab	ORF1ab:p.5828P	synonymous_variant	SNP	0	0.31	0
C17750T	17750	ORF1ab	ORF1ab:p.5829A>V	missense_variant	SNP	2.94	0	0
A17758G	17758	ORF1ab	ORF1ab:p.5832K>E	missense_variant	SNP	0	0	0.38
C17762T	17762	ORF1ab	ORF1ab:p.5833A>V	missense_variant	SNP	0	0	0.1
T17763G	17763	ORF1ab	ORF1ab:p.5833A	synonymous_variant	SNP	0	0.31	0
C17825T	17825	ORF1ab	ORF1ab:p.5854T>I	missense_variant	SNP	0	0	0.1
G17893A	17893	ORF1ab	ORF1ab:p.5877A>T	missense_variant	SNP	0	0	0.1
C17894T	17894	ORF1ab	ORF1ab:p.5877A>V	missense_variant	SNP	0	0	0.1
G17944T	17944	ORF1ab	ORF1ab:p.5894V>L	missense_variant	SNP	0	0.31	0
G17964T	17964	ORF1ab	ORF1ab:p.5900M>I	missense_variant	SNP	0	0.31	0
A17969C	17969	ORF1ab	ORF1ab:p.5902D>A	missense_variant	SNP	0	0	0.1
G17972A	17972	ORF1ab	ORF1ab:p.5903R>K	missense_variant	SNP	0	0	0.19
G17974A	17974	ORF1ab	ORF1ab:p.5904D>N	missense_variant	SNP	0	0.31	0
A17994G	17994	ORF1ab	ORF1ab:p.5910Q	synonymous_variant	SNP	0	0	0.1
C17999T	17999	ORF1ab	ORF1ab:p.5912T>I	missense_variant	SNP	0	0	0.1
C18029T	18029	ORF1ab	ORF1ab:p.5922A>V	missense_variant	SNP	0	0	0.1
C18032T	18032	ORF1ab	ORF1ab:p.5923T>I	missense_variant	SNP	0	0.31	0
G18040T	18040	ORF1ab	ORF1ab:p.5926A>S	missense_variant	SNP	0	0.31	0
G18055A	18055	ORF1ab	ORF1ab:p.5931G>R	missense_variant	SNP	0	0.31	0
G18079T	18079	ORF1ab	ORF1ab:p.5939V>L	missense_variant	SNP	0	0.31	0
C18086T	18086	ORF1ab	ORF1ab:p.5941T>I	missense_variant	SNP	0	0.63	0.58
G18106T	18106	ORF1ab	ORF1ab:p.5948A>S	missense_variant	SNP	0	0.31	0
T18123C	18123	ORF1ab	ORF1ab:p.5953S	synonymous_variant	SNP	0	0.31	0
C18129T	18129	ORF1ab	ORF1ab:p.5955D	synonymous_variant	SNP	0	0.31	0
T18132A	18132	ORF1ab	ORF1ab:p.5956T	synonymous_variant	SNP	0	0	0.1
C18138T	18138	ORF1ab	ORF1ab:p.5958F	synonymous_variant	SNP	0	0	0.1
A18163G	18163	ORF1ab	ORF1ab:p.5967I>V	missense_variant	SNP	0	0	98.08
C18166T	18166	ORF1ab	ORF1ab:p.5968P>S	missense_variant	SNP	0	0	0.19
C18175T	18175	ORF1ab	ORF1ab:p.5971P>S	missense_variant	SNP	0	0	0.1
C18176T	18176	ORF1ab	ORF1ab:p.5971P>L	missense_variant	SNP	0	1.56	0
G18186T	18186	ORF1ab	ORF1ab:p.5974M>I	missense_variant	SNP	0	0.31	0
G18255T	18255	ORF1ab	ORF1ab:p.5997M>I	missense_variant	SNP	0	0.31	0.1
C18312T	18312	ORF1ab	ORF1ab:p.6016V	synonymous_variant	SNP	0	0	0.1
G18318T	18318	ORF1ab	ORF1ab:p.6018G	synonymous_variant	SNP	0	0.31	0
C18326T	18326	ORF1ab	ORF1ab:p.6021A>V	missense_variant	SNP	0	0.31	0
T18369A	18369	ORF1ab	ORF1ab:p.6035G	synonymous_variant	SNP	0	0.31	0
C18377T	18377	ORF1ab	ORF1ab:p.6038T>I	missense_variant	SNP	0	0	0.1
C18441T	18441	ORF1ab	ORF1ab:p.6059S	synonymous_variant	SNP	0	0	0.1
C18452T	18452	ORF1ab	ORF1ab:p.6063A>V	missense_variant	SNP	0	0	0.1
C18508T	18508	ORF1ab	ORF1ab:p.6082L>F	missense_variant	SNP	0	0.31	0
G18534T	18534	ORF1ab	ORF1ab:p.6090K>N	missense_variant	SNP	0	0.31	0
C18576T	18576	ORF1ab	ORF1ab:p.6104D	synonymous_variant	SNP	0	0	0.19
A18585C	18585	ORF1ab	ORF1ab:p.6107V	synonymous_variant	SNP	0	0	0.38
T18588C	18588	ORF1ab	ORF1ab:p.6108F	synonymous_variant	SNP	0	2.5	0
C18647A	18647	ORF1ab	ORF1ab:p.6128P>H	missense_variant	SNP	0	0.31	0
G18651T	18651	ORF1ab	ORF1ab:p.6129E>D	missense_variant	SNP	0	0.31	0
C18681T	18681	ORF1ab	ORF1ab:p.6139A	synonymous_variant	SNP	0	0	0.19
A18684G	18684	ORF1ab	ORF1ab:p.6140T	synonymous_variant	SNP	0	0	0.1
C18687T	18687	ORF1ab	ORF1ab:p.6141C	synonymous_variant	SNP	0	0.63	0
G18703A	18703	ORF1ab	ORF1ab:p.6147D>N	missense_variant	SNP	0	0	0.19
C18744T	18744	ORF1ab	ORF1ab:p.6160Y	synonymous_variant	SNP	0	2.19	0.19
G18782T	18782	ORF1ab	ORF1ab:p.6173G>V	missense_variant	SNP	0	0.31	0
C18788T	18788	ORF1ab	ORF1ab:p.6175T>I	missense_variant	SNP	0	0.94	0.29
A18812G	18812	ORF1ab	ORF1ab:p.6183D>G	missense_variant	SNP	0	0	0.1
T18813C	18813	ORF1ab	ORF1ab:p.6183D	synonymous_variant	SNP	0	0	0.1
G18816A	18816	ORF1ab	ORF1ab:p.6184L	synonymous_variant	SNP	0	0.31	0
G18905A	18905	ORF1ab	ORF1ab:p.6214R>H	missense_variant	SNP	0	0.94	0
T18920C	18920	ORF1ab	ORF1ab:p.6219I>T	missense_variant	SNP	0	0.63	0
G18937T	18937	ORF1ab	ORF1ab:p.6225G>C	missense_variant	SNP	0	0	0.1
C19011T	19011	ORF1ab	ORF1ab:p.6249D	synonymous_variant	SNP	0	0.31	0
C19017T	19017	ORF1ab	ORF1ab:p.6251F	synonymous_variant	SNP	0	0.63	0.1
T19023C	19023	ORF1ab	ORF1ab:p.6253V	synonymous_variant	SNP	0	0	0.1
C19029T	19029	ORF1ab	ORF1ab:p.6255H	synonymous_variant	SNP	0	0.31	0
G19056T	19056	ORF1ab	ORF1ab:p.6264K>N	missense_variant	SNP	2.94	0	0
A19067G	19067	ORF1ab	ORF1ab:p.6268Q>R	missense_variant	SNP	0	0	0.1
G19072T	19072	ORF1ab	ORF1ab:p.6270D>Y	missense_variant	SNP	0	0.31	0
G19075A	19075	ORF1ab	ORF1ab:p.6271V>I	missense_variant	SNP	0	0	0.19
G19101A	19101	ORF1ab	ORF1ab:p.6279Q	synonymous_variant	SNP	0	0	0.1
C19152T	19152	ORF1ab	ORF1ab:p.6296A	synonymous_variant	SNP	0	0	0.1
C19156T	19156	ORF1ab	ORF1ab:p.6298H>Y	missense_variant	SNP	0	0.31	0
C19170T	19170	ORF1ab	ORF1ab:p.6302F	synonymous_variant	SNP	0	1.25	0
C19185T	19185	ORF1ab	ORF1ab:p.6307C	synonymous_variant	SNP	0	0.31	0.1
C19186T	19186	ORF1ab	ORF1ab:p.6308L	synonymous_variant	SNP	0	0	0.1
C19220T	19220	ORF1ab	ORF1ab:p.6319A>V	missense_variant	SNP	0	60.94	0
C19255T	19255	ORF1ab	ORF1ab:p.6331L	synonymous_variant	SNP	0	0.31	0
C19264T	19264	ORF1ab	ORF1ab:p.6334L>F	missense_variant	SNP	0	0	0.1
G19272A	19272	ORF1ab	ORF1ab:p.6336L	synonymous_variant	SNP	0	0	0.1
T19299G	19299	ORF1ab	ORF1ab:p.6345Y>*	stop_gained	SNP	0	0	0.1
C19317T	19317	ORF1ab	ORF1ab:p.6351F	synonymous_variant	SNP	0	0.31	0
C19318T	19318	ORF1ab	ORF1ab:p.6352H>Y	missense_variant	SNP	0	0	0.1
C19325G	19325	ORF1ab	ORF1ab:p.6354P>R	missense_variant	SNP	0	0	0.1
A19334C	19334	ORF1ab	ORF1ab:p.6357D>A	missense_variant	SNP	0	0	0.1
G19348T	19348	ORF1ab	ORF1ab:p.6362V>F	missense_variant	SNP	0	0	0.1
C19400A	19400	ORF1ab	ORF1ab:p.6379S>Y	missense_variant	SNP	0	0	0.1
T19449A	19449	ORF1ab	ORF1ab:p.6395S	synonymous_variant	SNP	0	0	0.1
G19457C	19457	ORF1ab	ORF1ab:p.6398C>S	missense_variant	SNP	0	0	0.1
G19466A	19466	ORF1ab	ORF1ab:p.6401R>H	missense_variant	SNP	0	0	0.1
T19485C	19485	ORF1ab	ORF1ab:p.6407A	synonymous_variant	SNP	0	0	0.1
G19509A	19509	ORF1ab	ORF1ab:p.6415E	synonymous_variant	SNP	0	0	0.1
A19513G	19513	ORF1ab	ORF1ab:p.6417R>G	missense_variant	SNP	0	0	0.1
T19516G	19516	ORF1ab	ORF1ab:p.6418L>V	missense_variant	SNP	0	0	0.1
T19521C	19521	ORF1ab	ORF1ab:p.6419Y	synonymous_variant	SNP	0	0.31	0
C19524T	19524	ORF1ab	ORF1ab:p.6420L	synonymous_variant	SNP	0	0.63	0.1
G19525T	19525	ORF1ab	ORF1ab:p.6421D>Y	missense_variant	SNP	0	0.31	0
T19533C	19533	ORF1ab	ORF1ab:p.6423Y	synonymous_variant	SNP	0	0.31	0
G19542T	19542	ORF1ab	ORF1ab:p.6426M>I	missense_variant	SNP	0	0	0.1
C19547T	19547	ORF1ab	ORF1ab:p.6428S>L	missense_variant	SNP	0	0.31	0
C19550T	19550	ORF1ab	ORF1ab:p.6429A>V	missense_variant	SNP	0	0	0.1
T19584C	19584	ORF1ab	ORF1ab:p.6440D	synonymous_variant	SNP	0	0.31	0
C19662T	19662	ORF1ab	ORF1ab:p.6466H	synonymous_variant	SNP	0	0	0.1
T19731C	19731	ORF1ab	ORF1ab:p.6489G	synonymous_variant	SNP	0	1.25	0
G19735T	19735	ORF1ab	ORF1ab:p.6491D>Y	missense_variant	SNP	0	0.94	0
G19741A	19741	ORF1ab	ORF1ab:p.6493E>K	missense_variant	SNP	0	0.31	0
C19763T	19763	ORF1ab	ORF1ab:p.6500T>I	missense_variant	SNP	0	0.31	0
C19813T	19813	ORF1ab	ORF1ab:p.6517P>S	missense_variant	SNP	0	0	0.29
A19831G	19831	ORF1ab	ORF1ab:p.6523I>V	missense_variant	SNP	0	0	0.19
T19839C	19839	ORF1ab	ORF1ab:p.6525N	synonymous_variant	SNP	0	0.31	0
C19868T	19868	ORF1ab	ORF1ab:p.6535T>I	missense_variant	SNP	0	1.25	0
G19872T	19872	ORF1ab	ORF1ab:p.6536V	synonymous_variant	SNP	0	0.31	0.1
G19879A	19879	ORF1ab	ORF1ab:p.6539D>N	missense_variant	SNP	0	0	0.1
C19884T	19884	ORF1ab	ORF1ab:p.6540Y	synonymous_variant	SNP	0	0.31	0
G19891T	19891	ORF1ab	ORF1ab:p.6543D>Y	missense_variant	SNP	0	0.31	0
C19895T	19895	ORF1ab	ORF1ab:p.6544A>V	missense_variant	SNP	0	0.31	0
T19911C	19911	ORF1ab	ORF1ab:p.6549S	synonymous_variant	SNP	0	0.31	0
C19955T	19955	ORF1ab	ORF1ab:p.6564T>I	missense_variant	SNP	0	0	22.63
C19983T	19983	ORF1ab	ORF1ab:p.6573V	synonymous_variant	SNP	0	2.81	0.19
G20006T	20006	ORF1ab	ORF1ab:p.6581G>V	missense_variant	SNP	0	0.63	0
A20055G	20055	ORF1ab	ORF1ab:p.6597E	synonymous_variant	SNP	0	0	22.63
G20060T	20060	ORF1ab	ORF1ab:p.6599S>I	missense_variant	SNP	0	0.31	0
A20112C	20112	ORF1ab	ORF1ab:p.6616G	synonymous_variant	SNP	0	0	0.1
C20133T	20133	ORF1ab	ORF1ab:p.6623A	synonymous_variant	SNP	0	0.31	0
T20135A	20135	ORF1ab	ORF1ab:p.6624V>E	missense_variant	SNP	0	0	0.1
C20178T	20178	ORF1ab	ORF1ab:p.6638V	synonymous_variant	SNP	0	0.31	0
G20208T	20208	ORF1ab	ORF1ab:p.6648Q>H	missense_variant	SNP	0	0.31	0
C20233T	20233	ORF1ab	ORF1ab:p.6657P>S	missense_variant	SNP	0	1.25	0
C20235T	20235	ORF1ab	ORF1ab:p.6657P	synonymous_variant	SNP	0	0	0.1
A20262G	20262	ORF1ab	ORF1ab:p.6666L	synonymous_variant	SNP	0	27.5	0
T20286C	20286	ORF1ab	ORF1ab:p.6674I	synonymous_variant	SNP	0	0.31	0
G20317A	20317	ORF1ab	ORF1ab:p.6685E>K	missense_variant	SNP	0	0.31	0
C20320T	20320	ORF1ab	ORF1ab:p.6686H>Y	missense_variant	SNP	0	25.94	0
T20331C	20331	ORF1ab	ORF1ab:p.6689Y	synonymous_variant	SNP	0	0	0.1
T20376A	20376	ORF1ab	ORF1ab:p.6704I	synonymous_variant	SNP	0	0.63	0
C20389T	20389	ORF1ab	ORF1ab:p.6709R>C	missense_variant	SNP	0	0	0.1
A20396G	20396	ORF1ab	ORF1ab:p.6711K>R	missense_variant	SNP	0	0.31	0
G20397T	20397	ORF1ab	ORF1ab:p.6711K>N	missense_variant	SNP	0	0.31	0
C20402T	20402	ORF1ab	ORF1ab:p.6713S>L	missense_variant	SNP	0	0	0.19
C20405T	20405	ORF1ab	ORF1ab:p.6714P>L	missense_variant	SNP	0	0	0.1
A20418G	20418	ORF1ab	ORF1ab:p.6718E	synonymous_variant	SNP	0	0	0.38
T20421C	20421	ORF1ab	ORF1ab:p.6719D	synonymous_variant	SNP	0	0.63	0
A20532G	20532	ORF1ab	ORF1ab:p.6756E	synonymous_variant	SNP	0	0.31	0
C20611T	20611	ORF1ab	ORF1ab:p.6783L>F	missense_variant	SNP	0	0.31	0.1
C20611A	20611	ORF1ab	ORF1ab:p.6783L>I	missense_variant	SNP	0	0	0.1
C20628T	20628	ORF1ab	ORF1ab:p.6788G	synonymous_variant	SNP	0	0.31	0
C20646T	20646	ORF1ab	ORF1ab:p.6794Y	synonymous_variant	SNP	5.88	0	0
T20664C	20664	ORF1ab	ORF1ab:p.6800S	synonymous_variant	SNP	0	0	0.1
A20713C	20713	ORF1ab	ORF1ab:p.6817R	synonymous_variant	SNP	0	0.31	0
C20736T	20736	ORF1ab	ORF1ab:p.6824D	synonymous_variant	SNP	0	0	0.1
C20762T	20762	ORF1ab	ORF1ab:p.6833T>I	missense_variant	SNP	0	0	0.19
A20763G	20763	ORF1ab	ORF1ab:p.6833T	synonymous_variant	SNP	0	0	0.1
G20888A	20888	ORF1ab	ORF1ab:p.6875G>E	missense_variant	SNP	0	0	0.1
C20930T	20930	ORF1ab	ORF1ab:p.6889T>M	missense_variant	SNP	2.94	0	0
G20931T	20931	ORF1ab	ORF1ab:p.6889T	synonymous_variant	SNP	5.88	0	0
G20937T	20937	ORF1ab	ORF1ab:p.6891T	synonymous_variant	SNP	0	0.63	0
G20940T	20940	ORF1ab	ORF1ab:p.6892L	synonymous_variant	SNP	0	0.31	0
T20943C	20943	ORF1ab	ORF1ab:p.6893L	synonymous_variant	SNP	0	0.31	0
C20946T	20946	ORF1ab	ORF1ab:p.6894V	synonymous_variant	SNP	0	0.31	0
T21015C	21015	ORF1ab	ORF1ab:p.6917H	synonymous_variant	SNP	0	0.31	0
C21034T	21034	ORF1ab	ORF1ab:p.6924L>F	missense_variant	SNP	0	0	0.38
C21057T	21057	ORF1ab	ORF1ab:p.6931D	synonymous_variant	SNP	0	0.63	0
C21058T	21058	ORF1ab	ORF1ab:p.6932P>S	missense_variant	SNP	0	0	0.29
C21110T	21110	ORF1ab	ORF1ab:p.6949T>I	missense_variant	SNP	0	0.31	0
G21119T	21119	ORF1ab	ORF1ab:p.6952C>F	missense_variant	SNP	0	0	0.1
A21137G	21137	ORF1ab	ORF1ab:p.6958K>R	missense_variant	SNP	0	1.25	0.38
A21163G	21163	ORF1ab	ORF1ab:p.6967I>V	missense_variant	SNP	0	0	0.1
A21165G	21165	ORF1ab	ORF1ab:p.6967I>M	missense_variant	SNP	0	0	0.1
A21171T	21171	ORF1ab	ORF1ab:p.6969I	synonymous_variant	SNP	0	0.31	0
A21194G	21194	ORF1ab	ORF1ab:p.6977D>G	missense_variant	SNP	0	0.63	0
C21207T	21207	ORF1ab	ORF1ab:p.6981L	synonymous_variant	SNP	5.88	0.31	0
G21232A	21232	ORF1ab	ORF1ab:p.6990A>T	missense_variant	SNP	0	0	0.1
C21234T	21234	ORF1ab	ORF1ab:p.6990A	synonymous_variant	SNP	0	0.31	0
T21246C	21246	ORF1ab	ORF1ab:p.6994N	synonymous_variant	SNP	0	0	0.1
T21274C	21274	ORF1ab	ORF1ab:p.7004L	synonymous_variant	SNP	0	0.94	0
T21275C	21275	ORF1ab	ORF1ab:p.7004L>S	missense_variant	SNP	0	0	0.1
T21294A	21294	ORF1ab	ORF1ab:p.7010L	synonymous_variant	SNP	0	0	0.1
G21295A	21295	ORF1ab	ORF1ab:p.7011G>S	missense_variant	SNP	0	0	0.1
G21296A	21296	ORF1ab	ORF1ab:p.7011G>D	missense_variant	SNP	0	0	0.1
C21304A	21304	ORF1ab	ORF1ab:p.7014R>S	missense_variant	SNP	0	0.31	0
C21365T	21365	ORF1ab	ORF1ab:p.7034P>L	missense_variant	SNP	0	0	0.1
G21544A	21544	ORF1ab	ORF1ab:p.7094V>I	missense_variant	SNP	0	0.31	0
A21550C	21550	ORF1ab	ORF1ab:p.7096N>H	missense_variant	SNP	0	0	0.67
AA21550CT	21550	#N/A	#N/A	#N/A	#N/A	0	0.31	0
A21551T	21551	ORF1ab	ORF1ab:p.7096N>I	missense_variant	SNP	0	0	0.58
C21552T	21552	ORF1ab	ORF1ab:p.7096N	synonymous_variant	SNP	0	0	0.1
TC21574T	21574	S	S:p.5L>X	frameshift_variant	Deletion	0	0.94	0
C21575T	21575	S	S:p.5L>F	missense_variant	SNP	2.94	1.25	0
G21578T	21578	S	S:p.6V>F	missense_variant	SNP	0	0.31	0
A21583G	21583	S	S:p.7L	synonymous_variant	SNP	0	0.31	0
C21590T	21590	S	S:p.10L	synonymous_variant	SNP	0	0.31	0
C21590A	21590	S	S:p.10L>I	missense_variant	SNP	0	0.31	0
C21595T	21595	S	S:p.11V	synonymous_variant	SNP	0	0.63	2.88
A21617C	21617	S	S:p.19T>P	missense_variant	SNP	0	0	0.1
C21618G	21618	S	S:p.19T>R	missense_variant	SNP	0	60	0
C21618T	21618	S	S:p.19T>I	missense_variant	SNP	0	0	13.81
C21622T	21622	S	S:p.20T	synonymous_variant	SNP	0	0	0.19
C21637T	21637	S	S:p.25P	synonymous_variant	SNP	0	0	0.29
C21639A	21639	S	S:p.26P>H	missense_variant	SNP	0	0	0.1
T21640A	21640	S	S:p.26P	synonymous_variant	SNP	0	0	0.1
G21641T	21641	S	S:p.27A>S	missense_variant	SNP	0	0	0.1
T21649C	21649	S	S:p.29T	synonymous_variant	SNP	0	0.31	0
C21658T	21658	S	S:p.32F	synonymous_variant	SNP	0	0	0.1
A21685G	21685	S	S:p.41K	synonymous_variant	SNP	0	0	0.1
C21691T	21691	S	S:p.43F	synonymous_variant	SNP	0	0.94	0
G21718T	21718	S	S:p.52Q>H	missense_variant	SNP	0	0.31	0
C21736T	21736	S	S:p.58F	synonymous_variant	SNP	0	0	0.1
GCTATAC21761G	21761	S	S:p.67-69AIH>D	inframe_deletion	Deletion	0	0	1.25
C21762T	21762	S	S:p.67A>V	missense_variant	SNP	0	0	19.27
CTATACATG21762TTA	21762	#N/A	#N/A	#N/A	#N/A	0	5	0
A21764T	21764	S	S:p.68I>L	missense_variant	SNP	0	0.31	0
ATACATG21764A	21764	S	S:p.68-70IHV>I	inframe_deletion	Deletion	82.35	2.5	22.63
ACATGTC21766A	21766	S	S:p.68-70IHV>I	inframe_deletion	Deletion	0	0	0.58
G21777T	21777	S	S:p.72G>V	missense_variant	SNP	0	0.31	0
A21792C	21792	S	S:p.77K>T	missense_variant	SNP	0	0.31	0
G21800T	21800	S	S:p.80D>Y	missense_variant	SNP	0	0.31	0
G21809A	21809	S	S:p.83V>I	missense_variant	SNP	0	0.63	0
C21811T	21811	S	S:p.83V	synonymous_variant	SNP	0	1.56	0
C21812A	21812	S	S:p.84L>I	missense_variant	SNP	0	0	0.1
C21846T	21846	S	S:p.95T>I	missense_variant	SNP	0	49.69	47.84
C21871A	21871	S	S:p.103G	synonymous_variant	SNP	0	0.94	0
T21886C	21886	S	S:p.108T	synonymous_variant	SNP	0	0.31	0
T21895C	21895	S	S:p.111D	synonymous_variant	SNP	0	10.94	0
G21898T	21898	S	S:p.112S	synonymous_variant	SNP	0	0.63	0
A21958T	21958	S	S:p.132E>D	missense_variant	SNP	0	0.31	0
GGTGTTTATT21986G	21986	S	S:p.142-145GVYY>D	inframe_deletion	Deletion	0	0	11.51
GTGTTTA21987ATGTTTA	21987	#N/A	#N/A	#N/A	#N/A	0	49.69	29.34
GTGTTTA21987ATGT	21987	#N/A	#N/A	#N/A	#N/A	0	1.56	0
TTTA21990T	21990	S	S:p.143-144VY>V	inframe_deletion	Deletion	85.29	1.88	0
T21995C	21995	S	S:p.145Y>H	missense_variant	SNP	0	0.94	0.1
C22000T	22000	S	S:p.146H	synonymous_variant	SNP	2.94	0	0
G22014A	22014	S	S:p.151S>N	missense_variant	SNP	0	0	0.38
T22016A	22016	S	S:p.152W>R	missense_variant	SNP	2.94	0	0
G22022A	22022	S	S:p.154E>K	missense_variant	SNP	0	0	0.1
G22022C	22022	S	S:p.154E>Q	missense_variant	SNP	5.88	0	0
GAGTTCA22028G	22028	S	S:p.156-158EFR>G	inframe_deletion	Deletion	0	77.5	0.58
T22032C	22032	S	S:p.157F>S	missense_variant	SNP	2.94	0	0
G22051C	22051	S	S:p.163A	synonymous_variant	SNP	0	0.31	0
A22080T	22080	S	S:p.173Q>L	missense_variant	SNP	0	0	0.1
G22094A	22094	S	S:p.178D>N	missense_variant	SNP	0	0.31	0
G22094T	22094	S	S:p.178D>Y	missense_variant	SNP	0	0	0.1
G22103T	22103	S	S:p.181G>*	stop_gained	SNP	0	0.31	0
G22104T	22104	S	S:p.181G>V	missense_variant	SNP	0	0.63	0
A22130G	22130	S	S:p.190R>G	missense_variant	SNP	0	0	0.1
T22138G	22138	S	S:p.192F>L	missense_variant	SNP	0	0	0.1
G22141T	22141	S	S:p.193V	synonymous_variant	SNP	0	0	0.1
A22151G	22151	S	S:p.197I>V	missense_variant	SNP	0	0.94	0
G22158T	22158	S	S:p.199G>V	missense_variant	SNP	0	0	0.1
G22186A	22186	S	S:p.208T	synonymous_variant	SNP	0	0	0.1
AATT22193A	22193	S	S:p.211-212NL>I	inframe_deletion	Deletion	0	0	10.83
T22196C	22196	S	S:p.212L	synonymous_variant	SNP	0	0	0.1
T22200G	22200	S	S:p.213V>G	missense_variant	SNP	0	0.31	49.19
T22204TGAGCCAGAA	22204	S	S:p.214R>REPE	inframe_insertion	Insertion	0	0	10.93
G22205T	22205	S	S:p.215D>Y	missense_variant	SNP	0	0.63	0
G22205C	22205	S	S:p.215D>H	missense_variant	SNP	0	0.31	0
C22214T	22214	S	S:p.218Q>*	stop_gained	SNP	0	0	0.1
C22224T	22224	S	S:p.221S>L	missense_variant	SNP	0	0.63	0
G22225T	22225	S	S:p.221S	synonymous_variant	SNP	0	1.56	0
G22225A	22225	S	S:p.221S	synonymous_variant	SNP	0	0.63	0
C22227T	22227	S	S:p.222A>V	missense_variant	SNP	0	5	0.1
A22255T	22255	S	S:p.231I	synonymous_variant	SNP	0	2.5	0
A22265G	22265	S	S:p.235I>V	missense_variant	SNP	0	0	0.1
C22267T	22267	S	S:p.235I	synonymous_variant	SNP	0	0	0.1
G22273A	22273	S	S:p.237R	synonymous_variant	SNP	0	0	0.1
C22277A	22277	S	S:p.239Q>K	missense_variant	SNP	0	0	0.1
C22286T	22286	S	S:p.242L>F	missense_variant	SNP	0	1.56	0
TGCTTTA22288T	22288	S	S:p.243-244AL>-	inframe_deletion	Deletion	0	0.31	0
C22311A	22311	S	S:p.250T>N	missense_variant	SNP	0	0.31	0
C22314T	22314	S	S:p.251P>L	missense_variant	SNP	0	0.31	0
T22318C	22318	S	S:p.252G	synonymous_variant	SNP	0	0	0.1
C22326T	22326	S	S:p.255S>F	missense_variant	SNP	0	0.94	0
C22338T	22338	S	S:p.259T>I	missense_variant	SNP	0	0.31	0
G22340C	22340	S	S:p.260A>P	missense_variant	SNP	0	0	0.1
T22342G	22342	S	S:p.260A	synonymous_variant	SNP	0	0	0.1
G22344A	22344	S	S:p.261G>D	missense_variant	SNP	0	0	0.1
T22345A	22345	S	S:p.261G	synonymous_variant	SNP	0	0	0.1
G22346T	22346	S	S:p.262A>S	missense_variant	SNP	0	0	0.1
G22346C	22346	S	S:p.262A>P	missense_variant	SNP	0	0	0.1
C22388T	22388	S	S:p.276L	synonymous_variant	SNP	0	0.94	0
G22403C	22403	S	S:p.281E>Q	missense_variant	SNP	0	0.31	0
G22427A	22427	S	S:p.289V>I	missense_variant	SNP	0	0	0.1
C22450T	22450	S	S:p.296L	synonymous_variant	SNP	0	0.31	0.1
G22468T	22468	S	S:p.302T	synonymous_variant	SNP	0	0	0.1
T22470C	22470	S	S:p.303L>S	missense_variant	SNP	0	0	0.1
G22487C	22487	S	S:p.309E>Q	missense_variant	SNP	0	0	0.19
T22507C	22507	S	S:p.315T	synonymous_variant	SNP	0	0	0.1
C22530T	22530	S	S:p.323T>I	missense_variant	SNP	0	0	0.1
G22578A	22578	S	S:p.339G>D	missense_variant	SNP	0	0	82.45
C22591T	22591	S	S:p.343N	synonymous_variant	SNP	0	0	0.1
C22597A	22597	S	S:p.345T	synonymous_variant	SNP	0	0.94	0
G22599A	22599	S	S:p.346R>K	missense_variant	SNP	0	0	9.49
A22600T	22600	S	S:p.346R>S	missense_variant	SNP	0	0.63	0
G22604T	22604	S	S:p.348A>S	missense_variant	SNP	0	0.31	0
AC22623A	22623	S	S:p.354N>X	frameshift_variant	Deletion	0	0.31	0
C22624T	22624	S	S:p.354N	synonymous_variant	SNP	0	0	0.1
T22673C	22673	S	S:p.371S>P	missense_variant	SNP	0	0	16.3
C22674T	22674	S	S:p.371S>F	missense_variant	SNP	0	0	49.76
T22679C	22679	S	S:p.373S>P	missense_variant	SNP	0	0	50.53
C22686T	22686	S	S:p.375S>F	missense_variant	SNP	0	0	44.58
A22688G	22688	S	S:p.376T>A	missense_variant	SNP	0	0	22.72
T22691G	22691	#N/A	#N/A	#N/A	#N/A	0	0	0.1
C22716T	22716	S	S:p.385T>I	missense_variant	SNP	0	2.81	0
C22747T	22747	S	S:p.395V	synonymous_variant	SNP	0	0	0.1
G22775A	22775	S	S:p.405D>N	missense_variant	SNP	0	0	33.46
A22786C	22786	S	S:p.408R>S	missense_variant	SNP	0	0	32.98
C22792T	22792	S	S:p.410I	synonymous_variant	SNP	0	0.63	0.29
T22795C	22795	S	S:p.411A	synonymous_variant	SNP	0	0.31	0
G22801T	22801	S	S:p.413G	synonymous_variant	SNP	0	0.31	0
C22802A	22802	S	S:p.414Q>K	missense_variant	SNP	0	0.94	0
G22813T	22813	S	S:p.417K>N	missense_variant	SNP	0	0	50.43
A22842G	22842	S	S:p.427D>G	missense_variant	SNP	0	0.31	0
T22882G	22882	S	S:p.440N>K	missense_variant	SNP	0	0	17.55
G22894T	22894	S	S:p.444K>N	missense_variant	SNP	0	3.44	0
G22898A	22898	S	S:p.446G>S	missense_variant	SNP	0	0	28.95
G22899T	22899	S	S:p.446G>V	missense_variant	SNP	0	0.63	0
T22917G	22917	S	S:p.452L>R	missense_variant	SNP	0	95	1.53
C22986T	22986	S	S:p.475A>V	missense_variant	SNP	0	0	0.1
C22987T	22987	S	S:p.475A	synonymous_variant	SNP	0	0	0.1
A22991G	22991	S	S:p.477S>G	missense_variant	SNP	0	0.94	0
G22992A	22992	S	S:p.477S>N	missense_variant	SNP	0	0	53.12
C22993A	22993	S	S:p.477S>R	missense_variant	SNP	0	0	0.1
C22995A	22995	S	S:p.478T>K	missense_variant	SNP	0	95	57.43
G23012A	23012	S	S:p.484E>K	missense_variant	SNP	5.88	0.31	0
G23012C	23012	S	S:p.484E>Q	missense_variant	SNP	0	3.13	0.1
A23013C	23013	S	S:p.484E>A	missense_variant	SNP	0	0	48.71
C23029T	23029	S	S:p.489Y	synonymous_variant	SNP	0	0.31	0
T23031C	23031	S	S:p.490F>S	missense_variant	SNP	0	0.31	0
C23033A	23033	S	S:p.491P>T	missense_variant	SNP	0	0	0.1
A23040G	23040	S	S:p.493Q>R	missense_variant	SNP	0	0	38.26
T23042C	23042	S	S:p.494S>P	missense_variant	SNP	0	0.31	0
G23048A	23048	S	S:p.496G>S	missense_variant	SNP	0	0	19.85
A23055G	23055	S	S:p.498Q>R	missense_variant	SNP	0	0	44.58
A23063T	23063	S	S:p.501N>Y	missense_variant	SNP	97.06	0	50.24
A23064C	23064	S	S:p.501N>T	missense_variant	SNP	2.94	0	0
T23075C	23075	S	S:p.505Y>H	missense_variant	SNP	0	0	54.07
C23077T	23077	S	S:p.505Y	synonymous_variant	SNP	0	1.25	0
C23086T	23086	S	S:p.508Y	synonymous_variant	SNP	0	0	0.1
C23114T	23114	S	S:p.518L	synonymous_variant	SNP	0	0	0.1
A23156C	23156	S	S:p.532N>H	missense_variant	SNP	0	3.44	0
C23170T	23170	S	S:p.536N	synonymous_variant	SNP	0	0	0.1
C23185T	23185	S	S:p.541F	synonymous_variant	SNP	0	0	0.1
T23194C	23194	S	S:p.544N	synonymous_variant	SNP	0	0.31	0
C23202A	23202	S	S:p.547T>K	missense_variant	SNP	0	0.31	46.21
C23230T	23230	S	S:p.556N	synonymous_variant	SNP	0	0	0.1
G23242A	23242	S	S:p.560L	synonymous_variant	SNP	0	0.31	0
C23248T	23248	S	S:p.562F	synonymous_variant	SNP	2.94	0	0.1
A23267C	23267	S	S:p.569I>L	missense_variant	SNP	0	0.31	0
G23270T	23270	S	S:p.570A>S	missense_variant	SNP	0	0.31	0
C23271A	23271	S	S:p.570A>D	missense_variant	SNP	97.06	0	0
C23277T	23277	S	S:p.572T>I	missense_variant	SNP	2.94	0	0
T23284C	23284	S	S:p.574D	synonymous_variant	SNP	0	0.63	0
G23302T	23302	S	S:p.580Q>H	missense_variant	SNP	2.94	0	0
G23311T	23311	S	S:p.583E>D	missense_variant	SNP	0	0.63	0
T23317C	23317	S	S:p.585L	synonymous_variant	SNP	5.88	0	0
C23327T	23327	S	S:p.589P>S	missense_variant	SNP	0	0.94	0
G23401T	23401	S	S:p.613Q>H	missense_variant	SNP	0	0.63	0
A23403G	23403	S	S:p.614D>G	missense_variant	SNP	100	99.06	100
C23422T	23422	S	S:p.620V	synonymous_variant	SNP	0	0	0.38
G23426A	23426	S	S:p.622V>I	missense_variant	SNP	0	0	0.1
T23431C	23431	S	S:p.623A	synonymous_variant	SNP	0	0.31	0
A23436G	23436	S	S:p.625H>R	missense_variant	SNP	0	0.31	0.1
T23487G	23487	S	S:p.642V>G	missense_variant	SNP	0	0	0.1
T23489C	23489	S	S:p.643F>L	missense_variant	SNP	0	0	0.86
C23525T	23525	S	S:p.655H>Y	missense_variant	SNP	0	0.94	85.71
C23557T	23557	S	S:p.665P	synonymous_variant	SNP	0	0.31	0
C23575T	23575	S	S:p.671C	synonymous_variant	SNP	0	1.25	0
C23577T	23577	S	S:p.672A>V	missense_variant	SNP	0	0.31	0
C23585A	23585	S	S:p.675Q>K	missense_variant	SNP	0	0.63	0
A23586T	23586	S	S:p.675Q>L	missense_variant	SNP	0	0.31	0
A23592T	23592	S	S:p.677Q>L	missense_variant	SNP	0	2.81	0
C23595T	23595	S	S:p.678T>I	missense_variant	SNP	0	0	0.1
T23599G	23599	S	S:p.679N>K	missense_variant	SNP	0	0	95.97
C23604G	23604	S	S:p.681P>R	missense_variant	SNP	0	92.81	0.1
C23604A	23604	S	S:p.681P>H	missense_variant	SNP	61.76	0.31	97.89
T23605C	23605	S	S:p.681P	synonymous_variant	SNP	0	0	0.1
C23664T	23664	S	S:p.701A>V	missense_variant	SNP	0	0	7
C23673T	23673	S	S:p.704S>L	missense_variant	SNP	0	0	0.58
C23679T	23679	S	S:p.706A>V	missense_variant	SNP	0	0.31	0.1
T23686C	23686	S	S:p.708S	synonymous_variant	SNP	0	0	0.1
G23699T	23699	S	S:p.713A>S	missense_variant	SNP	0	0.63	0
C23709T	23709	S	S:p.716T>I	missense_variant	SNP	61.76	0	0
T23739C	23739	S	S:p.726I>T	missense_variant	SNP	0	0.31	0
C23833T	23833	S	S:p.757G	synonymous_variant	SNP	2.94	0	0
C23854A	23854	S	S:p.764N>K	missense_variant	SNP	0	0.31	93.48
T23866G	23866	S	S:p.768T	synonymous_variant	SNP	0	0.31	0
C23917T	23917	S	S:p.785V	synonymous_variant	SNP	0	0.31	0
C23934T	23934	S	S:p.791T>I	missense_variant	SNP	0	0	0.1
G23948T	23948	S	S:p.796D>Y	missense_variant	SNP	0	0.63	94.63
G23955A	23955	S	S:p.798G>D	missense_variant	SNP	0	0	0.29
AT23964A	23964	S	S:p.801N>X	frameshift_variant	Deletion	0	0	0.19
C23997T	23997	S	S:p.812P>L	missense_variant	SNP	0	0.63	0
G24004A	24004	S	S:p.814K	synonymous_variant	SNP	5.88	0	0
A24066T	24066	S	S:p.835K>I	missense_variant	SNP	0	0.31	0
G24095T	24095	S	S:p.845A>S	missense_variant	SNP	0	0.31	0
A24110C	24110	S	S:p.850I>L	missense_variant	SNP	0	0.31	0
C24130T	24130	S	S:p.856N	synonymous_variant	SNP	0	0.31	0
C24130A	24130	S	S:p.856N>K	missense_variant	SNP	0	0	46.31
T24187A	24187	S	S:p.875S	synonymous_variant	SNP	0	0	0.1
A24190C	24190	S	S:p.876A	synonymous_variant	SNP	0	0.31	0
G24197T	24197	S	S:p.879A>S	missense_variant	SNP	0	0.31	0
C24208T	24208	S	S:p.882I	synonymous_variant	SNP	0	0.31	0
C24210T	24210	S	S:p.883T>I	missense_variant	SNP	0	0	0.1
C24223T	24223	S	S:p.887T	synonymous_variant	SNP	2.94	0	0
C24237T	24237	S	S:p.892A>V	missense_variant	SNP	0	0.31	0
G24328T	24328	S	S:p.922L>F	missense_variant	SNP	0	0	0.19
T24355C	24355	S	S:p.931I	synonymous_variant	SNP	0	0	0.1
C24358A	24358	S	S:p.932G	synonymous_variant	SNP	0	0	0.19
C24374T	24374	S	S:p.938L>F	missense_variant	SNP	0	0	0.1
C24378T	24378	S	S:p.939S>F	missense_variant	SNP	0	0	0.1
C24381T	24381	S	S:p.940S>F	missense_variant	SNP	0	0	0.1
C24382A	24382	S	S:p.940S	synonymous_variant	SNP	0	1.56	0
G24410A	24410	S	S:p.950D>N	missense_variant	SNP	0	90.63	0
C24422T	24422	S	S:p.954Q>*	stop_gained	SNP	0	0	0.1
A24424T	24424	S	S:p.954Q>H	missense_variant	SNP	0	0	95.4
G24434T	24434	S	S:p.958A>S	missense_variant	SNP	0	0	0.1
T24460C	24460	S	S:p.966L	synonymous_variant	SNP	0	0.31	0
T24469A	24469	S	S:p.969N>K	missense_variant	SNP	0	0.31	96.26
C24503T	24503	S	S:p.981L>F	missense_variant	SNP	0	0.31	47.27
T24506G	24506	S	S:p.982S>A	missense_variant	SNP	97.06	0	0
T24514C	24514	S	S:p.984L	synonymous_variant	SNP	0	0.31	0
A24538C	24538	S	S:p.992Q>H	missense_variant	SNP	0	0	0.1
G24550A	24550	S	S:p.996L	synonymous_variant	SNP	0	0.31	0
G24620T	24620	S	S:p.1020A>S	missense_variant	SNP	0	0	0.1
A24673G	24673	S	S:p.1037S	synonymous_variant	SNP	0	0	0.1
C24700T	24700	S	S:p.1046G	synonymous_variant	SNP	0	0.31	0
T24733C	24733	S	S:p.1057P	synonymous_variant	SNP	2.94	0	0
C24745T	24745	S	S:p.1061V	synonymous_variant	SNP	0	24.69	0
A24775G	24775	S	S:p.1071Q	synonymous_variant	SNP	0	0.63	0
A24779G	24779	S	S:p.1073K>E	missense_variant	SNP	0	0.31	0
G24794T	24794	S	S:p.1078A>S	missense_variant	SNP	0	0.31	0
A24803G	24803	S	S:p.1081I>V	missense_variant	SNP	0	0	0.58
C24844T	24844	S	S:p.1094V	synonymous_variant	SNP	0	0.31	0
A24864G	24864	S	S:p.1101H>R	missense_variant	SNP	0	0.31	0
C24865A	24865	S	S:p.1101H>Q	missense_variant	SNP	0	2.19	0
G24872T	24872	S	S:p.1104V>L	missense_variant	SNP	0	0.63	0
C24912T	24912	S	S:p.1117T>I	missense_variant	SNP	0	0	0.1
G24914C	24914	S	S:p.1118D>H	missense_variant	SNP	97.06	0	0
C24916T	24916	S	S:p.1118D	synonymous_variant	SNP	0	0.31	0
G24928T	24928	S	S:p.1122V	synonymous_variant	SNP	0	0	0.29
C24961T	24961	S	S:p.1133V	synonymous_variant	SNP	0	0.63	0
T24984G	24984	S	S:p.1141L>W	missense_variant	SNP	0	0.63	0
G24985A	24985	S	S:p.1141L	synonymous_variant	SNP	0	0.31	0
C25000T	25000	S	S:p.1146D	synonymous_variant	SNP	0	0	50.24
C25002T	25002	S	S:p.1147S>L	missense_variant	SNP	0	0	0.1
A25003G	25003	S	S:p.1147S	synonymous_variant	SNP	0	3.13	0
C25006T	25006	S	S:p.1148F	synonymous_variant	SNP	0	0.63	0
G25033T	25033	S	S:p.1157K>N	missense_variant	SNP	0	0.31	0
T25039C	25039	S	S:p.1159H	synonymous_variant	SNP	0	0.31	0
C25046T	25046	S	S:p.1162P>S	missense_variant	SNP	0	0	0.1
C25047T	25047	S	S:p.1162P>L	missense_variant	SNP	0	0.31	0.1
C25096T	25096	S	S:p.1178N	synonymous_variant	SNP	8.82	0	0
G25135T	25135	S	S:p.1191K>N	missense_variant	SNP	0	0.31	0
C25156T	25156	S	S:p.1198I	synonymous_variant	SNP	0	0.31	0.1
C25162T	25162	S	S:p.1200L	synonymous_variant	SNP	0	0.63	0
T25171C	25171	S	S:p.1203L	synonymous_variant	SNP	0	0.31	0
G25183T	25183	S	S:p.1207E>D	missense_variant	SNP	0	2.5	0
G25186A	25186	S	S:p.1208Q	synonymous_variant	SNP	0	0.31	0
C25207T	25207	S	S:p.1215Y	synonymous_variant	SNP	2.94	0	0
G25218T	25218	S	S:p.1219G>V	missense_variant	SNP	0	0.31	0
T25228A	25228	S	S:p.1222A	synonymous_variant	SNP	2.94	0	0
A25235G	25235	S	S:p.1225I>V	missense_variant	SNP	0	0.31	0
G25244C	25244	S	S:p.1228V>L	missense_variant	SNP	0	0.31	0.1
G25249T	25249	S	S:p.1229M>I	missense_variant	SNP	0	0.31	0
G25252T	25252	S	S:p.1230V	synonymous_variant	SNP	2.94	0	0
G25266T	25266	S	S:p.1235C>F	missense_variant	SNP	5.88	0.31	0
G25269T	25269	S	S:p.1236C>F	missense_variant	SNP	0	0.31	0
C25276T	25276	S	S:p.1238T	synonymous_variant	SNP	0	0	0.1
G25297T	25297	S	S:p.1245K>N	missense_variant	SNP	0	0	0.1
G25302T	25302	S	S:p.1247C>F	missense_variant	SNP	0	0.63	0
C25339T	25339	S	S:p.1259D	synonymous_variant	SNP	0	0.63	0.1
G25340T	25340	S	S:p.1260D>Y	missense_variant	SNP	0	0	0.1
T25343G	25343	S	S:p.1261S>A	missense_variant	SNP	0	0.31	0
C25350T	25350	S	S:p.1263P>L	missense_variant	SNP	0	0	0.1
A25351G	25351	S	S:p.1263P	synonymous_variant	SNP	0	0.31	0
G25352C	25352	S	S:p.1264V>L	missense_variant	SNP	0	0.31	0
G25354T	25354	S	S:p.1264V	synonymous_variant	SNP	0	0.31	0
C25355T	25355	S	S:p.1265L>F	missense_variant	SNP	2.94	0	0
G25362A	25362	S	S:p.1267G>E	missense_variant	SNP	0	0.31	0
C25413T	25413	ORF3a	ORF3a:p.7I	synonymous_variant	SNP	0	0.31	0.1
C25416T	25416	ORF3a	ORF3a:p.8F	synonymous_variant	SNP	0	0	10.93
T25436C	25436	ORF3a	ORF3a:p.15L>S	missense_variant	SNP	0	0.31	0
TGAA25436T	25436	ORF3a	ORF3a:p.15-16LK>L	inframe_deletion	Deletion	0	0.31	0
G25437T	25437	ORF3a	ORF3a:p.15L>F	missense_variant	SNP	5.88	0	0
A25439C	25439	ORF3a	ORF3a:p.16K>T	missense_variant	SNP	0	0.63	0
G25445T	25445	ORF3a	ORF3a:p.18G>V	missense_variant	SNP	5.88	0	0
G25459T	25459	ORF3a	ORF3a:p.23A>S	missense_variant	SNP	0	0.31	0
C25463T	25463	ORF3a	ORF3a:p.24T>I	missense_variant	SNP	0	0.31	0
C25469T	25469	ORF3a	ORF3a:p.26S>L	missense_variant	SNP	0	96.25	0.29
G25471T	25471	ORF3a	ORF3a:p.27D>Y	missense_variant	SNP	0	0.94	0
G25489T	25489	ORF3a	ORF3a:p.33A>S	missense_variant	SNP	0	0.31	0
G25494T	25494	ORF3a	ORF3a:p.34T	synonymous_variant	SNP	0	0	0.1
T25496C	25496	ORF3a	ORF3a:p.35I>T	missense_variant	SNP	0	0	0.19
C25513T	25513	ORF3a	ORF3a:p.41L>F	missense_variant	SNP	0	0	0.1
T25514C	25514	ORF3a	ORF3a:p.41L>P	missense_variant	SNP	0	0	0.1
C25517A	25517	ORF3a	ORF3a:p.42P>H	missense_variant	SNP	0	0	0.19
T25518C	25518	ORF3a	ORF3a:p.42P	synonymous_variant	SNP	0	0.31	0
C25521T	25521	ORF3a	ORF3a:p.43F	synonymous_variant	SNP	0	0.31	0
G25538T	25538	ORF3a	ORF3a:p.49G>V	missense_variant	SNP	0	6.56	0
C25549T	25549	ORF3a	ORF3a:p.53L>F	missense_variant	SNP	0	0	0.1
G25552T	25552	ORF3a	ORF3a:p.54A>S	missense_variant	SNP	0	0.63	0
C25561A	25561	ORF3a	ORF3a:p.57Q>K	missense_variant	SNP	0	0	0.1
A25562G	25562	ORF3a	ORF3a:p.57Q>R	missense_variant	SNP	0	0.94	0
G25563T	25563	ORF3a	ORF3a:p.57Q>H	missense_variant	SNP	0	0	0.1
G25563C	25563	ORF3a	ORF3a:p.57Q>H	missense_variant	SNP	0	0.31	0
C25584T	25584	ORF3a	ORF3a:p.64T	synonymous_variant	SNP	0	0	96.93
G25593T	25593	ORF3a	ORF3a:p.67K>N	missense_variant	SNP	0	0.31	0
G25595A	25595	ORF3a	ORF3a:p.68R>K	missense_variant	SNP	0	0	0.1
C25603A	25603	ORF3a	ORF3a:p.71L>I	missense_variant	SNP	0	0.31	0
C25614T	25614	ORF3a	ORF3a:p.74S	synonymous_variant	SNP	0	0.94	0
G25617T	25617	ORF3a	ORF3a:p.75K>N	missense_variant	SNP	0	0.63	0
C25624T	25624	ORF3a	ORF3a:p.78H>Y	missense_variant	SNP	0	0	0.19
T25643C	25643	ORF3a	ORF3a:p.84L>P	missense_variant	SNP	0	0	0.1
C25671A	25671	ORF3a	ORF3a:p.93H>Q	missense_variant	SNP	0	0	0.1
C25688T	25688	ORF3a	ORF3a:p.99A>V	missense_variant	SNP	0	0	0.1
G25691T	25691	ORF3a	ORF3a:p.100G>V	missense_variant	SNP	0	0.31	0
C25692T	25692	ORF3a	ORF3a:p.100G	synonymous_variant	SNP	0	0	0.1
A25697G	25697	ORF3a	ORF3a:p.102E>G	missense_variant	SNP	0	0	0.19
C25708T	25708	ORF3a	ORF3a:p.106L>F	missense_variant	SNP	0	0	1.92
T25711C	25711	ORF3a	ORF3a:p.107Y>H	missense_variant	SNP	0	0	0.1
C25714T	25714	ORF3a	ORF3a:p.108L>F	missense_variant	SNP	0	0	0.1
T25719C	25719	ORF3a	ORF3a:p.109Y	synonymous_variant	SNP	0	1.25	0
G25720T	25720	ORF3a	ORF3a:p.110A>S	missense_variant	SNP	0	0.63	0
C25721T	25721	ORF3a	ORF3a:p.110A>V	missense_variant	SNP	0	0.31	0.1
C25771T	25771	ORF3a	ORF3a:p.127L>F	missense_variant	SNP	0	0	0.19
G25784T	25784	ORF3a	ORF3a:p.131W>L	missense_variant	SNP	0	0	0.1
G25785T	25785	ORF3a	ORF3a:p.131W>C	missense_variant	SNP	2.94	0	0
A25800T	25800	ORF3a	ORF3a:p.136K>N	missense_variant	SNP	0	0	0.1
C25810T	25810	ORF3a	ORF3a:p.140L>F	missense_variant	SNP	0	0.31	0
C25844T	25844	ORF3a	ORF3a:p.151T>I	missense_variant	SNP	2.94	0.94	0
G25850A	25850	ORF3a	ORF3a:p.153C>Y	missense_variant	SNP	0	0.94	0
G25855T	25855	ORF3a	ORF3a:p.155D>Y	missense_variant	SNP	0	0.31	1.34
G25879T	25879	ORF3a	ORF3a:p.163V>L	missense_variant	SNP	0	0	0.1
C25886T	25886	ORF3a	ORF3a:p.165S>F	missense_variant	SNP	0	0.31	0.1
G25906T	25906	ORF3a	ORF3a:p.172G>C	missense_variant	SNP	0	0.31	0
G25907T	25907	ORF3a	ORF3a:p.172G>V	missense_variant	SNP	0	0.63	0
C25925T	25925	ORF3a	ORF3a:p.178P>L	missense_variant	SNP	0	0.31	0
A25934G	25934	ORF3a	ORF3a:p.181E>G	missense_variant	SNP	0	0.94	0
C25944T	25944	ORF3a	ORF3a:p.184Y	synonymous_variant	SNP	0	0.31	0
G25955A	25955	ORF3a	ORF3a:p.188G>D	missense_variant	SNP	0	0.31	0
A25958G	25958	ORF3a	ORF3a:p.189Y>C	missense_variant	SNP	0	0.31	0.1
TGTA25995T	25995	ORF3a	ORF3a:p.202V>-	inframe_deletion	Deletion	0	0	0.1
A26003T	26003	ORF3a	ORF3a:p.204H>L	missense_variant	SNP	0	0.31	0
C26004T	26004	ORF3a	ORF3a:p.204H	synonymous_variant	SNP	0	0.31	0
G26006C	26006	ORF3a	ORF3a:p.205S>T	missense_variant	SNP	0	0.31	0
C26010T	26010	ORF3a	ORF3a:p.206Y	synonymous_variant	SNP	0	0	0.1
C26013T	26013	ORF3a	ORF3a:p.207F	synonymous_variant	SNP	0	0	0.1
A26021G	26021	ORF3a	ORF3a:p.210D>G	missense_variant	SNP	0	0.63	0
C26028T	26028	ORF3a	ORF3a:p.212Y	synonymous_variant	SNP	0	0	0.1
A26046G	26046	ORF3a	ORF3a:p.218Q	synonymous_variant	SNP	0	0	0.19
C26054A	26054	ORF3a	ORF3a:p.221T>K	missense_variant	SNP	0	6.88	0
C26058T	26058	ORF3a	ORF3a:p.222D	synonymous_variant	SNP	0	0.31	0
C26060T	26060	ORF3a	ORF3a:p.223T>I	missense_variant	SNP	0	0.31	25.31
G26065T	26065	ORF3a	ORF3a:p.225V>F	missense_variant	SNP	2.94	0	0
C26078T	26078	ORF3a	ORF3a:p.229T>I	missense_variant	SNP	0	0	0.29
G26104T	26104	ORF3a	ORF3a:p.238D>Y	missense_variant	SNP	0	1.25	0
G26104A	26104	ORF3a	ORF3a:p.238D>N	missense_variant	SNP	0	0	0.19
C26110T	26110	ORF3a	ORF3a:p.240P>S	missense_variant	SNP	0	0.63	0.19
C26124T	26124	ORF3a	ORF3a:p.244V	synonymous_variant	SNP	0	0.63	0
AGTT26154A	26154	ORF3a	ORF3a:p.254-255GV>G	inframe_deletion	Deletion	0	0.31	0
G26167T	26167	ORF3a	ORF3a:p.259V>L	missense_variant	SNP	0	0	0.1
G26172T	26172	ORF3a	ORF3a:p.260M>I	missense_variant	SNP	0	0.31	0
G26173T	26173	ORF3a	ORF3a:p.261E>*	stop_gained	SNP	0	0.31	0
T26187C	26187	ORF3a	ORF3a:p.265D	synonymous_variant	SNP	0	0.31	0
C26201T	26201	ORF3a	ORF3a:p.270T>I	missense_variant	SNP	0	0.63	0
C26212T	26212	ORF3a	ORF3a:p.274P>S	missense_variant	SNP	0	0	0.1
G26230T	26230	Intergenic	-	downstream_gene_variant	SNP	0	0.31	0
C26270T	26270	E	E:p.9T>I	missense_variant	SNP	0	0	82.17
G26428T	26428	E	E:p.62V>F	missense_variant	SNP	0	0.94	0
G26428A	26428	E	E:p.62V>I	missense_variant	SNP	0	0.94	0
C26447T	26447	E	E:p.68S>F	missense_variant	SNP	0	0.31	0
G26450T	26450	E	E:p.69R>I	missense_variant	SNP	0	0.31	0
A26451G	26451	E	E:p.69R	synonymous_variant	SNP	0	0.31	0
C26464T	26464	E	E:p.74L	synonymous_variant	SNP	0	0.31	0
G26501A	26501	Intergenic	-	upstream_gene_variant	SNP	0	16.56	0
C26522T	26522	Intergenic	-	upstream_gene_variant	SNP	0	0	0.86
A26530G	26530	M	M:p.3D>G	missense_variant	SNP	0	0	13.42
G26558A	26558	M	M:p.12E	synonymous_variant	SNP	0	0	0.1
C26571T	26571	M	M:p.17L>F	missense_variant	SNP	0	0	0.1
C26577G	26577	M	M:p.19Q>E	missense_variant	SNP	0	0	66.73
C26585T	26585	M	M:p.21N	synonymous_variant	SNP	0	0.31	0
T26604C	26604	M	M:p.28F>L	missense_variant	SNP	11.76	0	0
C26606T	26606	M	M:p.28F	synonymous_variant	SNP	0	0.31	0
C26607T	26607	M	M:p.29L>F	missense_variant	SNP	0	0	0.1
T26624C	26624	M	M:p.34L	synonymous_variant	SNP	0	0.31	0
C26681T	26681	M	M:p.53F	synonymous_variant	SNP	2.94	0.63	0.19
G26690T	26690	M	M:p.56L	synonymous_variant	SNP	0	0	0.1
G26700T	26700	M	M:p.60V>L	missense_variant	SNP	0	0	0.1
G26709A	26709	M	M:p.63A>T	missense_variant	SNP	0	0	97.7
A26760G	26760	M	M:p.80I>V	missense_variant	SNP	0	0	0.1
T26767C	26767	M	M:p.82I>T	missense_variant	SNP	0	96.25	0
C26801T	26801	M	M:p.93L	synonymous_variant	SNP	0	0	0.1
G26849T	26849	M	M:p.109M>I	missense_variant	SNP	0	0.31	0
C26858T	26858	M	M:p.112F	synonymous_variant	SNP	0	0	21.76
C26873T	26873	M	M:p.117N	synonymous_variant	SNP	0	0.31	0.19
C26882T	26882	M	M:p.120L	synonymous_variant	SNP	0	0.31	0
C26885T	26885	M	M:p.121N	synonymous_variant	SNP	0	0.31	0
C26895T	26895	M	M:p.125H>Y	missense_variant	SNP	0	0.31	0.1
A26933G	26933	M	M:p.137E	synonymous_variant	SNP	0	0	0.1
G26959A	26959	M	M:p.146R>H	missense_variant	SNP	0	0	0.1
C26985T	26985	M	M:p.155H>Y	missense_variant	SNP	0	0	0.1
C27002T	27002	M	M:p.160D	synonymous_variant	SNP	0	0	0.1
G27014T	27014	M	M:p.164L	synonymous_variant	SNP	0	0.31	0
T27032C	27032	M	M:p.170V	synonymous_variant	SNP	0	0.31	0
C27046T	27046	M	M:p.175T>M	missense_variant	SNP	0	0	0.1
G27047T	27047	M	M:p.175T	synonymous_variant	SNP	2.94	0	0
G27047A	27047	M	M:p.175T	synonymous_variant	SNP	5.88	0	0.19
C27059T	27059	M	M:p.179Y	synonymous_variant	SNP	0	0.31	0
C27110T	27110	M	M:p.196Y	synonymous_variant	SNP	0	0.94	0
T27134C	27134	M	M:p.204Y	synonymous_variant	SNP	2.94	0	0
C27143T	27143	M	M:p.207N	synonymous_variant	SNP	5.88	0	0.1
C27145A	27145	M	M:p.208T>K	missense_variant	SNP	0	0	0.1
G27147T	27147	M	M:p.209D>Y	missense_variant	SNP	0	0.31	0
C27155T	27155	M	M:p.211S	synonymous_variant	SNP	0	0.63	0
T27206C	27206	ORF6	ORF6:p.2F>S	missense_variant	SNP	2.94	0	0
C27208T	27208	ORF6	ORF6:p.3H>Y	missense_variant	SNP	0	0.63	0
C27211A	27211	ORF6	ORF6:p.4L>I	missense_variant	SNP	0	0.31	0
C27213T	27213	ORF6	ORF6:p.4L	synonymous_variant	SNP	0	0.31	0
G27214A	27214	ORF6	ORF6:p.5V>I	missense_variant	SNP	0	0	0.19
A27259C	27259	ORF6	ORF6:p.20R	synonymous_variant	SNP	0	0.63	99.42
G27261T	27261	ORF6	ORF6:p.20R>S	missense_variant	SNP	0	0	0.1
CTTTTAAAGTTTCCATTTGGAATCTTGA27263C	27263	ORF6	ORF6:p.21-30TFKVSIWNLD>T	inframe_deletion	Deletion	0	0.63	0
G27281T	27281	ORF6	ORF6:p.27W>L	missense_variant	SNP	0	0.63	0
T27291C	27291	ORF6	ORF6:p.30D	synonymous_variant	SNP	0	0.31	0
C27294T	27294	ORF6	ORF6:p.31Y	synonymous_variant	SNP	0	0	0.19
C27304A	27304	ORF6	ORF6:p.35L>I	missense_variant	SNP	0	0	0.1
T27328C	27328	ORF6	ORF6:p.43S>P	missense_variant	SNP	0	0.94	0
G27358T	27358	ORF6	ORF6:p.53D>Y	missense_variant	SNP	0	0.31	0
G27361T	27361	ORF6	ORF6:p.54E>*	stop_gained	SNP	0	0.31	0
G27378T	27378	ORF6	ORF6:p.59E>D	missense_variant	SNP	0	0.31	0
G27382C	27382	ORF6	ORF6:p.61D>H	missense_variant	SNP	0	0.31	16.68
A27383T	27383	ORF6	ORF6:p.61D>V	missense_variant	SNP	0	0.31	16.4
T27384C	27384	ORF6	ORF6:p.61D	synonymous_variant	SNP	0	0.31	17.64
C27389T	27389	Intergenic	-	downstream_gene_variant	SNP	0	0.31	0
C27389G	27389	Intergenic	-	downstream_gene_variant	SNP	0	0.31	0
C27393T	27393	Intergenic	-	upstream_gene_variant	SNP	0	0	0.1
T27419C	27419	ORF7a	ORF7a:p.9L>P	missense_variant	SNP	2.94	0	0
C27434T	27434	ORF7a	ORF7a:p.14T>I	missense_variant	SNP	0	0	0.1
C27442T	27442	ORF7a	ORF7a:p.17L>F	missense_variant	SNP	0	0.31	0
C27476T	27476	ORF7a	ORF7a:p.28T>I	missense_variant	SNP	0	0	0.19
C27494T	27494	ORF7a	ORF7a:p.34P>L	missense_variant	SNP	0	0.31	0
C27500A	27500	ORF7a	ORF7a:p.36S>Y	missense_variant	SNP	0	0	0.1
G27506T	27506	ORF7a	ORF7a:p.38G>V	missense_variant	SNP	2.94	0	0
C27513T	27513	ORF7a	ORF7a:p.40Y	synonymous_variant	SNP	0	1.25	0
C27527T	27527	ORF7a	ORF7a:p.45P>L	missense_variant	SNP	0	2.19	0.1
C27532T	27532	ORF7a	ORF7a:p.47H>Y	missense_variant	SNP	0	0	0.1
TCTAGCTGATAACAAATTTGCACTGACTTGCTTTAGCACTCAATTTGCTTTTGCTTGTCCTGACGGCGTAAAACACGTCTATCAGTTACGTG27537T	27537	ORF7a	ORF7a:p.49-79LADNKFALTCFSTQFAFACPDGVKHVYQLRA>X	frameshift_variant	Deletion	0	0.31	0
A27548G	27548	ORF7a	ORF7a:p.52N>S	missense_variant	SNP	0	0	0.1
TTTGCACTGACTTGCTTTAGCACTCAATTTGCTTTTGCTTGTCCTGACGGCGTAAAACACGTCTATCAG27553T	27553	ORF7a	ORF7a:p.54-76FALTCFSTQFAFACPDGVKHVYQ>X	frameshift_variant	Deletion	0	0.31	0
C27575T	27575	ORF7a	ORF7a:p.61T>I	missense_variant	SNP	0	0.63	0
C27577T	27577	ORF7a	ORF7a:p.62Q>*	stop_gained	SNP	0	0	0.1
G27589C	27589	ORF7a	ORF7a:p.66A>P	missense_variant	SNP	0	0.31	0
TGTCCTGACGGCGTAAAACACGTCTATCAGTTA27592T	27592	ORF7a	ORF7a:p.67-77CPDGVKHVYQL>X	frameshift_variant	Deletion	0	0	0.1
GACGGCGTAAAACACGTCTATCAGTTA27598G	27598	ORF7a	ORF7a:p.69-77DGVKHVYQL>X	frameshift_variant	Deletion	0	0.63	0
C27600T	27600	ORF7a	ORF7a:p.69D	synonymous_variant	SNP	0	0	0.19
C27612T	27612	ORF7a	ORF7a:p.73H	synonymous_variant	SNP	0	0.63	0
C27629T	27629	ORF7a	ORF7a:p.79A>V	missense_variant	SNP	0	0	0.1
C27635T	27635	ORF7a	ORF7a:p.81S>L	missense_variant	SNP	0	0.94	0
T27638C	27638	ORF7a	ORF7a:p.82V>A	missense_variant	SNP	0	82.81	0.1
C27644G	27644	ORF7a	ORF7a:p.84P>R	missense_variant	SNP	0	0	0.1
C27661T	27661	ORF7a	ORF7a:p.90Q>*	stop_gained	SNP	0	0.31	0
G27666T	27666	ORF7a	ORF7a:p.91E>D	missense_variant	SNP	0	0.63	0
G27667T	27667	ORF7a	ORF7a:p.92E>*	stop_gained	SNP	0	0	0.1
C27673T	27673	ORF7a	ORF7a:p.94Q>*	stop_gained	SNP	0	0	0.1
C27689T	27689	ORF7a	ORF7a:p.99P>L	missense_variant	SNP	0	0.31	0
TATTGTTGCGGCAATAGTGTTTATAACACTTTGCTTCACACTCAAAAGAAAGACA27699T	27699	ORF7a	ORF7a:p.103-120IVAAIVFITLCFTLKRKT>-	inframe_deletion	Deletion	0	0.31	0
G27706T	27706	ORF7a	ORF7a:p.105A>S	missense_variant	SNP	0	0.31	0
C27739T	27739	ORF7a	ORF7a:p.116L>F	missense_variant	SNP	0	24.06	0
C27741T	27741	ORF7a	ORF7a:p.116L	synonymous_variant	SNP	0	0	0.48
GAAAGACAGA27746G	27746	ORF7a	ORF7a:p.118-121RKTE>R	inframe_deletion	Deletion	0	0.63	0
C27752T	27752	ORF7a	ORF7a:p.120T>I	missense_variant	SNP	0	85	0.19
G27762T	27762	Intergenic	-	downstream_gene_variant	SNP	0	0	0.1
TTTTA27793T	27793	Intergenic	-	downstream_gene_variant	Deletion	0	0.31	0
C27800T	27800	Intergenic	-	downstream_gene_variant	SNP	0	0	0.19
C27807T	27807	Intergenic	-	downstream_gene_variant	SNP	0	0.63	74.59
C27874T	27874	Intergenic	-	upstream_gene_variant	SNP	0	61.88	10.16
G27877T	27877	Intergenic	-	upstream_gene_variant	SNP	0	0	0.29
T27878C	27878	Intergenic	-	upstream_gene_variant	SNP	0	0.31	0
C27879A	27879	Intergenic	-	upstream_gene_variant	SNP	0	0	0.1
A27880G	27880	Intergenic	-	upstream_gene_variant	SNP	0	0	0.1
C27881T	27881	Intergenic	-	upstream_gene_variant	SNP	0	0.94	0
G27882C	27882	Intergenic	-	upstream_gene_variant	SNP	0	0	0.1
C27883T	27883	Intergenic	-	upstream_gene_variant	SNP	0	0	0.1
G27896T	27896	ORF8	ORF8:p.1M>I	start_lost	SNP	0	0.63	0
A27898G	27898	ORF8	ORF8:p.2K>R	missense_variant	SNP	0	0	0.1
T27901C	27901	ORF8	ORF8:p.3F>S	missense_variant	SNP	0	0	0.1
T27902C	27902	ORF8	ORF8:p.3F	synonymous_variant	SNP	0	0	0.1
G27916T	27916	ORF8	ORF8:p.8G>V	missense_variant	SNP	0	1.56	0
T27939C	27939	ORF8	ORF8:p.16F>L	missense_variant	SNP	0	2.5	0.67
C27960T	27960	ORF8	ORF8:p.23Q>*	stop_gained	SNP	0	0	0.1
T27971G	27971	ORF8	ORF8:p.26T	synonymous_variant	SNP	0	0	0.1
C27972T	27972	ORF8	ORF8:p.27Q>*	stop_gained	SNP	97.06	0	0
C27978T	27978	ORF8	ORF8:p.29Q>*	stop_gained	SNP	0	0.31	0
T27984C	27984	ORF8	ORF8:p.31Y>H	missense_variant	SNP	0	0	0.1
G27990T	27990	ORF8	ORF8:p.33V>F	missense_variant	SNP	0	0	0.1
G27996C	27996	ORF8	ORF8:p.35D>H	missense_variant	SNP	0	0.31	0.38
C28000T	28000	ORF8	ORF8:p.36P>L	missense_variant	SNP	0	0	0.1
G28001T	28001	ORF8	ORF8:p.36P	synonymous_variant	SNP	0	0.63	0.1
C28006T	28006	ORF8	ORF8:p.38P>L	missense_variant	SNP	0	0	0.1
C28006A	28006	ORF8	ORF8:p.38P>H	missense_variant	SNP	0	0.31	0
T28007C	28007	ORF8	ORF8:p.38P	synonymous_variant	SNP	0	3.44	0
G28044T	28044	ORF8	ORF8:p.51A>S	missense_variant	SNP	0	0	0.1
C28045T	28045	ORF8	ORF8:p.51A>V	missense_variant	SNP	0	0.31	0.1
G28048T	28048	ORF8	ORF8:p.52R>I	missense_variant	SNP	97.06	0	0
A28050T	28050	ORF8	ORF8:p.53K>*	stop_gained	SNP	0	0	0.1
T28063C	28063	ORF8	ORF8:p.57L>S	missense_variant	SNP	0	0	0.1
A28064T	28064	ORF8	ORF8:p.57L>F	missense_variant	SNP	0	0.31	0.29
G28077T	28077	ORF8	ORF8:p.62V>L	missense_variant	SNP	0	0.31	0
G28079T	28079	ORF8	ORF8:p.62V	synonymous_variant	SNP	0	0.31	0.77
G28086T	28086	ORF8	ORF8:p.65A>S	missense_variant	SNP	0	0.63	0.29
C28087T	28087	ORF8	ORF8:p.65A>V	missense_variant	SNP	2.94	0.31	0.38
T28088G	28088	ORF8	ORF8:p.65A	synonymous_variant	SNP	0	0	0.1
T28088C	28088	ORF8	ORF8:p.65A	synonymous_variant	SNP	0	0.31	0
T28088A	28088	ORF8	ORF8:p.65A	synonymous_variant	SNP	0	0	0.1
GGTTCTA28089G	28089	ORF8	ORF8:p.66-68GSK>E	inframe_deletion	Deletion	0	0.63	0
C28093T	28093	ORF8	ORF8:p.67S>F	missense_variant	SNP	0	0.94	0
A28095T	28095	ORF8	ORF8:p.68K>*	stop_gained	SNP	41.18	0	0
A28111G	28111	ORF8	ORF8:p.73Y>C	missense_variant	SNP	97.06	0	0
C28112T	28112	ORF8	ORF8:p.73Y	synonymous_variant	SNP	0	0.94	0
C28146T	28146	ORF8	ORF8:p.85P>S	missense_variant	SNP	0	0	0.1
TTTA28149T	28149	ORF8	ORF8:p.86-87FT>S	inframe_deletion	Deletion	0	0.31	0
C28170T	28170	ORF8	ORF8:p.93P>S	missense_variant	SNP	0	0.63	0
C28171A	28171	ORF8	ORF8:p.93P>H	missense_variant	SNP	0	0	0.1
G28198T	28198	ORF8	ORF8:p.102C>F	missense_variant	SNP	0	0.63	0
G28209T	28209	ORF8	ORF8:p.106E>*	stop_gained	SNP	5.88	0.31	0
C28232T	28232	ORF8	ORF8:p.113D	synonymous_variant	SNP	0	0	0.1
T28245G	28245	ORF8	ORF8:p.118L>V	missense_variant	SNP	2.94	0	0
AGATTTC28247A	28247	ORF8	ORF8:p.118-120LDF>L	inframe_deletion	Deletion	0	47.19	1.53
G28248A	28248	ORF8	ORF8:p.119D>N	missense_variant	SNP	0	0.63	0
GA28248AT	28248	#N/A	#N/A	#N/A	#N/A	0	0.63	0
A28249T	28249	ORF8	ORF8:p.119D>V	missense_variant	SNP	0	0.63	0
T28250TCTG	28250	ORF8	ORF8:p.119D>DL	inframe_insertion	Insertion	2.94	0	0
C28253A	28253	ORF8	ORF8:p.120F>L	missense_variant	SNP	0	3.75	0
C28253T	28253	ORF8	ORF8:p.120F	synonymous_variant	SNP	0	0.63	0.19
CA28253C	28253	ORF8	ORF8:p.120-121FI>FX	frameshift_variant	Deletion	2.94	0	0
AAACTA28266AAACT	28266	#N/A	#N/A	#N/A	#N/A	0	7.5	0
ACTA28268ACT	28268	#N/A	#N/A	#N/A	#N/A	0	0.31	0
C28269A	28269	Intergenic	-	upstream_gene_variant	SNP	0	0.31	0.29
TA28270TT	28270	#N/A	#N/A	#N/A	#N/A	0	4.06	0
TA28270T	28270	Intergenic	-	upstream_gene_variant	Deletion	91.18	34.38	0.38
A28271T	28271	Intergenic	-	upstream_gene_variant	SNP	0	2.81	87.34
G28280C	28280	N	N:p.3D>H	missense_variant	SNP	91.18	0	0
A28281T	28281	N	N:p.3D>V	missense_variant	SNP	91.18	0	0
T28282A	28282	N	N:p.3D>E	missense_variant	SNP	91.18	0	0
G28286A	28286	N	N:p.5G>R	missense_variant	SNP	0	0	0.1
A28299T	28299	N	N:p.9Q>L	missense_variant	SNP	0	1.88	0.29
G28300T	28300	N	N:p.9Q>H	missense_variant	SNP	0	0.63	0
C28311T	28311	N	N:p.13P>L	missense_variant	SNP	0	0.31	52.92
G28325T	28325	N	N:p.18G>C	missense_variant	SNP	0	0	0.1
C28355T	28355	N	N:p.28Q>*	stop_gained	SNP	0	0	0.1
A28356G	28356	N	N:p.28Q>R	missense_variant	SNP	0	0	0.1
T28360A	28360	N	N:p.29N>K	missense_variant	SNP	0	0.63	0
GGAGAACGCA28361G	28361	N	N:p.30-33GERS>G	inframe_deletion	Deletion	0	0	0.29
A28366T	28366	N	N:p.31E>D	missense_variant	SNP	0	0.31	0
G28371T	28371	N	N:p.33S>I	missense_variant	SNP	0	0.31	0.29
G28373T	28373	N	N:p.34G>W	missense_variant	SNP	2.94	0	0
G28378A	28378	N	N:p.35A	synonymous_variant	SNP	0	0.31	0
G28378T	28378	N	N:p.35A	synonymous_variant	SNP	0	0.94	0
C28399T	28399	N	N:p.42P	synonymous_variant	SNP	0	0.31	0
C28432T	28432	N	N:p.53F	synonymous_variant	SNP	0	0.63	0
C28435T	28435	N	N:p.54T	synonymous_variant	SNP	0	0	0.38
C28441T	28441	N	N:p.56L	synonymous_variant	SNP	0	0	0.1
G28456A	28456	N	N:p.61K	synonymous_variant	SNP	0	0.31	0
A28461G	28461	N	N:p.63D>G	missense_variant	SNP	0	95.63	0.48
T28465C	28465	N	N:p.64L	synonymous_variant	SNP	0	0.31	0
C28472T	28472	N	N:p.67P>S	missense_variant	SNP	0	0	0.19
C28511T	28511	N	N:p.80P>S	missense_variant	SNP	0	0.31	0
C28511G	28511	N	N:p.80P>A	missense_variant	SNP	0	0.31	0
A28523G	28523	N	N:p.84I>V	missense_variant	SNP	2.94	0	0
C28531T	28531	N	N:p.86Y	synonymous_variant	SNP	0	0	0.1
G28580T	28580	N	N:p.103D>Y	missense_variant	SNP	0	0.31	0
C28603T	28603	N	N:p.110F	synonymous_variant	SNP	0	0.63	0
C28610T	28610	N	N:p.113L	synonymous_variant	SNP	0	0.31	0
G28621A	28621	N	N:p.116G	synonymous_variant	SNP	0	0.31	0
G28628T	28628	N	N:p.119A>S	missense_variant	SNP	0	0.31	0
C28657T	28657	N	N:p.128D	synonymous_variant	SNP	0	0.31	0.1
C28677T	28677	N	N:p.135T>I	missense_variant	SNP	0	0	0.19
G28690T	28690	N	N:p.139L>F	missense_variant	SNP	0	0.31	0
C28695T	28695	N	N:p.141T>I	missense_variant	SNP	0	0	0.1
G28703C	28703	N	N:p.144D>H	missense_variant	SNP	0	0	0.1
G28703T	28703	N	N:p.144D>Y	missense_variant	SNP	0	0.31	0
C28708T	28708	N	N:p.145H	synonymous_variant	SNP	0	0.63	0
C28724T	28724	N	N:p.151P>S	missense_variant	SNP	0	0	0.19
G28739T	28739	N	N:p.156A>S	missense_variant	SNP	2.94	0	0
C28748T	28748	N	N:p.159L	synonymous_variant	SNP	0	0	0.1
C28770T	28770	N	N:p.166T>I	missense_variant	SNP	0	0.31	0
C28775T	28775	N	N:p.168P>S	missense_variant	SNP	2.94	0	0
C28791T	28791	N	N:p.173A>V	missense_variant	SNP	0	1.25	0
A28792G	28792	N	N:p.173A	synonymous_variant	SNP	0	0.63	0
G28812A	28812	N	N:p.180S>N	missense_variant	SNP	0	1.25	0
C28821T	28821	N	N:p.183S>F	missense_variant	SNP	0	0	0.1
G28851T	28851	N	N:p.193S>I	missense_variant	SNP	0	0.31	0
C28854T	28854	N	N:p.194S>L	missense_variant	SNP	0	0.31	0
A28864AACTGAGCGC	28864	#N/A	#N/A	#N/A	#N/A	2.94	0	0
T28867C	28867	N	N:p.198T	synonymous_variant	SNP	0	0	0.19
C28876T	28876	N	N:p.201S	synonymous_variant	SNP	0	0	0.1
A28877T	28877	N	N:p.202S>C	missense_variant	SNP	0	0	0.67
G28878C	28878	N	N:p.202S>T	missense_variant	SNP	0	0	0.67
G28878T	28878	N	N:p.202S>I	missense_variant	SNP	0	0.63	0
G28881T	28881	N	N:p.203R>M	missense_variant	SNP	0	96.25	1.25
G28881A	28881	N	N:p.203R>K	missense_variant	SNP	82.35	0	90.7
GGG28881AAC	28881	#N/A	#N/A	#N/A	#N/A	0	0.31	0
G28882A	28882	N	N:p.203R	synonymous_variant	SNP	82.35	0	86.86
G28883C	28883	N	N:p.204G>R	missense_variant	SNP	82.35	0	87.34
C28892T	28892	N	N:p.207P>S	missense_variant	SNP	0	0.94	0
C28893T	28893	N	N:p.207P>L	missense_variant	SNP	0	0	0.1
G28895T	28895	N	N:p.208A>S	missense_variant	SNP	0	0.63	0
G28903T	28903	N	N:p.210M>I	missense_variant	SNP	0	0	0.1
G28908T	28908	N	N:p.212G>V	missense_variant	SNP	0	0.31	0
G28916T	28916	N	N:p.215G>C	missense_variant	SNP	0	63.13	0.29
G28922T	28922	N	N:p.217A>S	missense_variant	SNP	0	0.31	0
C28961T	28961	N	N:p.230L>F	missense_variant	SNP	0	0.31	0
C28977T	28977	N	N:p.235S>F	missense_variant	SNP	82.35	0	0.1
A28990T	28990	N	N:p.239Q>H	missense_variant	SNP	0	0	0.48
A28995T	28995	N	N:p.241Q>L	missense_variant	SNP	0	0.31	0
C29002A	29002	N	N:p.243G	synonymous_variant	SNP	0	0.31	0
C29013T	29013	N	N:p.247T>I	missense_variant	SNP	0	0.31	0
G29017A	29017	N	N:p.248K	synonymous_variant	SNP	0	0.31	0
C29025T	29025	N	N:p.251A>V	missense_variant	SNP	0	1.25	0
G29050A	29050	N	N:p.259R	synonymous_variant	SNP	0	0.63	0
C29065T	29065	N	N:p.264A	synonymous_variant	SNP	0	0	0.1
C29067T	29067	N	N:p.265T>I	missense_variant	SNP	0	0	0.1
C29077T	29077	N	N:p.268Y	synonymous_variant	SNP	0	0.63	0
C29085T	29085	N	N:p.271T>I	missense_variant	SNP	0	0	0.1
A29086G	29086	N	N:p.271T	synonymous_variant	SNP	0	0.31	0
C29144T	29144	N	N:p.291L	synonymous_variant	SNP	0	1.25	0
C29149T	29149	N	N:p.292I	synonymous_variant	SNP	0	0	0.1
C29167T	29167	N	N:p.298Y	synonymous_variant	SNP	0	0.31	0
G29179T	29179	N	N:p.302P	synonymous_variant	SNP	0	0.31	0
T29194C	29194	N	N:p.307F	synonymous_variant	SNP	0	0.31	0
G29204T	29204	N	N:p.311A>S	missense_variant	SNP	0	0.63	0
G29229A	29229	N	N:p.319R>H	missense_variant	SNP	0	0.63	0
C29236T	29236	N	N:p.321G	synonymous_variant	SNP	0	0.31	0
C29245G	29245	N	N:p.324V	synonymous_variant	SNP	0	0.94	0
G29254T	29254	N	N:p.327S	synonymous_variant	SNP	0	0.63	0
C29272T	29272	N	N:p.333Y	synonymous_variant	SNP	0	0	0.1
C29274T	29274	N	N:p.334T>I	missense_variant	SNP	0	0	0.19
G29291T	29291	N	N:p.340D>Y	missense_variant	SNP	0	0.31	0
A29298G	29298	N	N:p.342K>R	missense_variant	SNP	0	0	0.1
A29301G	29301	N	N:p.343D>G	missense_variant	SNP	0	0	2.11
C29311T	29311	N	N:p.346F	synonymous_variant	SNP	0	0	0.1
A29312G	29312	N	N:p.347K>E	missense_variant	SNP	0	0	0.1
G29332T	29332	N	N:p.353L	synonymous_variant	SNP	0	0.94	0
C29353T	29353	N	N:p.360Y	synonymous_variant	SNP	0	0.63	0
C29358T	29358	N	N:p.362T>I	missense_variant	SNP	0	0.63	0
G29392T	29392	N	N:p.373K>N	missense_variant	SNP	0	0.31	0
G29402T	29402	N	N:p.377D>Y	missense_variant	SNP	0	92.5	0.1
G29427A	29427	N	N:p.385R>K	missense_variant	SNP	0	22.81	0
A29439T	29439	N	N:p.389Q>L	missense_variant	SNP	0	0.31	0
A29444G	29444	N	N:p.391T>A	missense_variant	SNP	0	0.31	0
G29449T	29449	N	N:p.392V	synonymous_variant	SNP	0	0.31	0
T29479C	29479	N	N:p.402D	synonymous_variant	SNP	0	0.63	0
A29499G	29499	N	N:p.409Q>R	missense_variant	SNP	2.94	0	0
C29509T	29509	N	N:p.412S	synonymous_variant	SNP	0	0.63	0
A29510C	29510	N	N:p.413S>R	missense_variant	SNP	0	0	17.45
C29518T	29518	N	N:p.415D	synonymous_variant	SNP	0	0.31	0
C29523T	29523	N	N:p.417T>I	missense_variant	SNP	0	0	0.1
C29525T	29525	N	N:p.418Q>*	stop_gained	SNP	0	0	0.1
G29527T	29527	N	N:p.418Q>H	missense_variant	SNP	2.94	0	0
C29530T	29530	N	N:p.419A	synonymous_variant	SNP	0	0	0.29
T29539C	29539	Intergenic	-	downstream_gene_variant	SNP	0	0.31	0
A29542T	29542	Intergenic	-	downstream_gene_variant	SNP	0	0.31	0
G29543T	29543	Intergenic	-	downstream_gene_variant	SNP	0	0	0.1
C29555T	29555	Intergenic	-	upstream_gene_variant	SNP	0	0	0.1
C29585T	29585	ORF10	ORF10:p.10P>S	missense_variant	SNP	2.94	0	0.1
G29587A	29587	ORF10	ORF10:p.10P	synonymous_variant	SNP	0	0	0.1
C29614T	29614	ORF10	ORF10:p.19C	synonymous_variant	SNP	0	0.31	0
T29623A	29623	ORF10	ORF10:p.22N>K	missense_variant	SNP	0	0.31	0
T29623C	29623	ORF10	ORF10:p.22N	synonymous_variant	SNP	0	0.31	0
C29625T	29625	ORF10	ORF10:p.23S>F	missense_variant	SNP	0	0	0.1
C29632T	29632	ORF10	ORF10:p.25N	synonymous_variant	SNP	0	0	4.12
C29632A	29632	ORF10	ORF10:p.25N>K	missense_variant	SNP	0	0	0.1
C29642T	29642	ORF10	ORF10:p.29Q>*	stop_gained	SNP	0	0.63	0
G29645T	29645	ORF10	ORF10:p.30V>L	missense_variant	SNP	0	0.31	0
A29649T	29649	ORF10	ORF10:p.31D>V	missense_variant	SNP	0	0.31	0
C29659T	29659	ORF10	ORF10:p.34N	synonymous_variant	SNP	0	0	0.1
C29666T	29666	ORF10	ORF10:p.37L>F	missense_variant	SNP	0	0.63	0
G29690T	29690	3'UTR	-	downstream_gene_variant	SNP	0	0	0.1
G29692T	29692	3'UTR	-	downstream_gene_variant	SNP	0	0	0.1
G29692C	29692	3'UTR	-	downstream_gene_variant	SNP	0	0	0.1
G29701T	29701	3'UTR	-	downstream_gene_variant	SNP	0	0.31	0
G29717A	29717	3'UTR	-	downstream_gene_variant	SNP	2.94	0	0.1
C29719T	29719	3'UTR	-	downstream_gene_variant	SNP	0	0.31	0
A29720G	29720	3'UTR	-	downstream_gene_variant	SNP	0	0	0.1
C29722T	29722	3'UTR	-	downstream_gene_variant	SNP	0	0	0.1
C29732T	29732	3'UTR	-	downstream_gene_variant	SNP	0	0	0.1
C29733T	29733	3'UTR	-	downstream_gene_variant	SNP	0	0	0.1
CGAGGCCACGCGGAGTACGATCGAGTG29733C	29733	3'UTR	-	downstream_gene_variant	Deletion	0	0	0.1
G29734C	29734	3'UTR	-	downstream_gene_variant	SNP	0	0	0.1
G29736T	29736	3'UTR	-	downstream_gene_variant	SNP	0	0.63	0.19
C29738T	29738	3'UTR	-	downstream_gene_variant	SNP	0	1.25	0
C29739T	29739	3'UTR	-	downstream_gene_variant	SNP	0	0	0.19
G29742T	29742	3'UTR	-	downstream_gene_variant	SNP	0	76.56	0.67
C29743T	29743	3'UTR	-	downstream_gene_variant	SNP	0	0	0.1
C29750T	29750	3'UTR	-	downstream_gene_variant	SNP	0	0.31	0
G29751C	29751	3'UTR	-	downstream_gene_variant	SNP	0	0.94	0
C29754T	29754	3'UTR	-	downstream_gene_variant	SNP	0	0	0.1
G29755C	29755	3'UTR	-	downstream_gene_variant	SNP	0	0	0.48
G29755A	29755	3'UTR	-	downstream_gene_variant	SNP	0	0	0.1
T29758C	29758	3'UTR	-	downstream_gene_variant	SNP	0	0	0.1
C29762G	29762	3'UTR	-	downstream_gene_variant	SNP	0	0.63	0
G29764A	29764	3'UTR	-	downstream_gene_variant	SNP	2.94	0	0
G29764T	29764	3'UTR	-	downstream_gene_variant	SNP	0	0.31	0
G29778A	29778	3'UTR	-	intergenic_variant	SNP	2.94	0	0
G29781T	29781	3'UTR	-	intergenic_variant	SNP	0	0	0.1
C29784T	29784	3'UTR	-	intergenic_variant	SNP	0	0	0.1
C29835T	29835	3'UTR	-	intergenic_variant	SNP	0	1.56	0
C29857G	29857	3'UTR	-	intergenic_variant	SNP	0	0	0.38
A29865G	29865	#N/A	#N/A	#N/A	#N/A	0	0.31	0
A29866T	29866	#N/A	#N/A	#N/A	#N/A	0	0.31	0
T29867A	29867	#N/A	#N/A	#N/A	#N/A	0	0.31	0
A29871C	29871	#N/A	#N/A	#N/A	#N/A	0	0.31	0
A29872T	29872	#N/A	#N/A	#N/A	#N/A	0	0.31	0
