# Supplementary material for: SARS-CoV-2 Variants of Concern and Variations within Their Genome Architecture: Does Nucleotide Distribution and Mutation Rate Alter the Functionality and Evolution of the Virus?
Source: Viruses. 2022 Nov 11;14(11):2499. doi: 10.3390/v14112499 (PMC9694950; doi:10.3390/v14112499)
Supplement: Supplementary file 1 [file viruses-14-02499-s001.zip › Supplementary files/SupplementaryFile_4.xlsx]

## Sheet: Sheet1
Table S5: Statistical significance of lineages and outcome
Lineage-based													Clinical outcome
Nucleotide	Position	Gene Regions	Amino acids	Annotation type	Alpha	Delta	Omicron	Odds ratio	P-value	Phi coefficinet	Variant		Nucleotide	Position	Gene region	Amino acids	Annotation type	Recovered	Mortality	P-value	Odds ratio	Phi coefficinet	Clinical outcome
C21T	21	5'UTR	-	intergenic_variant	0	0	2.78	0	0	-0.08	Omicron		C241T	241	5'UTR	-	upstream_gene_variant	93	100	0.01	0	-0.19	DM
G185T	185	5'UTR	-	upstream_gene_variant	2.94	0	0	inf	0.03	0.17	Alpha		C1191T	1191	ORF1ab	ORF1ab:p.309P>L	missense_variant	17	50	0	0.2	-0.35	DM
G210T	210	5'UTR	-	-	5.88	96.25	0	0	0	-0.81	Delta		C1267T	1267	ORF1ab	ORF1ab:p.334G	synonymous_variant	17	50	0	0.2	-0.35	DM
C241T	241	5'UTR	-	upstream_gene_variant	100	96.25	99.9	0.02	0	-0.16	Omicron		C2143T	2143	ORF1ab	ORF1ab:p.626P	synonymous_variant	6	0	0.03	inf	0.18	DR
T249C	249	5'UTR	-	upstream_gene_variant	0	0.94	0	inf	0.01	0.08	Delta		C3037T	3037	ORF1ab	ORF1ab:p.924F	synonymous_variant	93	100	0.01	0	-0.19	DM
C335T	335	ORF1ab	ORF1ab:p.24R>C	missense_variant	2.94	0.94	0	inf	0.03	0.17	Alpha		G4181T	4181	ORF1ab	ORF1ab:p.1306A>S	missense_variant	14	50	0	0.16	-0.39	DM
G347A	347	ORF1ab	ORF1ab:p.28V>I	missense_variant	2.94	0.31	0	inf	0.03	0.17	Alpha		C5184T	5184	ORF1ab	ORF1ab:p.1640P>L	missense_variant	29	49	0.01	0.43	-0.21	DM
G410T	410	ORF1ab	ORF1ab:p.49G>C	missense_variant	0	0.94	0	inf	0.01	0.08	Delta		A5584G	5584	ORF1ab	ORF1ab:p.1773T	synonymous_variant	8	0	0.01	inf	0.2	DR
G526T	526	ORF1ab	ORF1ab:p.87E>D	missense_variant	0	2.5	0	inf	0	0.14	Delta		C6402T	6402	ORF1ab	ORF1ab:p.2046P>L	missense_variant	22	49	0	0.29	-0.28	DM
T670G	670	ORF1ab	ORF1ab:p.135S>R	missense_variant	0	0	20.42	0	0	-0.09	Omicron		C6408T	6408	ORF1ab	ORF1ab:p.2048S>F	missense_variant	6	0	0.03	inf	0.18	DR
C745T	745	ORF1ab	ORF1ab:p.160N	synonymous_variant	0	1.25	0	inf	0	0.1	Delta		C6539T	6539	ORF1ab	ORF1ab:p.2092H>Y	missense_variant	17	41	0	0.29	-0.26	DM
C913T	913	ORF1ab	ORF1ab:p.216S	synonymous_variant	50	0	0	inf	0	0.7	Alpha		C6786T	6786	ORF1ab	ORF1ab:p.2174T>I	missense_variant	0	50	0	0	-0.58	DM
A1004G	1004	ORF1ab	ORF1ab:p.247K>E	missense_variant	2.94	0	0	inf	0.03	0.17	Alpha		C9559T	9559	ORF1ab	ORF1ab:p.3098Y	synonymous_variant	1	11	0	0.08	-0.21	DM
G1048T	1048	ORF1ab	ORF1ab:p.261K>N	missense_variant	0	4.06	0	inf	0	0.18	Delta		C9891T	9891	ORF1ab	ORF1ab:p.3209A>V	missense_variant	28	49	0	0.4	-0.22	DM
C1076T	1076	ORF1ab	ORF1ab:p.271P>S	missense_variant	0	2.5	0	inf	0	0.14	Delta		C10029T	10029	ORF1ab	ORF1ab:p.3255T>I	missense_variant	66	51	0.04	1.87	0.15	DR
C1190T	1190	ORF1ab	ORF1ab:p.309P>S	missense_variant	2.94	0	0	inf	0.03	0.17	Alpha		A11140T	11140	ORF1ab	ORF1ab:p.3625A	synonymous_variant	0	11	0	0	-0.24	DM
C1191T	1191	ORF1ab	ORF1ab:p.309P>L	missense_variant	0	28.44	0	inf	0	0.48	Delta		A11201G	11201	ORF1ab	ORF1ab:p.3646T>A	missense_variant	65	49	0.03	1.93	0.16	DR
C1267T	1267	ORF1ab	ORF1ab:p.334G	synonymous_variant	0	28.13	0	inf	0	0.48	Delta		A11332G	11332	ORF1ab	ORF1ab:p.3689V	synonymous_variant	16	50	0	0.19	-0.36	DM
G1298T	1298	ORF1ab	ORF1ab:p.345G>C	missense_variant	2.94	0	0	inf	0.03	0.17	Alpha		T11418C	11418	ORF1ab	ORF1ab:p.3718V>A	missense_variant	26	50	0	0.35	-0.25	DM
C1471T	1471	ORF1ab	ORF1ab:p.402R	synonymous_variant	2.94	0	0	inf	0.03	0.17	Alpha		C11514T	11514	ORF1ab	ORF1ab:p.3750T>I	missense_variant	11	0	0	inf	0.24	DR
C1722T	1722	ORF1ab	ORF1ab:p.486A>V	missense_variant	2.94	0	0	inf	0.03	0.17	Alpha		T12946C	12946	ORF1ab	ORF1ab:p.4227Y	synonymous_variant	17	49	0	0.21	-0.34	DM
G1727A	1727	ORF1ab	ORF1ab:p.488V>M	missense_variant	0	0.94	0	inf	0.01	0.08	Delta		C13019T	13019	ORF1ab	ORF1ab:p.4252L	synonymous_variant	9	0	0	inf	0.22	DR
C1812T	1812	ORF1ab	ORF1ab:p.516A>V	missense_variant	2.94	0	0	inf	0.03	0.17	Alpha		A14317G	14317	ORF1ab	ORF1ab:p.4685T>A	missense_variant	0	50	0	0	-0.58	DM
C1898A	1898	ORF1ab	ORF1ab:p.545R	synonymous_variant	0	1.25	0	inf	0	0.1	Delta		C14408T	14408	ORF1ab	ORF1ab:p.4715P>L	missense_variant	94	100	0.03	0	-0.18	DM
T1927A	1927	ORF1ab	ORF1ab:p.554T	synonymous_variant	2.94	0	0	inf	0.03	0.17	Alpha		C15240T	15240	ORF1ab	ORF1ab:p.4992N	synonymous_variant	1	11	0	0.08	-0.21	DM
C1938T	1938	ORF1ab	ORF1ab:p.558S>F	missense_variant	0	0.94	0	inf	0.01	0.08	Delta		G15451A	15451	ORF1ab	ORF1ab:p.5063G>S	missense_variant	69	99	0	0.02	-0.41	DM
C2110T	2110	ORF1ab	ORF1ab:p.615N	synonymous_variant	14.71	0	0	inf	0	0.38	Alpha		C19220T	19220	ORF1ab	ORF1ab:p.6319A>V	missense_variant	64	49	0.05	1.85	0.15	DR
C2143T	2143	ORF1ab	ORF1ab:p.626P	synonymous_variant	0	3.13	0	inf	0	0.16	Delta		A20262G	20262	ORF1ab	ORF1ab:p.6666L	synonymous_variant	17	49	0	0.21	-0.34	DM
A2270G	2270	ORF1ab	ORF1ab:p.669K>E	missense_variant	5.88	0	0	inf	0	0.24	Alpha		C20320T	20320	ORF1ab	ORF1ab:p.6686H>Y	missense_variant	15	49	0	0.18	-0.36	DM
G2447T	2447	ORF1ab	ORF1ab:p.728G>C	missense_variant	5.88	0	0	inf	0	0.24	Alpha		C21618G	21618	S	S:p.19T>R	missense_variant	38	99	0	0.01	-0.66	DM
C2453T	2453	ORF1ab	ORF1ab:p.730L>F	missense_variant	14.71	0	0.48	35.79	0	0.26	Alpha		CTATACATG21762TTA	21762	#N/A	#N/A	#N/A	0	16	0	0	-0.29	DM
C2470T	2470	ORF1ab	ORF1ab:p.735A	synonymous_variant	0	0	10.93	0	0.04	-0.06	Omicron		C21846T	21846	S	S:p.95T>I	missense_variant	43	68	0	0.36	-0.25	DM
C2509T	2509	ORF1ab	ORF1ab:p.748P	synonymous_variant	0	0.94	0	inf	0.01	0.08	Delta		T21895C	21895	S	S:p.111D	synonymous_variant	0	32	0	0	-0.44	DM
C2544T	2544	ORF1ab	ORF1ab:p.760T>I	missense_variant	11.76	0	0	inf	0	0.34	Alpha		GTGTTTA21987ATGTTTA	21987	#N/A	#N/A	#N/A	72	6	0	40.29	0.68	DR
A2560G	2560	ORF1ab	ORF1ab:p.765P	synonymous_variant	0	1.25	0	inf	0	0.1	Delta		GAGTTCA22028G	22028	S	S:p.156-158EFR>G	inframe_deletion	67	98	0	0.04	-0.41	DM
C2790T	2790	ORF1ab	ORF1ab:p.842T>I	missense_variant	0	0	22.72	0	0	-0.1	Omicron		C22227T	22227	S	S:p.222A>V	missense_variant	11	0	0	inf	0.24	DR
A2832G	2832	ORF1ab	ORF1ab:p.856K>R	missense_variant	0	0.31	49.47	0	0	-0.17	Omicron		G22894T	22894	S	S:p.444K>N	missense_variant	0	11	0	0	-0.24	DM
C3037T	3037	ORF1ab	ORF1ab:p.924F	synonymous_variant	82.35	95.94	99.9	0.02	0	-0.17	Omicron		T22917G	22917	S	S:p.452L>R	missense_variant	92	100	0.01	0	-0.2	DM
C3177T	3177	ORF1ab	ORF1ab:p.971P>L	missense_variant	0	1.56	0.1	16.54	0	0.09	Delta		C22995A	22995	S	S:p.478T>K	missense_variant	92	100	0.01	0	-0.2	DM
A3205T	3205	ORF1ab	ORF1ab:p.980L>F	missense_variant	0	1.56	0	inf	0	0.11	Delta		A23156C	23156	S	S:p.532N>H	missense_variant	0	11	0	0	-0.24	DM
C3241T	3241	ORF1ab	ORF1ab:p.992D	synonymous_variant	0	0	4.31	0	0	-0.1	Omicron		C23604G	23604	S	S:p.681P>R	missense_variant	87	100	0	0	-0.26	DM
C3267T	3267	ORF1ab	ORF1ab:p.1001T>I	missense_variant	97.06	0	0	inf	0	0.98	Alpha		G24410A	24410	S	S:p.950D>N	missense_variant	83	99	0	0.05	-0.28	DM
A3273T	3273	ORF1ab	ORF1ab:p.1003Q>L	missense_variant	5.88	0	0	inf	0	0.24	Alpha		C24745T	24745	S	S:p.1061V	synonymous_variant	14	49	0	0.17	-0.38	DM
A3350G	3350	ORF1ab	ORF1ab:p.1029S>G	missense_variant	0	1.25	0	inf	0	0.1	Delta		C25469T	25469	ORF3a	ORF3a:p.26S>L	missense_variant	93	100	0.01	0	-0.19	DM
C3608T	3608	ORF1ab	ORF1ab:p.1115L>F	missense_variant	2.94	0	0	inf	0.03	0.17	Alpha		G25538T	25538	ORF3a	ORF3a:p.49G>V	missense_variant	11	0	0	inf	0.24	DR
C3738A	3738	ORF1ab	ORF1ab:p.1158P>H	missense_variant	0	0.94	0	inf	0.01	0.08	Delta		C26054A	26054	ORF3a	ORF3a:p.221T>K	missense_variant	12	0	0	inf	0.25	DR
A3959G	3959	ORF1ab	ORF1ab:p.1232I>V	missense_variant	0	1.25	0	inf	0	0.1	Delta		G26501A	26501	Intergenic	-	upstream_gene_variant	0	49	0	0	-0.57	DM
G4181T	4181	ORF1ab	ORF1ab:p.1306A>S	missense_variant	0	30	0.1	446.57	0	0.49	Delta		T26767C	26767	M	M:p.82I>T	missense_variant	93	100	0.01	0	-0.19	DM
G4184A	4184	ORF1ab	ORF1ab:p.1307G>S	missense_variant	0	0	20.33	0	0	-0.09	Omicron		T27638C	27638	ORF7a	ORF7a:p.82V>A	missense_variant	75	100	0	0	-0.38	DM
C4321T	4321	ORF1ab	ORF1ab:p.1352A	synonymous_variant	0	0	14.48	0	0.01	-0.07	Omicron		C27739T	27739	ORF7a	ORF7a:p.116L>F	missense_variant	12	48	0	0.15	-0.39	DM
T4699C	4699	ORF1ab	ORF1ab:p.1478S	synonymous_variant	2.94	0	0	inf	0.03	0.17	Alpha		C27752T	27752	ORF7a	ORF7a:p.120T>I	missense_variant	80	100	0	0	-0.33	DM
C4794T	4794	ORF1ab	ORF1ab:p.1510S>F	missense_variant	0	1.56	0	inf	0	0.11	Delta		T28007C	28007	ORF8	ORF8:p.38P	synonymous_variant	0	11	0	0	-0.24	DM
A5041G	5041	ORF1ab	ORF1ab:p.1592Q	synonymous_variant	5.88	0	0	inf	0	0.24	Alpha		AGATTTC28247A	28247	ORF8	ORF8:p.118-120LDF>L	inframe_deletion	73	0	0	inf	0.76	DR
C5184T	5184	ORF1ab	ORF1ab:p.1640P>L	missense_variant	0	33.13	0	inf	0	0.52	Delta		AAACTA28266AAACT	28266	#N/A	#N/A	#N/A	0	24	0	0	-0.37	DM
G5206T	5206	ORF1ab	ORF1ab:p.1647M>I	missense_variant	0	0.94	0	inf	0.01	0.08	Delta		TA28270T	28270	Intergenic	-	upstream_gene_variant	22	62	0	0.17	-0.41	DM
T5386G	5386	ORF1ab	ORF1ab:p.1707A	synonymous_variant	0	0	55.9	0	0	-0.48	Omicron		TA28270TT	28270	#N/A	#N/A	#N/A	0	12	0	0	-0.25	DM
C5388A	5388	ORF1ab	ORF1ab:p.1708A>D	missense_variant	97.06	0	0	inf	0	0.98	Alpha		A28461G	28461	N	N:p.63D>G	missense_variant	92	100	0.01	0	-0.2	DM
C5392T	5392	ORF1ab	ORF1ab:p.1709N	synonymous_variant	0	0.94	0.1	9.86	0.04	0.07	Delta		G28916T	28916	N	N:p.215G>C	missense_variant	65	49	0.03	1.93	0.16	DR
G5539A	5539	ORF1ab	ORF1ab:p.1758Q	synonymous_variant	0	0.94	0	inf	0.01	0.08	Delta		G29402T	29402	N	N:p.377D>Y	missense_variant	89	98	0.02	0.17	-0.18	DM
G5554T	5554	ORF1ab	ORF1ab:p.1763K>N	missense_variant	0	2.5	0	inf	0	0.14	Delta		G29427A	29427	N	N:p.385R>K	missense_variant	14	42	0	0.22	-0.31	DM
A5584G	5584	ORF1ab	ORF1ab:p.1773T	synonymous_variant	0	3.75	0	inf	0	0.17	Delta		G29742T	29742	3'UTR	-	downstream_gene_variant	59	100	0	0	-0.51	DM
C5646T	5646	ORF1ab	ORF1ab:p.1794T>I	missense_variant	0	1.56	0	inf	0	0.11	Delta		T670G	670	ORF1ab	ORF1ab:p.135S>R	missense_variant	6	15	0.07	0	-0.54	OM
A5650G	5650	ORF1ab	ORF1ab:p.1795K	synonymous_variant	0	2.5	0	inf	0	0.14	Delta		C2790T	2790	ORF1ab	ORF1ab:p.842T>I	missense_variant	7	14	0.15	0.03	-0.42	OM
C5672T	5672	ORF1ab	ORF1ab:p.1803P>S	missense_variant	0	0	2.11	0	0	-0.07	Omicron		G4184A	4184	ORF1ab	ORF1ab:p.1307G>S	missense_variant	6	14	0.12	0.01	-0.48	OM
C5730T	5730	ORF1ab	ORF1ab:p.1822T>I	missense_variant	0	0	2.97	0	0	-0.08	Omicron		C4321T	4321	ORF1ab	ORF1ab:p.1352A	synonymous_variant	4	14	0.07	0	-0.59	OM
C5777T	5777	ORF1ab	ORF1ab:p.1838H>Y	missense_variant	0	0.94	0	inf	0.01	0.08	Delta		C9344T	9344	ORF1ab	ORF1ab:p.3027L>F	missense_variant	7	16	0.04	0	-0.57	OM
G5924A	5924	ORF1ab	ORF1ab:p.1887V>I	missense_variant	0	0	9.4	0	0	-0.15	Omicron		A9424G	9424	ORF1ab	ORF1ab:p.3053V	synonymous_variant	7	16	0.04	0	-0.57	OM
T5952G	5952	ORF1ab	ORF1ab:p.1896L>W	missense_variant	5.88	0	0	inf	0	0.24	Alpha		C9534T	9534	ORF1ab	ORF1ab:p.3090T>I	missense_variant	7	15	0.09	0.01	-0.49	OM
G5972T	5972	ORF1ab	ORF1ab:p.1903D>Y	missense_variant	0	1.56	0	inf	0	0.11	Delta		C9866T	9866	ORF1ab	ORF1ab:p.3201L>F	missense_variant	7	15	0.09	0.01	-0.49	OM
C5986T	5986	ORF1ab	ORF1ab:p.1907F	synonymous_variant	91.18	0.31	0	inf	0	0.95	Alpha		G10447A	10447	ORF1ab	ORF1ab:p.3394R	synonymous_variant	3	14	0.05	0	-0.65	OM
C6402T	6402	ORF1ab	ORF1ab:p.2046P>L	missense_variant	0	35.31	0	inf	0	0.54	Delta		T11296G	11296	ORF1ab	ORF1ab:p.3677F>L	missense_variant	0	5	0	0.04	-0.42	OM
C6408T	6408	ORF1ab	ORF1ab:p.2048S>F	missense_variant	0	3.75	0	inf	0	0.17	Delta		C12880T	12880	ORF1ab	ORF1ab:p.4205I	synonymous_variant	7	14	0.15	0.03	-0.42	OM
AGTT6512A	6512	ORF1ab	ORF1ab:p.2083-2084SL>I	inframe_deletion	0	0	17.45	0	0	-0.08	Omicron		C15714T	15714	ORF1ab	ORF1ab:p.5150L	synonymous_variant	5	15	0.06	0	-0.6	OM
GTTT6513G	6513	ORF1ab	ORF1ab:p.2083-2084SL>R	inframe_deletion	0	0	2.97	0	0	-0.08	Omicron		C17410T	17410	ORF1ab	ORF1ab:p.5716R>C	missense_variant	7	15	0.09	0.01	-0.49	OM
C6539T	6539	ORF1ab	ORF1ab:p.2092H>Y	missense_variant	0	24.06	0.1	330.18	0	0.44	Delta		C19955T	19955	ORF1ab	ORF1ab:p.6564T>I	missense_variant	7	14	0.15	0.03	-0.42	OM
C6573T	6573	ORF1ab	ORF1ab:p.2103S>F	missense_variant	0	0.94	0.1	9.86	0.04	0.07	Delta		A20055G	20055	ORF1ab	ORF1ab:p.6597E	synonymous_variant	7	15	0.09	0.01	-0.49	OM
C6730T	6730	ORF1ab	ORF1ab:p.2155N	synonymous_variant	0	0.94	0	inf	0.01	0.08	Delta		C21618T	21618	S	S:p.19T>I	missense_variant	3	13	0.07	0	-0.59	OM
C6786T	6786	ORF1ab	ORF1ab:p.2174T>I	missense_variant	0	16.88	0	inf	0	0.37	Delta		GTGTTTA21987ATGTTTA	21987	#N/A	#N/A	#N/A	1	14	0.01	0	-0.77	OM
T6954C	6954	ORF1ab	ORF1ab:p.2230I>T	missense_variant	73.53	0	0	inf	0	0.85	Alpha		C22674T	22674	S	S:p.371S>F	missense_variant	8	15	0.12	0.03	-0.44	OM
C7124T	7124	ORF1ab	ORF1ab:p.2287P>S	missense_variant	0	62.19	0.1	1713.7	0	0.74	Delta		T22679C	22679	S	S:p.373S>P	missense_variant	8	15	0.12	0.03	-0.44	OM
C7420T	7420	ORF1ab	ORF1ab:p.2385I	synonymous_variant	0	1.56	0	inf	0	0.11	Delta		C22686T	22686	S	S:p.375S>F	missense_variant	7	15	0.09	0.01	-0.49	OM
G7560A	7560	ORF1ab	ORF1ab:p.2432R>K	missense_variant	5.88	0	0	inf	0	0.24	Alpha		A22688G	22688	S	S:p.376T>A	missense_variant	6	14	0.12	0.01	-0.48	OM
C7851T	7851	ORF1ab	ORF1ab:p.2529A>V	missense_variant	0	2.19	0.1	23.3	0	0.12	Delta		G22775A	22775	S	S:p.405D>N	missense_variant	8	15	0.12	0.03	-0.44	OM
A8031G	8031	ORF1ab	ORF1ab:p.2589K>R	missense_variant	5.88	0	0	inf	0	0.24	Alpha		G22813T	22813	S	S:p.417K>N	missense_variant	8	16	0.06	0.01	-0.52	OM
C8123T	8123	ORF1ab	ORF1ab:p.2620L>F	missense_variant	0	0.94	0	inf	0.01	0.08	Delta		A23040G	23040	S	S:p.493Q>R	missense_variant	6	14	0.12	0.01	-0.48	OM
G8131T	8131	ORF1ab	ORF1ab:p.2622K>N	missense_variant	5.88	0	0	inf	0	0.24	Alpha		C25416T	25416	ORF3a	ORF3a:p.8F	synonymous_variant	3	12	0.09	0	-0.53	OM
T8329A	8329	ORF1ab	ORF1ab:p.2688L	synonymous_variant	0	2.5	0	inf	0	0.14	Delta		C26060T	26060	ORF3a	ORF3a:p.223T>I	missense_variant	7	15	0.09	0.01	-0.49	OM
C8344T	8344	ORF1ab	ORF1ab:p.2693D	synonymous_variant	0	0.94	0	inf	0.01	0.08	Delta		C26858T	26858	M	M:p.112F	synonymous_variant	7	14	0.15	0.03	-0.42	OM
A8379G	8379	ORF1ab	ORF1ab:p.2705K>R	missense_variant	0	2.5	0.1	26.72	0	0.13	Delta		G27382C	27382	ORF6	ORF6:p.61D>H	missense_variant	5	12	0.17	0.04	-0.41	OM
G8393A	8393	ORF1ab	ORF1ab:p.2710A>T	missense_variant	0	0	55.32	0	0	-0.19	Omicron		A27383T	27383	ORF6	ORF6:p.61D>V	missense_variant	5	12	0.17	0.04	-0.41	OM
T8603C	8603	ORF1ab	ORF1ab:p.2780F>L	missense_variant	8.82	0	0	inf	0	0.28	Alpha		T27384C	27384	ORF6	ORF6:p.61D	synonymous_variant	5	12	0.17	0.04	-0.41	OM
C8950T	8950	ORF1ab	ORF1ab:p.2895I	synonymous_variant	2.94	0	0	inf	0.03	0.17	Alpha		A29510C	29510	N	N:p.413S>R	missense_variant	6	15	0.07	0	-0.54	OM
C8986T	8986	ORF1ab	ORF1ab:p.2907D	synonymous_variant	0	61.56	0.1	1668.89	0	0.74	Delta		A2832G	2832	ORF1ab	ORF1ab:p.856K>R	missense_variant	10	1	22.86	0	0.57	OR
G9053T	9053	ORF1ab	ORF1ab:p.2930V>L	missense_variant	0	60.94	0	inf	0	0.74	Delta		T5386G	5386	ORF1ab	ORF1ab:p.1707A	synonymous_variant	10	1	22.86	0	0.57	OR
C9344T	9344	ORF1ab	ORF1ab:p.3027L>F	missense_variant	0	0	23.97	0	0	-0.1	Omicron		G8393A	8393	ORF1ab	ORF1ab:p.2710A>T	missense_variant	10	1	22.86	0	0.57	OR
A9424G	9424	ORF1ab	ORF1ab:p.3053V	synonymous_variant	0	0	22.72	0	0	-0.1	Omicron		A11537G	11537	ORF1ab	ORF1ab:p.3758I>V	missense_variant	10	1	22.86	0	0.57	OR
C9451T	9451	ORF1ab	ORF1ab:p.3062Y	synonymous_variant	5.88	0	0	inf	0	0.24	Alpha		T13195C	13195	ORF1ab	ORF1ab:p.4310V	synonymous_variant	10	1	22.86	0	0.57	OR
C9534T	9534	ORF1ab	ORF1ab:p.3090T>I	missense_variant	0	0	22.44	0	0	-0.1	Omicron		C15240T	15240	ORF1ab	ORF1ab:p.4992N	synonymous_variant	10	1	22.86	0	0.57	OR
C9559T	9559	ORF1ab	ORF1ab:p.3098Y	synonymous_variant	0	4.06	0	inf	0	0.18	Delta		C21846T	21846	S	S:p.95T>I	missense_variant	10	1	22.86	0	0.57	OR
C9811T	9811	ORF1ab	ORF1ab:p.3182T	synonymous_variant	0	0.94	0	inf	0.01	0.08	Delta		C23202A	23202	S	S:p.547T>K	missense_variant	9	1	18	0.01	0.52	OR
T9853C	9853	ORF1ab	ORF1ab:p.3196D	synonymous_variant	5.88	0	0	inf	0.01	0.23	Alpha		C24130A	24130	S	S:p.856N>K	missense_variant	10	1	22.86	0	0.57	OR
C9866T	9866	ORF1ab	ORF1ab:p.3201L>F	missense_variant	0	0	22.34	0	0	-0.25	Omicron		C24503T	24503	S	S:p.981L>F	missense_variant	10	1	22.86	0	0.57	OR
C9891T	9891	ORF1ab	ORF1ab:p.3209A>V	missense_variant	2.94	32.19	0	0.06	0	-0.19	Delta
T10006C	10006	ORF1ab	ORF1ab:p.3247D	synonymous_variant	2.94	0	0	inf	0.03	0.17	Alpha
C10029T	10029	ORF1ab	ORF1ab:p.3255T>I	missense_variant	0	64.38	99.04	0.02	0	-0.51	Omicron
T10031G	10031	ORF1ab	ORF1ab:p.3256S>A	missense_variant	0	1.88	0	inf	0	0.12	Delta
T10135C	10135	ORF1ab	ORF1ab:p.3290L	synonymous_variant	0	0	2.4	0	0	-0.08	Omicron
C10138T	10138	ORF1ab	ORF1ab:p.3291N	synonymous_variant	0	1.56	0	inf	0	0.11	Delta
C10198T	10198	ORF1ab	ORF1ab:p.3311D	synonymous_variant	0	0	5.37	0	0	-0.11	Omicron
C10376T	10376	ORF1ab	ORF1ab:p.3371P>S	missense_variant	0	1.25	0	inf	0	0.1	Delta
G10447A	10447	ORF1ab	ORF1ab:p.3394R	synonymous_variant	0	0	13.9	0	0.01	-0.07	Omicron
C10449A	10449	ORF1ab	ORF1ab:p.3395P>H	missense_variant	0	0.31	83.99	0	0	-0.38	Omicron
C10449T	10449	ORF1ab	ORF1ab:p.3395P>L	missense_variant	0	0.94	0	inf	0.01	0.08	Delta
C10450T	10450	ORF1ab	ORF1ab:p.3395P	synonymous_variant	5.88	0	0	inf	0	0.24	Alpha
C10582T	10582	ORF1ab	ORF1ab:p.3439D	synonymous_variant	2.94	0	0	inf	0.03	0.17	Alpha
C10778T	10778	ORF1ab	ORF1ab:p.3505L	synonymous_variant	2.94	0	0	inf	0.03	0.17	Alpha
A10897T	10897	ORF1ab	ORF1ab:p.3544I	synonymous_variant	0	1.56	0	inf	0	0.11	Delta
C10977T	10977	ORF1ab	ORF1ab:p.3571A>V	missense_variant	0	0.94	0	inf	0.01	0.08	Delta
G11083T	11083	ORF1ab	ORF1ab:p.3606L>F	missense_variant	0	1.88	0.1	19.91	0	0.11	Delta
T11110C	11110	ORF1ab	ORF1ab:p.3615A	synonymous_variant	0	0.94	0	inf	0.01	0.08	Delta
A11140T	11140	ORF1ab	ORF1ab:p.3625A	synonymous_variant	0	3.44	0	inf	0	0.16	Delta
G11161A	11161	ORF1ab	ORF1ab:p.3632K	synonymous_variant	0	1.56	0	inf	0	0.11	Delta
A11201G	11201	ORF1ab	ORF1ab:p.3646T>A	missense_variant	0	62.81	0	0	0	-0.37	Delta
AGTTTGTCTG11282A	11282	ORF1ab	ORF1ab:p.3673-3676SLSG>S	inframe_deletion	0	0	11.79	0	0.03	-0.06	Omicron
GTCTGGTTTT11287G	11287	ORF1ab	ORF1ab:p.3674-3677LSGF>L	inframe_deletion	88.24	0	0.38	1948.13	0	0.88	Alpha
T11288G	11288	ORF1ab	ORF1ab:p.3675S>A	missense_variant	0	0	1.44	0	0.03	-0.06	Omicron
C11289A	11289	ORF1ab	ORF1ab:p.3675S>Y	missense_variant	0	0	1.44	0	0.03	-0.06	Omicron
G11291A	11291	ORF1ab	ORF1ab:p.3676G>S	missense_variant	0	0	7.48	0	0	-0.14	Omicron
T11296G	11296	ORF1ab	ORF1ab:p.3677F>L	missense_variant	0	0	4.7	0	0	-0.11	Omicron
A11332G	11332	ORF1ab	ORF1ab:p.3689V	synonymous_variant	0	31.88	0	0	0	-0.21	Delta
T11418C	11418	ORF1ab	ORF1ab:p.3718V>A	missense_variant	0	31.88	0.1	487.54	0	0.51	Delta
C11450A	11450	ORF1ab	ORF1ab:p.3729Q>K	missense_variant	2.94	0	0	inf	0.03	0.17	Alpha
C11455T	11455	ORF1ab	ORF1ab:p.3730A	synonymous_variant	2.94	0	0	inf	0.03	0.17	Alpha
C11514T	11514	ORF1ab	ORF1ab:p.3750T>I	missense_variant	0	4.69	0	inf	0	0.19	Delta
G11521T	11521	ORF1ab	ORF1ab:p.3752M>I	missense_variant	8.82	0	0.1	100.84	0	0.25	Alpha
A11537G	11537	ORF1ab	ORF1ab:p.3758I>V	missense_variant	0	0	53.21	0	0	-0.46	Omicron
C11653T	11653	ORF1ab	ORF1ab:p.3796L	synonymous_variant	2.94	0.63	0	inf	0.03	0.17	Alpha
C12005T	12005	ORF1ab	ORF1ab:p.3914L	synonymous_variant	2.94	0	0	inf	0.03	0.17	Alpha
C12076T	12076	ORF1ab	ORF1ab:p.3937N	synonymous_variant	5.88	0	0	inf	0	0.24	Alpha
C12138T	12138	ORF1ab	ORF1ab:p.3958A>V	missense_variant	2.94	0	0	inf	0.03	0.17	Alpha
C12153T	12153	ORF1ab	ORF1ab:p.3963A>V	missense_variant	0	1.56	0	inf	0	0.11	Delta
C12473T	12473	ORF1ab	ORF1ab:p.4070L	synonymous_variant	2.94	0	0	inf	0.03	0.17	Alpha
C12651T	12651	ORF1ab	ORF1ab:p.4129T>I	missense_variant	0	1.25	0	inf	0	0.1	Delta
T12673C	12673	ORF1ab	ORF1ab:p.4136A	synonymous_variant	0	0.94	0	inf	0.01	0.08	Delta
G12769A	12769	ORF1ab	ORF1ab:p.4168A	synonymous_variant	0	1.25	0	inf	0	0.1	Delta
C12809T	12809	ORF1ab	ORF1ab:p.4182L>F	missense_variant	2.94	0.31	0	inf	0.03	0.17	Alpha
C12880T	12880	ORF1ab	ORF1ab:p.4205I	synonymous_variant	0	0	20.9	0	0	-0.09	Omicron
G12907A	12907	ORF1ab	ORF1ab:p.4214R	synonymous_variant	0	2.81	0	inf	0	0.15	Delta
T12946C	12946	ORF1ab	ORF1ab:p.4227Y	synonymous_variant	0	27.5	0	inf	0	0.47	Delta
C12970T	12970	ORF1ab	ORF1ab:p.4235N	synonymous_variant	14.71	0	0.1	179.66	0	0.34	Alpha
C13019T	13019	ORF1ab	ORF1ab:p.4252L	synonymous_variant	0	4.06	0	inf	0	0.18	Delta
T13195C	13195	ORF1ab	ORF1ab:p.4310V	synonymous_variant	0	0	52.35	0	0	-0.18	Omicron
G13514A	13514	ORF1ab	ORF1ab:p.4417G>D	missense_variant	2.94	0	0	inf	0.03	0.17	Alpha
C13720T	13720	ORF1ab	ORF1ab:p.4486P>S	missense_variant	0	0.94	0	inf	0.01	0.08	Delta
C13944T	13944	ORF1ab	ORF1ab:p.4560N	synonymous_variant	0	0.94	0	inf	0.01	0.08	Delta
C13957T	13957	ORF1ab	ORF1ab:p.4565R>C	missense_variant	0	1.56	0	inf	0	0.11	Delta
G14030A	14030	ORF1ab	ORF1ab:p.4589R>Q	missense_variant	0	0.94	0	inf	0.01	0.08	Delta
G14055T	14055	ORF1ab	ORF1ab:p.4597L	synonymous_variant	2.94	0	0	inf	0.03	0.17	Alpha
C14120T	14120	ORF1ab	ORF1ab:p.4619P>L	missense_variant	14.71	0	0.1	179.66	0	0.34	Alpha
G14122A	14122	ORF1ab	ORF1ab:p.4620G>S	missense_variant	0	1.88	0	inf	0	0.12	Delta
A14317G	14317	ORF1ab	ORF1ab:p.4685T>A	missense_variant	0	16.88	0	inf	0	0.37	Delta
G14400A	14400	ORF1ab	ORF1ab:p.4712V	synonymous_variant	0	1.25	0	inf	0	0.1	Delta
C14408T	14408	ORF1ab	ORF1ab:p.4715P>L	missense_variant	100	96.88	99.81	0.06	0	-0.13	Omicron
G14580T	14580	ORF1ab	ORF1ab:p.4772M>I	missense_variant	0	2.5	0	inf	0	0.14	Delta
T14586A	14586	ORF1ab	ORF1ab:p.4774A	synonymous_variant	0	1.56	0	inf	0	0.11	Delta
C14599T	14599	ORF1ab	ORF1ab:p.4779L	synonymous_variant	2.94	0	0	inf	0.03	0.17	Alpha
C14676T	14676	ORF1ab	ORF1ab:p.4804P	synonymous_variant	94.12	0	0	inf	0	0.97	Alpha
G14785T	14785	ORF1ab	ORF1ab:p.4841A>S	missense_variant	0	0.94	0	inf	0.01	0.08	Delta
T15096C	15096	ORF1ab	ORF1ab:p.4944N	synonymous_variant	23.53	0	0	inf	0	0.48	Alpha
C15240T	15240	ORF1ab	ORF1ab:p.4992N	synonymous_variant	0	4.38	46.98	0	0	-0.16	Omicron
C15279T	15279	ORF1ab	ORF1ab:p.5005H	synonymous_variant	97.06	0	0	inf	0	0.98	Alpha
G15451A	15451	ORF1ab	ORF1ab:p.5063G>S	missense_variant	0	78.44	0	inf	0	0.86	Delta
T15453C	15453	ORF1ab	ORF1ab:p.5063G	synonymous_variant	2.94	0	0	inf	0.03	0.17	Alpha
G15586T	15586	ORF1ab	ORF1ab:p.5108A>S	missense_variant	0	0.94	0	inf	0.01	0.08	Delta
C15603T	15603	ORF1ab	ORF1ab:p.5113R	synonymous_variant	0	1.56	0	inf	0	0.11	Delta
C15714T	15714	ORF1ab	ORF1ab:p.5150L	synonymous_variant	0	0	20.04	0	0	-0.09	Omicron
G15766T	15766	ORF1ab	ORF1ab:p.5168V>L	missense_variant	0	0.94	0	inf	0.01	0.08	Delta
G15906T	15906	ORF1ab	ORF1ab:p.5214Q>H	missense_variant	0	0.94	0	inf	0.01	0.08	Delta
C15952A	15952	ORF1ab	ORF1ab:p.5230L>I	missense_variant	0	1.88	0	inf	0	0.12	Delta
A16064G	16064	ORF1ab	ORF1ab:p.5267Q>R	missense_variant	0	0	2.01	0	0.01	-0.07	Omicron
C16073T	16073	ORF1ab	ORF1ab:p.5270A>V	missense_variant	0	1.25	0	inf	0	0.1	Delta
C16092T	16092	ORF1ab	ORF1ab:p.5276Y	synonymous_variant	0	0.94	0	inf	0.01	0.08	Delta
T16176C	16176	ORF1ab	ORF1ab:p.5304T	synonymous_variant	97.06	0	0	inf	0	0.98	Alpha
T16209C	16209	ORF1ab	ORF1ab:p.5315A	synonymous_variant	0	0.94	0	inf	0.01	0.08	Delta
T16242G	16242	ORF1ab	ORF1ab:p.5326V	synonymous_variant	0	0.94	0	inf	0.01	0.08	Delta
T16251C	16251	ORF1ab	ORF1ab:p.5329C	synonymous_variant	0	0.94	0	inf	0.01	0.08	Delta
T16342C	16342	ORF1ab	ORF1ab:p.5360S>P	missense_variant	0	0	5.37	0	0	-0.11	Omicron
C16466T	16466	ORF1ab	ORF1ab:p.5401P>L	missense_variant	0	95.31	0	inf	0	0.97	Delta
A16653G	16653	ORF1ab	ORF1ab:p.5463K	synonymous_variant	0	1.25	0	inf	0	0.1	Delta
C16762T	16762	ORF1ab	ORF1ab:p.5500L>F	missense_variant	2.94	0	0	inf	0.03	0.17	Alpha
T17040C	17040	ORF1ab	ORF1ab:p.5592N	synonymous_variant	0	1.25	0	inf	0	0.1	Delta
C17410T	17410	ORF1ab	ORF1ab:p.5716R>C	missense_variant	0	0	20.9	0	0	-0.09	Omicron
A17496G	17496	ORF1ab	ORF1ab:p.5744E	synonymous_variant	2.94	0.63	0	inf	0.03	0.17	Alpha
A17615G	17615	ORF1ab	ORF1ab:p.5784K>R	missense_variant	11.76	0	0	inf	0	0.34	Alpha
C17676T	17676	ORF1ab	ORF1ab:p.5804I	synonymous_variant	2.94	0.31	0	inf	0.03	0.17	Alpha
A17697T	17697	ORF1ab	ORF1ab:p.5811A	synonymous_variant	0	2.81	0	inf	0	0.15	Delta
C17750T	17750	ORF1ab	ORF1ab:p.5829A>V	missense_variant	2.94	0	0	inf	0.03	0.17	Alpha
A18163G	18163	ORF1ab	ORF1ab:p.5967I>V	missense_variant	0	0	98.08	0	0	-0.96	Omicron
C18176T	18176	ORF1ab	ORF1ab:p.5971P>L	missense_variant	0	1.56	0	inf	0	0.11	Delta
T18588C	18588	ORF1ab	ORF1ab:p.6108F	synonymous_variant	0	2.5	0	inf	0	0.14	Delta
C18744T	18744	ORF1ab	ORF1ab:p.6160Y	synonymous_variant	0	2.19	0.19	11.64	0	0.1	Delta
G18905A	18905	ORF1ab	ORF1ab:p.6214R>H	missense_variant	0	0.94	0	inf	0.01	0.08	Delta
G19056T	19056	ORF1ab	ORF1ab:p.6264K>N	missense_variant	2.94	0	0	inf	0.03	0.17	Alpha
C19170T	19170	ORF1ab	ORF1ab:p.6302F	synonymous_variant	0	1.25	0	inf	0	0.1	Delta
C19220T	19220	ORF1ab	ORF1ab:p.6319A>V	missense_variant	0	60.94	0	inf	0	0.74	Delta
T19731C	19731	ORF1ab	ORF1ab:p.6489G	synonymous_variant	0	1.25	0	inf	0	0.1	Delta
G19735T	19735	ORF1ab	ORF1ab:p.6491D>Y	missense_variant	0	0.94	0	inf	0.01	0.08	Delta
C19868T	19868	ORF1ab	ORF1ab:p.6535T>I	missense_variant	0	1.25	0	inf	0	0.1	Delta
C19955T	19955	ORF1ab	ORF1ab:p.6564T>I	missense_variant	0	0	22.63	0	0	-0.1	Omicron
C19983T	19983	ORF1ab	ORF1ab:p.6573V	synonymous_variant	0	2.81	0.19	15.06	0	0.12	Delta
A20055G	20055	ORF1ab	ORF1ab:p.6597E	synonymous_variant	0	0	22.63	0	0	-0.25	Omicron
C20233T	20233	ORF1ab	ORF1ab:p.6657P>S	missense_variant	0	1.25	0	inf	0	0.1	Delta
A20262G	20262	ORF1ab	ORF1ab:p.6666L	synonymous_variant	0	27.5	0	inf	0	0.47	Delta
C20320T	20320	ORF1ab	ORF1ab:p.6686H>Y	missense_variant	0	25.94	0	inf	0	0.46	Delta
C20646T	20646	ORF1ab	ORF1ab:p.6794Y	synonymous_variant	5.88	0	0	inf	0	0.24	Alpha
C20930T	20930	ORF1ab	ORF1ab:p.6889T>M	missense_variant	2.94	0	0	inf	0.03	0.17	Alpha
G20931T	20931	ORF1ab	ORF1ab:p.6889T	synonymous_variant	5.88	0	0	inf	0	0.24	Alpha
C21207T	21207	ORF1ab	ORF1ab:p.6981L	synonymous_variant	5.88	0.31	0	inf	0	0.24	Alpha
T21274C	21274	ORF1ab	ORF1ab:p.7004L	synonymous_variant	0	0.94	0	inf	0.01	0.08	Delta
TC21574T	21574	S	S:p.5L>X	frameshift_variant	0	0.94	0	inf	0.01	0.08	Delta
C21575T	21575	S	S:p.5L>F	missense_variant	2.94	1.25	0	inf	0.03	0.17	Alpha
C21595T	21595	S	S:p.11V	synonymous_variant	0	0.63	2.88	0.21	0.02	-0.06	Omicron
C21618G	21618	S	S:p.19T>R	missense_variant	0	60	0	inf	0	0.73	Delta
C21618T	21618	S	S:p.19T>I	missense_variant	0	0	13.81	0	0.02	-0.07	Omicron
C21691T	21691	S	S:p.43F	synonymous_variant	0	0.94	0	inf	0.01	0.08	Delta
GCTATAC21761G	21761	S	S:p.67-69AIH>D	inframe_deletion	0	0	1.25	0	0.05	-0.05	Omicron
CTATACATG21762TTA	21762	#N/A	#N/A	#N/A	0	5	0	inf	0	0.2	Delta
C21762T	21762	S	S:p.67A>V	missense_variant	0	0	19.27	0	0	-0.09	Omicron
ATACATG21764A	21764	S	S:p.68-70IHV>I	Deletion	82.35	2.5	22.63	182	0	0.78	Alpha
C21811T	21811	S	S:p.83V	synonymous_variant	0	1.56	0	inf	0	0.11	Delta
C21846T	21846	S	S:p.95T>I	missense_variant	0	49.69	47.84	0	0	-0.17	Omicron
C21871A	21871	S	S:p.103G	synonymous_variant	0	0.94	0	inf	0.01	0.08	Delta
T21895C	21895	S	S:p.111D	synonymous_variant	0	10.94	0	inf	0	0.29	Delta
GGTGTTTATT21986G	21986	S	S:p.142-145GVYY>D	inframe_deletion	0	0	11.51	0	0.03	-0.06	Omicron
GTGTTTA21987ATGT	21987	#N/A	#N/A	#N/A	0	1.56	0	inf	0	0.11	Delta
GTGTTTA21987ATGTTTA	21987	#N/A	#N/A	#N/A	0	49.69	29.34	0	0	-0.29	Delta
TTTA21990T	21990	S	S:p.143-144VY>V	Deletion	85.29	1.88	0	303.53	0	0.82	Alpha
T21995C	21995	S	S:p.145Y>H	missense_variant	0	0.94	0.1	9.86	0.04	0.07	Delta
C22000T	22000	S	S:p.146H	synonymous_variant	2.94	0	0	inf	0.03	0.17	Alpha
T22016A	22016	S	S:p.152W>R	missense_variant	2.94	0	0	inf	0.03	0.17	Alpha
G22022C	22022	S	S:p.154E>Q	missense_variant	5.88	0	0	inf	0	0.24	Alpha
GAGTTCA22028G	22028	S	S:p.156-158EFR>G	inframe_deletion	0	77.5	0.58	595.31	0	0.84	Delta
T22032C	22032	S	S:p.157F>S	missense_variant	2.94	0	0	inf	0.03	0.17	Alpha
A22151G	22151	S	S:p.197I>V	missense_variant	0	0.94	0	inf	0.01	0.08	Delta
AATT22193A	22193	S	S:p.211-212NL>I	inframe_deletion	0	0	10.83	0	0.04	-0.06	Omicron
T22200G	22200	S	S:p.213V>G	missense_variant	0	0.31	49.19	0	0	-0.17	Omicron
T22204TGAGCCAGAA	22204	S	S:p.214R>REPE	inframe_insertion	0	0	10.93	0	0.04	-0.06	Omicron
G22225T	22225	S	S:p.221S	synonymous_variant	0	1.56	0	inf	0	0.11	Delta
C22227T	22227	S	S:p.222A>V	missense_variant	0	5	0.1	54.84	0	0.19	Delta
A22255T	22255	S	S:p.231I	synonymous_variant	0	2.5	0	inf	0	0.14	Delta
C22286T	22286	S	S:p.242L>F	missense_variant	0	1.56	0	inf	0	0.11	Delta
C22326T	22326	S	S:p.255S>F	missense_variant	0	0.94	0	inf	0.01	0.08	Delta
C22388T	22388	S	S:p.276L	synonymous_variant	0	0.94	0	inf	0.01	0.08	Delta
G22578A	22578	S	S:p.339G>D	missense_variant	0	0	82.45	0	0	-0.36	Omicron
C22597A	22597	S	S:p.345T	synonymous_variant	0	0.94	0	inf	0.01	0.08	Delta
G22599A	22599	S	S:p.346R>K	missense_variant	0	0	9.49	0	0	-0.16	Omicron
T22673C	22673	S	S:p.371S>P	missense_variant	0	0	16.3	0	0	-0.08	Omicron
C22674T	22674	S	S:p.371S>F	missense_variant	0	0	49.76	0	0	-0.17	Omicron
T22679C	22679	S	S:p.373S>P	missense_variant	0	0	50.53	0	0	-0.18	Omicron
C22686T	22686	S	S:p.375S>F	missense_variant	0	0	44.58	0	0	-0.16	Omicron
A22688G	22688	S	S:p.376T>A	missense_variant	0	0	22.72	0	0	-0.1	Omicron
C22716T	22716	S	S:p.385T>I	missense_variant	0	2.81	0	inf	0	0.15	Delta
G22775A	22775	S	S:p.405D>N	missense_variant	0	0	33.46	0	0	-0.13	Omicron
A22786C	22786	S	S:p.408R>S	missense_variant	0	0	32.98	0	0	-0.12	Omicron
C22802A	22802	S	S:p.414Q>K	missense_variant	0	0.94	0	inf	0.01	0.08	Delta
G22813T	22813	S	S:p.417K>N	missense_variant	0	0	50.43	0	0	-0.18	Omicron
T22882G	22882	S	S:p.440N>K	missense_variant	0	0	17.55	0	0	-0.08	Omicron
G22894T	22894	S	S:p.444K>N	missense_variant	0	3.44	0	inf	0	0.16	Delta
G22898A	22898	S	S:p.446G>S	missense_variant	0	0	28.95	0	0	-0.11	Omicron
T22917G	22917	S	S:p.452L>R	missense_variant	0	95	1.53	1219.56	0	0.93	Delta
A22991G	22991	S	S:p.477S>G	missense_variant	0	0.94	0	inf	0.01	0.08	Delta
G22992A	22992	S	S:p.477S>N	missense_variant	0	0	53.12	0	0	-0.19	Omicron
C22995A	22995	S	S:p.478T>K	missense_variant	0	95	57.43	0	0	-0.8	Delta
G23012A	23012	S	S:p.484E>K	missense_variant	5.88	0.31	0	inf	0	0.24	Alpha
G23012C	23012	S	S:p.484E>Q	missense_variant	0	3.13	0.1	33.61	0	0.14	Delta
A23013C	23013	S	S:p.484E>A	missense_variant	0	0	48.71	0	0	-0.17	Omicron
A23040G	23040	S	S:p.493Q>R	missense_variant	0	0	38.26	0	0	-0.14	Omicron
G23048A	23048	S	S:p.496G>S	missense_variant	0	0	19.85	0	0	-0.09	Omicron
A23055G	23055	S	S:p.498Q>R	missense_variant	0	0	44.58	0	0	-0.16	Omicron
A23063T	23063	S	S:p.501N>Y	missense_variant	97.06	0	50.24	inf	0	0.98	Alpha
A23064C	23064	S	S:p.501N>T	missense_variant	2.94	0	0	inf	0.03	0.17	Alpha
T23075C	23075	S	S:p.505Y>H	missense_variant	0	0	54.07	0	0	-0.19	Omicron
C23077T	23077	S	S:p.505Y	synonymous_variant	0	1.25	0	inf	0	0.1	Delta
A23156C	23156	S	S:p.532N>H	missense_variant	0	3.44	0	inf	0	0.16	Delta
C23202A	23202	S	S:p.547T>K	missense_variant	0	0.31	46.21	0	0	-0.16	Omicron
C23271A	23271	S	S:p.570A>D	missense_variant	97.06	0	0	inf	0	0.98	Alpha
C23277T	23277	S	S:p.572T>I	missense_variant	2.94	0	0	inf	0.03	0.17	Alpha
G23302T	23302	S	S:p.580Q>H	missense_variant	2.94	0	0	inf	0.03	0.17	Alpha
T23317C	23317	S	S:p.585L	synonymous_variant	5.88	0	0	inf	0	0.24	Alpha
C23327T	23327	S	S:p.589P>S	missense_variant	0	0.94	0	inf	0.01	0.08	Delta
A23403G	23403	S	S:p.614D>G	missense_variant	100	99.06	100	0	0.01	-0.08	Omicron
C23525T	23525	S	S:p.655H>Y	missense_variant	0	0.94	85.71	0	0	-0.4	Omicron
C23575T	23575	S	S:p.671C	synonymous_variant	0	1.25	0	inf	0	0.1	Delta
A23592T	23592	S	S:p.677Q>L	missense_variant	0	2.81	0	inf	0	0.15	Delta
T23599G	23599	S	S:p.679N>K	missense_variant	0	0	95.97	0	0	-0.92	Omicron
C23604A	23604	S	S:p.681P>H	missense_variant	61.76	0.31	97.89	0	0	-0.95	Omicron
C23604G	23604	S	S:p.681P>R	missense_variant	0	92.81	0.1	13455.4	0	0.95	Delta
C23664T	23664	S	S:p.701A>V	missense_variant	0	0	7	0	0	-0.13	Omicron
C23709T	23709	S	S:p.716T>I	missense_variant	61.76	0	0	inf	0	0.78	Alpha
C23833T	23833	S	S:p.757G	synonymous_variant	2.94	0	0	inf	0.03	0.17	Alpha
C23854A	23854	S	S:p.764N>K	missense_variant	0	0.31	93.48	0	0	-0.56	Omicron
G23948T	23948	S	S:p.796D>Y	missense_variant	0	0.63	94.63	0	0	-0.6	Omicron
G24004A	24004	S	S:p.814K	synonymous_variant	5.88	0	0	inf	0	0.24	Alpha
C24130A	24130	S	S:p.856N>K	missense_variant	0	0	46.31	0	0	-0.16	Omicron
C24223T	24223	S	S:p.887T	synonymous_variant	2.94	0	0	inf	0.03	0.17	Alpha
C24382A	24382	S	S:p.940S	synonymous_variant	0	1.56	0	inf	0	0.11	Delta
G24410A	24410	S	S:p.950D>N	missense_variant	0	90.63	0	inf	0	0.94	Delta
A24424T	24424	S	S:p.954Q>H	missense_variant	0	0	95.4	0	0	-0.63	Omicron
T24469A	24469	S	S:p.969N>K	missense_variant	0	0.31	96.26	0	0	-0.92	Omicron
C24503T	24503	S	S:p.981L>F	missense_variant	0	0.31	47.27	0	0	-0.17	Omicron
T24506G	24506	S	S:p.982S>A	missense_variant	97.06	0	0	inf	0	0.98	Alpha
T24733C	24733	S	S:p.1057P	synonymous_variant	2.94	0	0	inf	0.03	0.17	Alpha
C24745T	24745	S	S:p.1061V	synonymous_variant	0	24.69	0	inf	0	0.45	Delta
C24865A	24865	S	S:p.1101H>Q	missense_variant	0	2.19	0	inf	0	0.13	Delta
G24914C	24914	S	S:p.1118D>H	missense_variant	97.06	0	0	inf	0	0.98	Alpha
C25000T	25000	S	S:p.1146D	synonymous_variant	0	0	50.24	0	0	-0.18	Omicron
A25003G	25003	S	S:p.1147S	synonymous_variant	0	3.13	0	inf	0	0.16	Delta
C25096T	25096	S	S:p.1178N	synonymous_variant	8.82	0	0	inf	0	0.29	Alpha
G25183T	25183	S	S:p.1207E>D	missense_variant	0	2.5	0	inf	0	0.14	Delta
C25207T	25207	S	S:p.1215Y	synonymous_variant	2.94	0	0	inf	0.03	0.17	Alpha
T25228A	25228	S	S:p.1222A	synonymous_variant	2.94	0	0	inf	0.03	0.17	Alpha
G25252T	25252	S	S:p.1230V	synonymous_variant	2.94	0	0	inf	0.03	0.17	Alpha
G25266T	25266	S	S:p.1235C>F	missense_variant	5.88	0.31	0	inf	0	0.24	Alpha
C25355T	25355	S	S:p.1265L>F	missense_variant	2.94	0	0	inf	0.03	0.17	Alpha
C25416T	25416	ORF3a	ORF3a:p.8F	synonymous_variant	0	0	10.93	0	0.04	-0.06	Omicron
G25437T	25437	ORF3a	ORF3a:p.15L>F	missense_variant	5.88	0	0	inf	0	0.24	Alpha
G25445T	25445	ORF3a	ORF3a:p.18G>V	missense_variant	5.88	0	0	inf	0	0.24	Alpha
C25469T	25469	ORF3a	ORF3a:p.26S>L	missense_variant	0	96.25	0.29	8897.78	0	0.97	Delta
G25471T	25471	ORF3a	ORF3a:p.27D>Y	missense_variant	0	0.94	0	inf	0.01	0.08	Delta
G25538T	25538	ORF3a	ORF3a:p.49G>V	missense_variant	0	6.56	0	inf	0	0.23	Delta
A25562G	25562	ORF3a	ORF3a:p.57Q>R	missense_variant	0	0.94	0	inf	0.01	0.08	Delta
C25584T	25584	ORF3a	ORF3a:p.64T	synonymous_variant	0	0	96.93	0	0	-0.71	Omicron
C25614T	25614	ORF3a	ORF3a:p.74S	synonymous_variant	0	0.94	0	inf	0.01	0.08	Delta
C25708T	25708	ORF3a	ORF3a:p.106L>F	missense_variant	0	0	1.92	0	0.01	-0.07	Omicron
T25719C	25719	ORF3a	ORF3a:p.109Y	synonymous_variant	0	1.25	0	inf	0	0.1	Delta
G25785T	25785	ORF3a	ORF3a:p.131W>C	missense_variant	2.94	0	0	inf	0.03	0.17	Alpha
C25844T	25844	ORF3a	ORF3a:p.151T>I	missense_variant	2.94	0.94	0	inf	0.03	0.17	Alpha
G25850A	25850	ORF3a	ORF3a:p.153C>Y	missense_variant	0	0.94	0	inf	0.01	0.08	Delta
A25934G	25934	ORF3a	ORF3a:p.181E>G	missense_variant	0	0.94	0	inf	0.01	0.08	Delta
C26054A	26054	ORF3a	ORF3a:p.221T>K	missense_variant	0	6.88	0	inf	0	0.23	Delta
C26060T	26060	ORF3a	ORF3a:p.223T>I	missense_variant	0	0.31	25.31	0	0	-0.1	Omicron
G26065T	26065	ORF3a	ORF3a:p.225V>F	missense_variant	2.94	0	0	inf	0.03	0.17	Alpha
G26104T	26104	ORF3a	ORF3a:p.238D>Y	missense_variant	0	1.25	0	inf	0	0.1	Delta
C26270T	26270	E	E:p.9T>I	missense_variant	0	0	82.17	0	0	-0.36	Omicron
G26428A	26428	E	E:p.62V>I	missense_variant	0	0.94	0	inf	0.01	0.08	Delta
G26428T	26428	E	E:p.62V>F	missense_variant	0	0.94	0	inf	0.01	0.08	Delta
G26501A	26501	Intergenic	-	upstream_gene_variant	0	16.56	0	inf	0	0.36	Delta
A26530G	26530	M	M:p.3D>G	missense_variant	0	0	13.42	0	0.02	-0.07	Omicron
C26577G	26577	M	M:p.19Q>E	missense_variant	0	0	66.73	0	0	-0.24	Omicron
T26604C	26604	M	M:p.28F>L	missense_variant	11.76	0	0	inf	0	0.34	Alpha
G26709A	26709	M	M:p.63A>T	missense_variant	0	0	97.7	0	0	-0.76	Omicron
T26767C	26767	M	M:p.82I>T	missense_variant	0	96.25	0	inf	0	0.98	Delta
C26858T	26858	M	M:p.112F	synonymous_variant	0	0	21.76	0	0	-0.09	Omicron
G27047A	27047	M	M:p.175T	synonymous_variant	5.88	0	0.19	32.53	0.01	0.16	Alpha
G27047T	27047	M	M:p.175T	synonymous_variant	2.94	0	0	inf	0.03	0.17	Alpha
C27110T	27110	M	M:p.196Y	synonymous_variant	0	0.94	0	inf	0.01	0.08	Delta
T27134C	27134	M	M:p.204Y	synonymous_variant	2.94	0	0	inf	0.03	0.17	Alpha
C27143T	27143	M	M:p.207N	synonymous_variant	5.88	0	0.1	65.13	0	0.19	Alpha
T27206C	27206	ORF6	ORF6:p.2F>S	missense_variant	2.94	0	0	inf	0.03	0.17	Alpha
A27259C	27259	ORF6	ORF6:p.20R	synonymous_variant	0	0.63	99.42	0	0	-0.92	Omicron
T27328C	27328	ORF6	ORF6:p.43S>P	missense_variant	0	0.94	0	inf	0.01	0.08	Delta
G27382C	27382	ORF6	ORF6:p.61D>H	missense_variant	0	0.31	16.68	0	0	-0.08	Omicron
A27383T	27383	ORF6	ORF6:p.61D>V	missense_variant	0	0.31	16.4	0	0	-0.08	Omicron
T27384C	27384	ORF6	ORF6:p.61D	synonymous_variant	0	0.31	17.64	0	0	-0.08	Omicron
T27419C	27419	ORF7a	ORF7a:p.9L>P	missense_variant	2.94	0	0	inf	0.03	0.17	Alpha
G27506T	27506	ORF7a	ORF7a:p.38G>V	missense_variant	2.94	0	0	inf	0.03	0.17	Alpha
C27513T	27513	ORF7a	ORF7a:p.40Y	synonymous_variant	0	1.25	0	inf	0	0.1	Delta
C27527T	27527	ORF7a	ORF7a:p.45P>L	missense_variant	0	2.19	0.1	23.3	0	0.12	Delta
C27635T	27635	ORF7a	ORF7a:p.81S>L	missense_variant	0	0.94	0	inf	0.01	0.08	Delta
T27638C	27638	ORF7a	ORF7a:p.82V>A	missense_variant	0	82.81	0.1	5020.55	0	0.88	Delta
C27739T	27739	ORF7a	ORF7a:p.116L>F	missense_variant	0	24.06	0	inf	0	0.44	Delta
C27752T	27752	ORF7a	ORF7a:p.120T>I	missense_variant	0	85	0.19	2949.5	0	0.9	Delta
C27807T	27807	Intergenic	-	downstream_gene_variant	0	0.63	74.59	0	0	-0.29	Omicron
C27874T	27874	Intergenic	-	upstream_gene_variant	0	61.88	10.16	14.35	0	0.53	Delta
C27881T	27881	Intergenic	-	upstream_gene_variant	0	0.94	0	inf	0.01	0.08	Delta
G27916T	27916	ORF8	ORF8:p.8G>V	missense_variant	0	1.56	0	inf	0	0.11	Delta
T27939C	27939	ORF8	ORF8:p.16F>L	missense_variant	0	2.5	0.67	3.79	0.01	0.07	Delta
C27972T	27972	ORF8	ORF8:p.27Q>*	stop_gained	97.06	0	0	inf	0	0.98	Alpha
T28007C	28007	ORF8	ORF8:p.38P	synonymous_variant	0	3.44	0	inf	0	0.16	Delta
G28048T	28048	ORF8	ORF8:p.52R>I	missense_variant	97.06	0	0	inf	0	0.98	Alpha
C28093T	28093	ORF8	ORF8:p.67S>F	missense_variant	0	0.94	0	inf	0.01	0.08	Delta
A28095T	28095	ORF8	ORF8:p.68K>*	stop_gained	41.18	0	0	inf	0	0.64	Alpha
A28111G	28111	ORF8	ORF8:p.73Y>C	missense_variant	97.06	0	0	inf	0	0.98	Alpha
C28112T	28112	ORF8	ORF8:p.73Y	synonymous_variant	0	0.94	0	inf	0.01	0.08	Delta
G28209T	28209	ORF8	ORF8:p.106E>*	stop_gained	5.88	0.31	0	inf	0	0.24	Alpha
T28245G	28245	ORF8	ORF8:p.118L>V	missense_variant	2.94	0	0	inf	0.03	0.17	Alpha
AGATTTC28247A	28247	ORF8	ORF8:p.118-120LDF>L	inframe_deletion	0	47.19	1.53	57.35	0	0.59	Delta
T28250TCTG	28250	ORF8	ORF8:p.119D>DL	inframe_insertion	2.94	0	0	inf	0.03	0.17	Alpha
CA28253C	28253	ORF8	ORF8:p.120-121FI>FX	frameshift_variant	2.94	0	0	inf	0.03	0.17	Alpha
C28253A	28253	ORF8	ORF8:p.120F>L	missense_variant	0	3.75	0	inf	0	0.17	Delta
AAACTA28266AAACT	28266	#N/A	#N/A	#N/A	0	7.5	0	inf	0	0.24	Delta
TA28270T	28270	Intergenic	-	Deletion	91.18	34.38	0.38	19.73	0	0.34	Alpha
TA28270TT	28270	#N/A	#N/A	#N/A	0	4.06	0	inf	0	0.18	Delta
A28271T	28271	Intergenic	-	upstream_gene_variant	0	2.81	87.34	0	0	-0.42	Omicron
G28280C	28280	N	N:p.3D>H	missense_variant	91.18	0	0	inf	0	0.95	Alpha
A28281T	28281	N	N:p.3D>V	missense_variant	91.18	0	0	inf	0	0.95	Alpha
T28282A	28282	N	N:p.3D>E	missense_variant	91.18	0	0	inf	0	0.95	Alpha
A28299T	28299	N	N:p.9Q>L	missense_variant	0	1.88	0.29	6.62	0.01	0.08	Delta
C28311T	28311	N	N:p.13P>L	missense_variant	0	0.31	52.92	0	0	-0.19	Omicron
G28373T	28373	N	N:p.34G>W	missense_variant	2.94	0	0	inf	0.03	0.17	Alpha
G28378T	28378	N	N:p.35A	synonymous_variant	0	0.94	0	inf	0.01	0.08	Delta
A28461G	28461	N	N:p.63D>G	missense_variant	0	95.63	0.48	4537.54	0	0.96	Delta
A28523G	28523	N	N:p.84I>V	missense_variant	2.94	0	0	inf	0.03	0.17	Alpha
G28739T	28739	N	N:p.156A>S	missense_variant	2.94	0	0	inf	0.03	0.17	Alpha
C28775T	28775	N	N:p.168P>S	missense_variant	2.94	0	0	inf	0.03	0.17	Alpha
C28791T	28791	N	N:p.173A>V	missense_variant	0	1.25	0	inf	0	0.1	Delta
G28812A	28812	N	N:p.180S>N	missense_variant	0	1.25	0	inf	0	0.1	Delta
A28864AACTGAGCGC	28864	#N/A	#N/A	#N/A	2.94	0	0	inf	0.03	0.17	Alpha
G28881T	28881	N	N:p.203R>M	missense_variant	0	96.25	1.25	2033.59	0	0.95	Delta
G28881A	28881	N	N:p.203R>K	missense_variant	82.35	0	90.7	0	0	-0.83	Omicron
G28882A	28882	N	N:p.203R	synonymous_variant	82.35	0	86.86	0	0	-0.78	Omicron
G28883C	28883	N	N:p.204G>R	missense_variant	82.35	0	87.34	0	0	-0.79	Omicron
C28892T	28892	N	N:p.207P>S	missense_variant	0	0.94	0	inf	0.01	0.08	Delta
G28916T	28916	N	N:p.215G>C	missense_variant	0	63.13	0.29	593.45	0	0.75	Delta
C28977T	28977	N	N:p.235S>F	missense_variant	82.35	0	0.1	4862.67	0	0.89	Alpha
C29025T	29025	N	N:p.251A>V	missense_variant	0	1.25	0	inf	0	0.1	Delta
C29144T	29144	N	N:p.291L	synonymous_variant	0	1.25	0	inf	0	0.1	Delta
C29245G	29245	N	N:p.324V	synonymous_variant	0	0.94	0	inf	0.01	0.08	Delta
A29301G	29301	N	N:p.343D>G	missense_variant	0	0	2.11	0	0	-0.07	Omicron
G29332T	29332	N	N:p.353L	synonymous_variant	0	0.94	0	inf	0.01	0.08	Delta
G29402T	29402	N	N:p.377D>Y	missense_variant	0	92.5	0.1	12851.3	0	0.95	Delta
G29427A	29427	N	N:p.385R>K	missense_variant	0	22.81	0	inf	0	0.43	Delta
A29499G	29499	N	N:p.409Q>R	missense_variant	2.94	0	0	inf	0.03	0.17	Alpha
A29510C	29510	N	N:p.413S>R	missense_variant	0	0	17.45	0	0	-0.08	Omicron
G29527T	29527	N	N:p.418Q>H	missense_variant	2.94	0	0	inf	0.03	0.17	Alpha
C29632T	29632	ORF10	ORF10:p.25N	synonymous_variant	0	0	4.12	0	0	-0.1	Omicron
C29738T	29738	3'UTR	-	downstream_gene_variant	0	1.25	0	inf	0	0.1	Delta
G29742T	29742	3'UTR	-	downstream_gene_variant	0	76.56	0.67	483.47	0	0.83	Delta
G29751C	29751	3'UTR	-	downstream_gene_variant	0	0.94	0	inf	0.01	0.08	Delta
G29764A	29764	3'UTR	-	downstream_gene_variant	2.94	0	0	inf	0.03	0.17	Alpha
G29778A	29778	3'UTR	-	intergenic_variant	2.94	0	0	inf	0.03	0.17	Alpha
C29835T	29835	3'UTR	-	intergenic_variant	0	1.56	0	inf	0	0.11	Delta
