# Supplementary material for: SARS-CoV-2 Variants of Concern and Variations within Their Genome Architecture: Does Nucleotide Distribution and Mutation Rate Alter the Functionality and Evolution of the Virus?
Source: Viruses. 2022 Nov 11;14(11):2499. doi: 10.3390/v14112499 (PMC9694950; doi:10.3390/v14112499)
Supplement: Supplementary file 1 [file viruses-14-02499-s001.zip › Supplementary files/SupplementaryFile_5.xlsx]

## Sheet: Sheet1
Table S5: RNA Secondary Structure prediction
Nuceotide	Position	Start	Stop	Amino acid	Annotation type	Category	MFE_ref	MFE_mut	Structure change
C29144T	29144	28894	29394	N:p.291L	synonymous_variant	Delta	-147.4	-148	loop-stem
G29332T	29332	29082	29582	N:p.353L	synonymous_variant	Delta	-134.5	-133.7	loop-stem
C28977T	28977	28727	29227	N:p.235S>F	missense_variant	Alpha	165.1	166.6	loop>stem
A29499G	29499	29249	29749	N:p.409Q>R	missense_variant	Alpha	-128.2	-128.7	loop>stem
A28461G	28461	28211	28711	N:p.63D>G	missense_variant	Delta	-144.8	149.7	loop>stem
C28791T	28791	28541	29041	N:p.173A>V	missense_variant	Delta	-158.9	-161.3	loop>stem
C29025T	29025	28775	29275	N:p.251A>V	missense_variant	Delta	-171.9	-172.6	loop>stem
A28461G	28461	28211	28711	N:p.63D>G	missense_variant	DM	-144.8	149.7	loop>stem
G28739T	28739	28489	28989	N:p.156A>S	missense_variant	Alpha	-158.4	-157.7	no change
A28299T	28299	28049	28549	N:p.9Q>L	missense_variant	Delta	-134.6	-134.6	no change
G28378T	28378	28128	28628	N:p.35A	synonymous_variant	Delta	-139.2	-139.2	no change
G28812A	28812	28562	29062	N:p.180S>N	missense_variant	Delta	-172.8	-172.8	no change
C28892T	28892	28642	29142	N:p.207P>S	missense_variant	Delta	-167.3	-164.5	no change
C29245G	29245	28995	29495	N:p.324V	synonymous_variant	Delta	-149.1	149.1	no change
C28311T	28311	28061	28561	N:p.13P>L	missense_variant	Omicron	-136	-136	no change
G28881A	28881	28631	29131	N:p.203R>K	missense_variant	Omicron	-166	-163.9	no change
G28882A	28882	28632	29132	N:p.203R	synonymous_variant	Omicron	-164.9	-163.2	no change
G29402T	29402	29152	29652	N:p.377D>Y	missense_variant	Delta	-131.7	-128.8	no change (stem)
G29402T	29402	29152	29652	N:p.377D>Y	missense_variant	DM	-131.7	-128.8	no change (stem)
A28523G	28523	28273	28773	N:p.84I>V	missense_variant	Alpha	-143.4	-144.2	no change()
C28775T	28775	28525	29025	N:p.168P>S	missense_variant	Alpha	-159.6	-158.8	no change(stem)
G28883C	28883	28633	29133	N:p.204G>R	missense_variant	Omicron	-166	-162.9	no change(stem)
A29301G	29301	29051	29551	N:p.343D>G	missense_variant	Omicron	-139.5	-139.4	no change(stem)
G28280C	28280	28030	28530	N:p.3D>H	missense_variant	Alpha	-141.2	-136.9	stem>loop
A28281T	28281	28031	28531	N:p.3D>V	missense_variant	Alpha	-141.2	-137.7	stem>loop
T28282A	28282	28032	28532	N:p.3D>E	missense_variant	Alpha	-141.2	-138.9	stem>loop
G28373T	28373	28123	28623	N:p.34G>W	missense_variant	Alpha	-139.8	-135.5	stem>loop
G29527T	29527	29277	29777	N:p.418Q>H	missense_variant	Alpha	-118.1	-116.8	stem>loop
G28881T	28881	28631	29131	N:p.203R>M	missense_variant	Delta	-166	-163.1	stem>loop
G28916T	28916	28666	29166	N:p.215G>C	missense_variant	Delta	166.1	-162.2	stem>loop
G29427A	29427	29177	29677	N:p.385R>K	missense_variant	Delta	-136.2	-133.3	stem>loop
A29510C	29510	29260	29760	N:p.413S>R	missense_variant	Omicron	-123.5	-121.1	stem>loop
G29427A	29427	29177	29677	N:p.385R>K	missense_variant	DM	-136.2	-133.3	stem>loop
G28916T	28916	28666	29166	N:p.215G>C	missense_variant	DR	166.1	-162.2	stem>loop
A29510C	29510	29260	29760	N:p.413S>R	missense_variant	OM	-123.5	-121.1	stem>loop
