# Supplementary material for: SARS-CoV-2 Variants of Concern and Variations within Their Genome Architecture: Does Nucleotide Distribution and Mutation Rate Alter the Functionality and Evolution of the Virus?
Source: Viruses. 2022 Nov 11;14(11):2499. doi: 10.3390/v14112499 (PMC9694950; doi:10.3390/v14112499)
Supplement: Supplementary file 1 [file viruses-14-02499-s001.zip › Supplementary files/SupplementaryFile_6.xlsx]

## Sheet: Sheet1
Table S6: Protein quality check
Comparision with wildtype			Ramachandran analysis
Compare with N protein wild type	RMSD		N protein	Allowed region	Disallowed region
Alpha	0.118		Wild	97.4	2.6
Delta	0.066		Alpha	96.56	3.44
Omicron	0.07		Delta	97.12	2.88
DR	0.194		Omicron	97.12	2.88
DM	0.206		DR	98.56	1.44
OM	0.189		DM	97.97	2.03
			OM	97.98	2.02
