# Supplementary material for: SARS-CoV-2 Variants of Concern and Variations within Their Genome Architecture: Does Nucleotide Distribution and Mutation Rate Alter the Functionality and Evolution of the Virus?
Source: Viruses. 2022 Nov 11;14(11):2499. doi: 10.3390/v14112499 (PMC9694950; doi:10.3390/v14112499)
Supplement: Supplementary file 1 [file viruses-14-02499-s001.zip › Supplementary files/SupplementaryFile_7.xlsx]

## Sheet: All_Pathogen_recombination (1)
Table S7 : Recombination Analysis		Breakpoint Positions
		In Alignment		In Recombinant Sequence		Relative to 210551679_alpha							Detection Methods
Recombination Event Number	Number In .RDP File	Begin	End	Begin	End	Begin	End	Recombinant Sequence(s)	Minor Parental Sequence(s)	Major Parental Sequence(s)	RDP	GENECONV	Bootscan	Maxchi	Chimaera	SiSscan	PhylPro	LARD	3Seq
1	1~	1758	526	1309	464	1758	526	OM924_omicron	OM510_omicron	IGIB1130151752V_delta	NS	0.000444882	NS	2.30108e-05	2.30108e-05	1.8989e-07	NS	NS	5.11777e-07
1								OM1019_omicron		UK-4_alpha
1								OM1365_omicron[P]		MATN0027245068_alpha
1								OM1093_omicron[P]		UKVTM02_alpha
1								OM954_omicron		UK27A_alpha
1								OM784_omicron		UK19_alpha
1								OM783_omicron		UK16_alpha
1								OM791_omicron		UK101_alpha
1								OM793_omicron		210580409_alpha
1								OM922_omicron		210580495_alpha
1								OM668_omicron		14318_alpha
1								OM882_omicron		P29_alpha
1								OM884_omicron		THSCOV282_alpha
1								OM690_omicron		282_alpha
1								OM428_omicron		UK278_alpha
1								OM447_omicron		210553741_alpha
1								OM509_omicron		THSCOV292_alpha
1								OM819_omicron		210551086_alpha
1								OM1041_omicron		GIMS1_alpha
1								OM858_omicron		UK-2_alpha
1								OM919_omicron[P]		210530763_alpha
1								OM508_omicron		105659_delta
1								OM888_omicron[P]		105660_delta
1								OM1369_omicron		108508_delta
1								OM883_omicron		109897_delta
1								OM899_omicron		106295_delta
1								OM854_omicron		107776_delta
1								OM431_omicron		107682_delta
1								OM830_omicron		108144_delta
1								OM446_omicron		108197_delta
1								OM449_omicron		105641_delta
1								OM453_omicron		105149_delta
1								OM500_omicron		107779_delta
1								OM822_omicron		109486_delta
1								OM729_omicron		107672_delta
1								OM826_omicron		SHGK112885_delta
1								OM871_omicron		IGIB1130112885V_delta
1								OM1018_omicron		SKMS447004_delta
1								OM1173_omicron		IGIB1130447004V_delta
1								OM711_omicron		IGIB1130265694V_delta
1								OM728_omicron		105142_delta
1								OM846_omicron		IGIB1130370238V_delta
1								OM731_omicron		IGIB1130117644_delta
1								OM790_omicron		IGIB1130673790_delta
1								OM875_omicron		IGIB1130833724_delta
1								OM900_omicron		IGIB1130204979_delta
1								OM1571_omicron		IGIB1130348493_delta
1								OM1696_omicron		IGIB1130346943_delta
1								OM768_omicron		IGIB1130881521_delta
1								OM976_omicron[P]		IGIB1130207490_delta
1								OM1366_omicron		IGIB1130277845_delta
1								OM1550_omicron		IGIB1130393746_delta
1								OM1566_omicron[P]		IGIB1130296101_delta
1								OM889_omicron[P]		IGIB1130343387_delta
1								OM1818_omicron[P]		IGIB1130349759_delta
1								OM1290_omicron[P]		IGIB1130900696_delta
1								OM1196_omicron		IGIB1130427992_delta
1								OM979_omicron		IGIB1130442599_delta
1								OM1013_omicron		IGIB1130847132_delta
1								OM1121_omicron[P]		IGIB1130348724_delta
1								OM1694_omicron		IGIB1130381270_delta
1								OM1195_omicron		IGIB1130829549_delta
1								OM1026_omicron[P]		IGIB1130208251_delta
1								OM1034_omicron		IGIB1130848564_delta
1								OM733_omicron		IGIB1130329605_delta
1								OM1099_omicron		IGIB1130347048_delta
1								OM931_omicron[P]		IGIB1130348653_delta
1								OM975_omicron		IGIB1130837562_delta
1								OM780_omicron		IGIB1130221862_delta
1								OM1037_omicron		IGIB1130344159_delta
1								OM958_omicron		IGIB1130841859_delta
1								OM913_omicron		IGIB1130397062_delta
1								OM1098_omicron[P]		IGIB1130277326_delta
1								OM460_omicron		IGIB113035063_delta
1								OM1000_omicron[T]		IGIB1130455156_delta
1								OM972_omicron[P]		IGIB1130879427_delta
1								OM951_omicron[P]		IGIB1130847357_delta
1								OM1028_omicron[P]		IGIB1130547986_delta
1								OM982_omicron[T]		IGIB1130291060_delta
1								OM575_omicron		IGIB1130834147_delta
1								OM57_omicron		IGIB1130895406_delta
1								OM86_omicron		IGIB1130421407_delta
1								OM89_omicron		IGIB1130545612_delta
1								OM219_omicron		IGIB1130613834_delta
1								OM59_omicron		IGIB1130791534_delta
1								OM77_omicron		IGIB1130348497_delta
1								OM78_omicron		IGIB113031451_delta
1								OM529_omicron		IGIB1130561089_delta
1								OM156_omicron		IGIB1130394617_delta
1								OM164_omicron		EHND368600_delta
1								OM85_omicron		IGIB1130368600V_delta
1								OM209_omicron		IGIB1130149231V_delta
1								OM322_omicron		IGIB1130751585V_delta
1								OM115_omicron		P3_delta
1								OM211_omicron		SHPP270387_delta
1								OM320_omicron		IGIB1130270387V_delta
1								OM154_omicron		IGIB1130300073V_delta
1								OM208_omicron		SKMS433112_delta
1								OM302_omicron		IGIB1130433112V_delta
1								OM303_omicron		7255_delta
1								OM317_omicron		107900_delta
1								OM525_omicron		IGIB11301051274V_delta
1								OM301_omicron		IGIB1130124665_delta
1								OM611_omicron		IGIB1130138401_delta
1								OM572_omicron		IGIB1130253129_delta
1								OM139_omicron		IGIB1130269471_delta
1								OM338_omicron		IGIB1130346481_delta
1								OM318_omicron		IGIB1130281130_delta
1								OM108_omicron		IGIB1130202418_delta
1								OM258_omicron		IGIB1130385562_delta
1								OM305_omicron		IGIB1130157887_delta
1								OM346_omicron		IGIB1130260227_delta
1								OM114_omicron		IGIB1130279440_delta
1								OM127_omicron		IGIB1130261532_delta
1								OM146_omicron		IGIB11303347_delta
1								OM95_omicron		IGIB1130161297_delta
1								OM101_omicron		IGIB1130142332_delta
1								OM113_omicron		IGIB1130368845_delta
1								OM331_omicron		IGIB1130506998_delta
1								OM155_omicron		IGIB1130778746_delta
1								OM207_omicron		IGIB1130848733_delta
1								OM342_omicron		IGIB1130892190_delta
1								OM344_omicron		IGIB1130894081_delta
1								OM311_omicron		IGIB1130425112_delta
1								OM321_omicron		IGIB1130847010_delta
1								OM347_omicron		IGIB1130897693_delta
1								OM256_omicron		IGIB1130404656_delta
1								OM325_omicron		IGIB1130246667_delta
1								OM273_omicron		IGIB1130705363_delta
1								OM567_omicron		IGIB1130900331_delta
1								OM345_omicron		IGIB1130343736_delta
1								OM568_omicron		IGIB1130207236_delta
1								OM334_omicron		IGIB1130391529_delta
1								OM90_omicron		IGIB1130380993_delta
1								OM310_omicron		IGIB1130344147_delta
1								OM283_omicron		IGIB1130639069_delta
1								OM282_omicron		IGIB1130681050_delta
1								OM248_omicron		IGIB1130335174_delta
1								OM299_omicron		IGIB1130897906_delta
1								OM287_omicron		IGIB1130245786_delta
1								OM107_omicron		IGIB1130179703_delta
1								OM148_omicron		IGIB1130337410_delta
1								OM196_omicron		IGIB1130577215_delta
1								OM197_omicron		IGIB1130846928_delta
1								OM129_omicron		106262_delta
1								OM147_omicron		108158_delta
1								OM157_omicron		108796_delta
1								OM332_omicron		MAXO15915_delta
1								OM158_omicron		IGIB113015915V_delta
1								OM199_omicron		NHWZ375373_delta
1								OM224_omicron		IGIB1130375373V_delta
1								OM304_omicron		SKMS164306_delta
1								OM316_omicron		IGIB1130164306V_delta
1								OM253_omicron		SHPP263237_delta
1								OM594_omicron		IGIB1130263237V_delta
1								OM369_omicron		SHPP390681_delta
1								OM387_omicron		IGIB1130390681V_delta
1								OM622_omicron		107632_delta
1								OM600_omicron		107871_delta
1								OM614_omicron		P1_delta
1								OM142_omicron		IGIB1130207932_delta
1								OM239_omicron		IGIB1130243892_delta
1								OM163_omicron		IGIB1130837353_delta
1								OM234_omicron		IGIB1130889485_delta
1								OM83_omicron		IGIB1130892814_delta
1								OM235_omicron		IGIB1130411241_delta
1										IGIB1130531207_delta
1										IGIB1130293063_delta
1										IGIB1130396490_delta
1										IGIB113079263_delta
1										IGIB1130809159_delta
1										CI21RST2190920_delta
1										P7_delta
1										OM1078_delta
1										CI25RS300920_delta
1										OM1079_delta
1										556_delta
1										164566_delta
1										707_delta
1										7334_delta
1										IGIB1130105V_delta
1										MV38688_delta
1										7271_delta
1										OM469_delta
1										106259_delta
1										337_delta
1										NB03_delta
1										NB04_delta
1										K.K.AGARWAL_delta
1										VEENAAGARWAL122111795_delta
1										THSCOV287_delta
1										287_delta
1										IGIB1130101V_delta
1										637_delta
1										7344_delta
1										7474_delta
1										7313_delta
1										7337_delta
1										MV38829_delta
1										MV39196_delta
1										20816_delta
1										IGIB1130102915V_delta
1										IGIB1130182572V_delta
1										IGIB1130248022V_delta
1										IGIB113023885V_delta
1										IGIB11301042671V_delta
1										IGIB113059193V_delta
1										IGIB1130371022V_delta
1										IGIB1130359925V_delta
1										IGIB1130298132V_delta
1										IGIB113093V_delta
1										IGIB1130113V_delta
1										IGIB1130111V_delta
1										OM468_delta
1										OM1127_delta
1										OM464_delta
1										CI32RS021120_delta
1										335_delta
1										110197_delta
1										barcode27_MDU_delta
1										OM80_delta
1										barcode74_delta
1										barcode32_MDU_delta
1										barcode63_MDU_delta
1										barcode36_MDU_delta
1										barcode39_MDU_delta
1										barcode55_MDU_delta
1										barcode48_MDU_delta
1										barcode49_MDU_delta
1										barcode51_MDU_delta
1										barcode50_MDU_delta
1										barcode52_MDU_delta
1										barcode56_MDU_delta
1										barcode59_delta
1										barcode60_delta
1										barcode70_MDU_delta
1										OM56_delta
1										OM134_delta
1										OM58_delta
1										OM93_delta
1										OM150_delta
1										OM166_delta
1										OM116_delta
1										OM117_delta
1										OM118_delta
1										OM119_delta
1										OM19_delta
1										OM20_delta
1										OM21_delta
1										OM22_delta
1										barcode53_delta
1										barcode71_delta
1										OM313_delta
1										OM44_delta
1										barcode75_delta
1										barcode87_delta
1										OM84_delta
1										OM120_delta
1										OM121_delta
1										OM122_delta
1										barcode55_delta
1										OM35_delta
1										OM24_delta
1										OM45_delta
1										OM46_delta
1										OM51_delta
1										OM49_delta
1										OM54_delta
1										OM52_delta
1										OM53_delta
1										OM48_delta
1										OM243_delta
1										OM61_delta
1										OM82_delta
1										OM159_delta
1										OM32_delta
1										OM65_delta
1										OM206_delta
1										OM70_delta
1										OM307_delta
1										OM165_delta
1										OM200_delta
1										barcode79_delta
1										barcode62_delta
1										OM123_delta
1										OM124_delta
1										OM125_delta
1										OM126_delta
1										OM94_delta
1										barcode63_delta
1										OM72_delta
1										OM36_delta
1										OM40_delta
1										OM106_delta
1										OM312_delta
1										OM306_delta
1										OM324_delta
1										OM37_delta
1										barcode69_delta
1										barcode66_MDU_delta
1										OM98_delta
1										OM99_delta
1										barcode85_delta
1										OM63_delta
1										OM64_delta
1										OM153_delta
1										OM69_delta
1										OM167_delta
1										OM75_delta
1										barcode80_delta
1										OM74_delta
1										OM592_delta
1										OM43_delta
1										OM210_delta
1										OM573_delta
1										barcode83_delta
1										OM42_delta
1										OM81_delta
2	2~	1782	734	1776	728	1782	734	^barcode27_MDU_delta	Unknown (OM510_omicron)	OM1570_omicron	NS	0.00493857	NS	0.000679225	0.015855	NS	NS	NS	0.00772748
2								UK-4_alpha[T]		IGIB451_omicron
2								MATN0027245068_alpha		OM1394_omicron
2								UKVTM02_alpha		OM1522_omicron
2								UK27A_alpha[T]		OM885_omicron
2								UK19_alpha[T]		OM1465_omicron
2								UK16_alpha		OM1541_omicron
2								UK101_alpha		OM1453_omicron
2								210580409_alpha[T]		OM1568_omicron
2								210580495_alpha[T]		OM1462_omicron
2								14318_alpha		OM1467_omicron
2								P29_alpha		OM1685_omicron
2								THSCOV282_alpha		OM1576_omicron
2								282_alpha		OM1635_omicron
2								UK278_alpha[T]		OM1790_omicron
2								210553741_alpha		OM1721_omicron
2								THSCOV292_alpha		OM1517_omicron
2								210551086_alpha		OM1621_omicron
2								GIMS1_alpha		OM1498_omicron
2								UK-2_alpha[T]		OM1500_omicron
2								210530763_alpha[T]		OM1710_omicron
2								105659_delta[T]		OM1759_omicron
2								105660_delta[T]		OM1524_omicron
2								108508_delta[T]		OM1573_omicron
2								109897_delta[T]		OM1521_omicron
2								106295_delta[T]		OM1532_omicron
2								107776_delta[T]		OM1529_omicron
2								107682_delta[T]		OM1171_omicron
2								108144_delta[T]		OM1497_omicron
2								108197_delta[T]		OM1102_omicron
2								105641_delta[T]		OM1404_omicron
2								105149_delta[T]		OM1341_omicron
2								107779_delta[T]		OM1607_omicron
2								109486_delta[T]		OM1657_omicron
2								107672_delta		OM1711_omicron
2								SHGK112885_delta[T]		OM1807_omicron
2								IGIB1130112885V_delta[T]		OM1226_omicron
2								SKMS447004_delta[T]		OM1625_omicron
2								IGIB1130447004V_delta[T]		OM1520_omicron
2								IGIB1130265694V_delta[T]		OM1508_omicron
2								105142_delta[T]		OM1496_omicron
2								IGIB1130370238V_delta[T]		OM1518_omicron
2								IGIB1130117644_delta[T]		OM1609_omicron
2								IGIB1130673790_delta[T]		OM1542_omicron
2								IGIB1130833724_delta[T]		OM1715_omicron
2								IGIB1130204979_delta[T]		OM849_omicron
2								IGIB1130348493_delta[T]		IGIB1210K4854_OD_omicron
2								IGIB1130346943_delta[T]		OM1538_omicron
2								IGIB1130881521_delta[T]		OM1530_omicron
2								IGIB1130207490_delta[T]		OM807_omicron
2								IGIB1130277845_delta[T]		OM1025_omicron
2								IGIB1130393746_delta[T]		OM420_omicron
2								IGIB1130296101_delta[T]		OM424_omicron
2								IGIB1130343387_delta[T]		OM629_omicron
2								IGIB1130349759_delta[T]		OM630_omicron
2								IGIB1130900696_delta[T]		OM677_omicron
2								IGIB1130427992_delta[T]		OM698_omicron
2								IGIB1130442599_delta[T]		OM743_omicron
2								IGIB1130847132_delta[T]		OM862_omicron
2								IGIB1130348724_delta[T]		OM916_omicron
2								IGIB1130381270_delta[T]		OM781_omicron
2								IGIB1130829549_delta[T]		OM903_omicron
2								IGIB1130898858_delta[T]		OM688_omicron
2								IGIB1130208251_delta[T]		OM697_omicron
2								IGIB1130848564_delta[T]		OM864_omicron
2								IGIB1130329605_delta[T]		OM856_omicron
2								IGIB1130347048_delta[T]		OM891_omicron
2								IGIB1130348653_delta[T]		OM706_omicron
2								IGIB1130837562_delta[T]		OM693_omicron
2								IGIB1130221862_delta[T]		OM853_omicron
2								IGIB1130344159_delta[T]		OM735_omicron
2								IGIB1130841859_delta[T]		OM712_omicron
2								IGIB1130397062_delta[T]		OM1112_omicron
2								IGIB1130277326_delta[T]		OM699_omicron
2								IGIB113035063_delta[T]		OM710_omicron
2								IGIB1130455156_delta[T]		OM721_omicron
2								IGIB1130879427_delta[T]		OM742_omicron
2								IGIB1130847357_delta[T]		OM701_omicron
2								IGIB1130547986_delta[T]		OM723_omicron
2								IGIB1130291060_delta[T]		OM877_omicron
2								IGIB1130834147_delta[T]		OM825_omicron
2								IGIB1130895406_delta[T]		OM778_omicron
2								IGIB1130421407_delta[T]		OM921_omicron
2								IGIB1130545612_delta[T]		OM984_omicron
2								IGIB1130613834_delta[T]		OM421_omicron
2								IGIB1130791534_delta[T]		OM433_omicron
2								IGIB1130348497_delta[T]		OM695_omicron
2								IGIB1130209535_delta[T]		OM696_omicron
2								IGIB1130431528_delta[T]		OM908_omicron
2								IGIB113031451_delta[T]		OM939_omicron
2								IGIB1130561089_delta[T]		OM987_omicron
2								IGIB1130394617_delta[T]		OM981_omicron
2								IGIB1130788230_delta[T]		OM983_omicron
2								IGIB1130847552_delta[T]		OM988_omicron
2								IGIB1130546940_delta[T]		OM959_omicron
2								EHND368600_delta[T]		OM963_omicron
2								IGIB1130368600V_delta[T]		OM986_omicron
2								IGIB1130149231V_delta[T]		OM950_omicron
2								IGIB1130751585V_delta[T]		OM970_omicron
2								P3_delta[T]		OM454_omicron
2								SHPP270387_delta		OM451_omicron
2								IGIB1130270387V_delta		OM456_omicron
2								IGIB1130300073V_delta		OM1319_omicron
2								SKMS433112_delta		OM470_omicron
2								IGIB1130433112V_delta		OM1354_omicron
2								MV39177_delta[T]		OM471_omicron
2								7255_delta[T]		OM1212_omicron
2								107900_delta[T]		OM472_omicron
2								IGIB11301051274V_delta		OM473_omicron
2								IGIB1130124665_delta[T]		OM650_omicron
2								IGIB1130138401_delta[T]		OM1068_omicron
2								IGIB1130253129_delta[T]		OM1076_omicron
2								IGIB1130269471_delta[T]		OM1070_omicron
2								IGIB1130346481_delta[T]		OM1081_omicron
2								IGIB1130281130_delta[T]		OM1208_omicron
2								IGIB1130202418_delta[T]		OM740_omicron
2								IGIB1130385562_delta[T]		OM1209_omicron
2								IGIB1130157887_delta[T]		OM1433_omicron
2								IGIB1130260227_delta[T]		OM636_omicron
2								IGIB1130279440_delta[T]		OM739_omicron
2								IGIB1130261532_delta[T]		OM1004_omicron
2								IGIB11303347_delta[T]		OM1169_omicron
2								IGIB1130161297_delta[T]		OM1114_omicron
2								IGIB1130142332_delta[T]		OM1150_omicron
2								IGIB1130368845_delta[T]		OM1071_omicron
2								IGIB1130506998_delta[T]		OM1067_omicron
2								IGIB1130778746_delta[T]		OM1362_omicron
2								IGIB1130848733_delta[T]		OM738_omicron
2								IGIB1130892190_delta[T]		OM1082_omicron
2								IGIB1130894081_delta[T]		OM811_omicron
2								IGIB1130425112_delta[T]		OM758_omicron
2								IGIB1130847010_delta[T]		IGIB1210K4277_OD_omicron
2								IGIB1130897693_delta[T]		OM775_omicron
2								IGIB1130404656_delta[T]		OM810_omicron
2								IGIB1130246667_delta[T]		OM1525_omicron
2								IGIB1130705363_delta[T]		OM814_omicron
2								IGIB1130900331_delta[T]		OM816_omicron
2								IGIB1130343736_delta[T]		OM868_omicron
2								IGIB1130207236_delta[T]		IGIB1210K4246_OD_omicron
2								IGIB1130391529_delta[T]		OM967_omicron
2								IGIB1130380993_delta[T]		OM914_omicron
2								IGIB1130344147_delta[T]		OM848_omicron
2								IGIB1130639069_delta[T]		IGIB1210K5398_OD_omicron
2								IGIB1130681050_delta[T]		OM867_omicron
2								IGIB1130335174_delta[T]		OM892_omicron
2								IGIB1130897906_delta[T]		OM802_omicron
2								IGIB1130245786_delta[T]		OM966_omicron
2								IGIB1130179703_delta[T]		IGIB1210K5276_OD_omicron
2								IGIB1130337410_delta[T]		OM869_omicron
2								IGIB1130577215_delta[T]		OM894_omicron
2								IGIB1130846928_delta[T]		OM837_omicron
2								106262_delta[T]		IGIB1210K6239_OD_omicron
2								108158_delta[T]		OM795_omicron
2								108796_delta		OM1451_omicron
2								MAXO15915_delta[T]		OM1523_omicron
2								IGIB113015915V_delta[T]		OM923_omicron
2								NHWZ375373_delta		OM1806_omicron
2								IGIB1130375373V_delta		OM873_omicron
2								SKMS164306_delta[T]		OM1526_omicron
2								IGIB1130164306V_delta[T]		OM1622_omicron
2								SHPP263237_delta[T]		OM757_omicron
2								IGIB1130263237V_delta[T]		OM776_omicron
2								SHPP390681_delta[T]		OM839_omicron
2								IGIB1130390681V_delta[T]		OM925_omicron
2								107632_delta[T]		OM815_omicron
2								107871_delta[T]		OM964_omicron
2								P1_delta[T]		OM824_omicron
2								IGIB1130207932_delta[T]		IGIB1210K5785_OD_omicron
2								IGIB1130243892_delta[T]		OM965_omicron
2								IGIB1130837353_delta[T]		OM1658_omicron
2								IGIB1130889485_delta[T]		OM1779_omicron
2								IGIB1130892814_delta[T]		OM855_omicron
2								IGIB1130411241_delta[T]		OM1719_omicron
2								IGIB1130531207_delta[T]		OM1709_omicron
2								IGIB1130293063_delta[T]		OM930_omicron
2								IGIB1130396490_delta[T]		OM1645_omicron
2								IGIB113079263_delta[T]		OM926_omicron
2								IGIB1130809159_delta[T]		OM1527_omicron
2								CI21RST2190920_delta[T]		OM1718_omicron
2								P7_delta[T]		OM985_omicron
2								OM1078_delta[T]		IGIB1210K5404_OD_omicron
2								CI25RS300920_delta[T]		OM893_omicron
2								OM1079_delta[T]		OM828_omicron
2								556_delta[T]		OM866_omicron
2								164566_delta[T]		OM836_omicron
2								707_delta[T]		OM933_omicron
2								7334_delta[T]		OM968_omicron
2								IGIB1130105V_delta[T]		OM759_omicron
2								MV38688_delta[T]		OM760_omicron
2								7271_delta		OM1778_omicron
2								OM466_delta[T]		IGIB1210K4855_OD_omicron
2								OM469_delta		IGIB184_omicron
2								106259_delta[T]		IGIB249_omicron
2								337_delta[T]		IGIB327_omicron
2								NB03_delta[T]		OM638_omicron
2								NB04_delta[T]		OM679_omicron
2								K.K.AGARWAL_delta[T]		OM705_omicron
2								VEENAAGARWAL122111795_delta[T]		IGIB445_omicron
2								THSCOV287_delta[T]		OM637_omicron
2								287_delta[T]		IGIB203_omicron
2								IGIB1130101V_delta[T]		OM1447_omicron
2								637_delta[T]		OM1072_omicron
2								7344_delta[T]		OM1215_omicron
2								7474_delta[T]		OM1188_omicron
2								7313_delta[T]		OM1461_omicron
2								7337_delta[T]		OM1227_omicron
2								MV38829_delta[T]		OM1156_omicron
2								MV39196_delta[T]		OM1184_omicron
2								20816_delta[T]		OM1177_omicron
2								347_delta[T]		OM1024_omicron
2								IGIB1130102915V_delta[T]		OM1185_omicron
2								IGIB1130182572V_delta[T]		OM1249_omicron
2								IGIB1130248022V_delta[T]		OM1007_omicron
2								IGIB113023885V_delta[T]		OM1357_omicron
2								IGIB11301042671V_delta[T]		OM643_omicron
2								IGIB113059193V_delta[T]		OM835_omicron
2								IGIB1130371022V_delta		IGIB1210J8793_OD_omicron
2								IGIB1130359925V_delta[T]		IGIB1210K2239_OD_omicron
2								IGIB1130298132V_delta		OM1531_omicron
2								IGIB113093V_delta		OM1274_omicron
2								IGIB1130113V_delta		OM1228_omicron
2								IGIB1130151752V_delta		OM929_omicron
2								IGIB1130111V_delta[T]		OM1443_omicron
2								OM468_delta[T]		OM962_omicron
2								OM1127_delta[T]		OM993_omicron
2								OM646_delta[T]		OM937_omicron
2								OM464_delta		IGIB1210K3818_OD_omicron
2								CI32RS021120_delta[T]		OM1189_omicron
2								341_delta[T]		OM1535_omicron
2								335_delta[T]		OM1587_omicron
2								110197_delta[T]		OM1089_omicron
2								OM80_delta[T]		OM1091_omicron
2								barcode74_delta[T]		OM995_omicron
2								barcode32_MDU_delta[T]		OM947_omicron
2								barcode63_MDU_delta[T]		OM561_omicron
2								barcode36_MDU_delta[T]		OM563_omicron
2								barcode39_MDU_delta		OM570_omicron
2								barcode55_MDU_delta		OM581_omicron
2								barcode48_MDU_delta		OM1499_omicron
2								barcode49_MDU_delta		OM796_omicron
2								barcode51_MDU_delta		OM1454_omicron
2								barcode50_MDU_delta		OM1528_omicron
2								barcode52_MDU_delta		OM502_omicron
2								barcode56_MDU_delta		OM1008_omicron
2								barcode59_delta[T]		OM1431_omicron
2								barcode60_delta[T]		OM1432_omicron
2								barcode70_MDU_delta		OM800_omicron
2								OM56_delta		OM1234_omicron
2								OM134_delta[T]		OM1430_omicron
2								OM58_delta		OM437_omicron
2								OM93_delta[T]		OM1120_omicron
2								OM150_delta[T]		OM754_omicron
2								OM166_delta[T]		OM804_omicron
2								OM111_delta[T]		OM820_omicron
2								OM116_delta[T]		OM1597_omicron
2								OM117_delta[T]		OM635_omicron
2								OM118_delta[T]		OM1321_omicron
2								OM119_delta[T]		OM520_omicron
2								OM19_delta		OM1306_omicron
2								OM20_delta		barcode64_omicron
2								OM21_delta		OM577_omicron
2								OM22_delta		OM88_omicron
2								barcode53_delta[T]		OM261_omicron
2								barcode71_delta[T]		OM597_omicron
2								OM313_delta[T]		OM249_omicron
2								OM44_delta		OM349_omicron
2								barcode75_delta[T]		OM556_omicron
2								barcode87_delta[T]		OM186_omicron
2								OM84_delta[T]		OM406_omicron
2								OM120_delta[T]		OM240_omicron
2								OM121_delta[T]		OM172_omicron
2								OM122_delta[T]		OM277_omicron
2								barcode55_delta[T]
2								OM35_delta
2								OM24_delta
2								OM45_delta
2								OM46_delta
2								OM51_delta
2								OM49_delta
2								OM55_delta[T]
2								OM54_delta[T]
2								OM52_delta
2								OM53_delta
2								OM48_delta[T]
2								OM243_delta
2								OM61_delta[T]
2								OM82_delta
2								OM159_delta
2								OM32_delta[T]
2								OM65_delta[T]
2								OM206_delta[T]
2								OM70_delta[T]
2								OM307_delta[T]
2								OM165_delta[T]
2								OM200_delta[T]
2								barcode79_delta[T]
2								barcode62_delta
2								OM123_delta
2								OM124_delta
2								OM125_delta
2								OM126_delta
2								OM94_delta
2								barcode63_delta
2								OM72_delta
2								OM73_delta[T]
2								OM36_delta[T]
2								OM40_delta[T]
2								OM106_delta[T]
2								OM312_delta[T]
2								OM582_delta[T]
2								OM306_delta
2								OM324_delta
2								OM37_delta
2								barcode69_delta[T]
2								barcode66_MDU_delta
2								OM98_delta
2								OM99_delta
2								barcode85_delta
2								OM63_delta[T]
2								OM64_delta[T]
2								OM153_delta[T]
2								OM247_delta
2								OM69_delta
2								OM167_delta
2								OM168_delta[T]
2								OM75_delta[T]
2								barcode80_delta[T]
2								OM74_delta[T]
2								OM592_delta[T]
2								OM43_delta[T]
2								OM210_delta
2								OM136_delta[T]
2								OM573_delta[T]
2								barcode83_delta[T]
2								OM42_delta
2								OM81_delta[T]
Table Key:
~ = It is possible that this apparent recombination signal could have been caused by an evolutionary
process other than recombination.
* = The actual breakpoint position is undetermined (it was most likely overprinted by a subsequent
recombination event).
^ = The recombinant sequence may have been misidentified (one of the identified parents might be the recombinant)
Minor Parent = Parent contributing the smaller fraction of sequence.
Major Parent = Parent contributing the larger fraction of sequence.
Unknown = Only one parent and a recombinant need be in the alignment for a recombination event to be detectable.
The sequence listed as unknown was used to infer the existance of a missing parental sequence.
NS = No significant P-value was recorded for this recombination event using this method.
