# Supplementary material for: SARS-CoV-2 Variants of Concern and Variations within Their Genome Architecture: Does Nucleotide Distribution and Mutation Rate Alter the Functionality and Evolution of the Virus?
Source: Viruses. 2022 Nov 11;14(11):2499. doi: 10.3390/v14112499 (PMC9694950; doi:10.3390/v14112499)
Supplement: Supplementary file 1 [file viruses-14-02499-s001.zip › Supplementary files/SupplementaryFile_8.xlsx]

## Sheet: Metadata_USA
Table S8 : Metadata for sample cohort
strain	virus	gisaid_epi_isl	epi_id	genbank_accession	date	region	country	division	location	region_exposure	country_exposure	division_exposure	segment	length	host	age	sex	Nextstrain_clade	pangolin_lineage	GISAID_clade	originating_lab	submitting_lab	authors	url	title	paper_url	date_submitted	purpose_of_sequencing
hCoV-19/USA/NC-ECU-CORVASEQ-110963531/2021	betacoronavirus	EPI_ISL_8506732	EPI_ISL_11075927	?	2021-12-01	North America	USA	North Carolina	Pitt County	North America	USA	North Carolina	genome	29842	Human	41	Female	?	AY.25.1	GK	Molecular Biology Laboratory, Vidant Medical Center	Brody Integrative Genomics Core, East Carolina University	Weihua Huang, Changhong Yin, Kimberly P. Briley, Heather Duncan, John T. Fallon	https://www.gisaid.org/	?	?	2022-01-08	?
hCoV-19/USA/NC-ECU-CORVASEQ-110970541/2021	betacoronavirus	EPI_ISL_8506813	EPI_ISL_11075935	?	2021-12-01	North America	USA	North Carolina	Pitt County	North America	USA	North Carolina	genome	29842	Human	52	Female	?	AY.39	GK	Molecular Biology Laboratory, Vidant Medical Center	Brody Integrative Genomics Core, East Carolina University	Weihua Huang, Changhong Yin, Kimberly P. Briley, Heather Duncan, John T. Fallon	https://www.gisaid.org/	?	?	2022-01-08	?
hCoV-19/USA/NC-ECU-CORVASEQ-110961264/2021	betacoronavirus	EPI_ISL_8506852	EPI_ISL_11075936	?	2021-12-01	North America	USA	North Carolina	Pitt County	North America	USA	North Carolina	genome	29842	Human	66	Female	?	AY.103	GK	Molecular Biology Laboratory, Vidant Medical Center	Brody Integrative Genomics Core, East Carolina University	Weihua Huang, Changhong Yin, Kimberly P. Briley, Heather Duncan, John T. Fallon	https://www.gisaid.org/	?	?	2022-01-08	?
hCoV-19/USA/NC-ECU-CORVASEQ-110960345/2021	betacoronavirus	EPI_ISL_8506851	EPI_ISL_11075931	?	2021-12-01	North America	USA	North Carolina	Pitt County	North America	USA	North Carolina	genome	29844	Human	57	Female	?	AY.103	GK	Molecular Biology Laboratory, Vidant Medical Center	Brody Integrative Genomics Core, East Carolina University	Weihua Huang, Changhong Yin, Kimberly P. Briley, Heather Duncan, John T. Fallon	https://www.gisaid.org/	?	?	2022-01-08	?
hCoV-19/USA/NC-ECU-CORVASEQ-110960473/2021	betacoronavirus	EPI_ISL_8506859	EPI_ISL_11075929	?	2021-12-01	North America	USA	North Carolina	Pitt County	North America	USA	North Carolina	genome	29841	Human	26	Male	?	AY.103	GK	Molecular Biology Laboratory, Vidant Medical Center	Brody Integrative Genomics Core, East Carolina University	Weihua Huang, Changhong Yin, Kimberly P. Briley, Heather Duncan, John T. Fallon	https://www.gisaid.org/	?	?	2022-01-08	?
hCoV-19/USA/HI-TAMC_955/2021	betacoronavirus	EPI_ISL_11075929	EPI_ISL_8506851	?	2021-12-01	North America	USA	Hawaii		North America	USA	Hawaii	genome	29879	Human	29	Female	?	AY.100	GK	Microbiology Department, Tripler Army Medical Center	Department of Clinical Investigation, Tripler Army Medical Center	Rachael Downham, Amy Garces, Chothika Mekonnen, Cera Tollefsen, Jonathan D'Ambrozio, Lisa Tanioka, Catherine Uyehara	https://www.gisaid.org/	?	?	########	?
hCoV-19/USA/HI-TAMC_952/2021	betacoronavirus	EPI_ISL_11075927	EPI_ISL_8506732	?	2021-12-01	North America	USA	Hawaii		North America	USA	Hawaii	genome	29890	Human	21	Male	?	AY.44	GK	Microbiology Department, Tripler Army Medical Center	Department of Clinical Investigation, Tripler Army Medical Center	Rachael Downham, Amy Garces, Chothika Mekonnen, Cera Tollefsen, Jonathan D'Ambrozio, Lisa Tanioka, Catherine Uyehara	https://www.gisaid.org/	?	?	########	?
hCoV-19/USA/HI-TAMC_957/2021	betacoronavirus	EPI_ISL_11075931	EPI_ISL_8506813	?	2021-12-01	North America	USA	Hawaii		North America	USA	Hawaii	genome	29885	Human	23	Male	?	AY.44	GK	Microbiology Department, Tripler Army Medical Center	Department of Clinical Investigation, Tripler Army Medical Center	Rachael Downham, Amy Garces, Chothika Mekonnen, Cera Tollefsen, Jonathan D'Ambrozio, Lisa Tanioka, Catherine Uyehara	https://www.gisaid.org/	?	?	########	?
hCoV-19/USA/HI-TAMC_961/2021	betacoronavirus	EPI_ISL_11075935	EPI_ISL_8506852	?	2021-12-01	North America	USA	Hawaii		North America	USA	Hawaii	genome	29890	Human	54	Female	?	AY.44	GK	Microbiology Department, Tripler Army Medical Center	Department of Clinical Investigation, Tripler Army Medical Center	Rachael Downham, Amy Garces, Chothika Mekonnen, Cera Tollefsen, Jonathan D'Ambrozio, Lisa Tanioka, Catherine Uyehara	https://www.gisaid.org/	?	?	########	?
hCoV-19/USA/HI-TAMC_962/2021	betacoronavirus	EPI_ISL_11075936	EPI_ISL_8506859	?	2021-12-01	North America	USA	Hawaii		North America	USA	Hawaii	genome	29888	Human	20	Male	?	AY.44	GK	Microbiology Department, Tripler Army Medical Center	Department of Clinical Investigation, Tripler Army Medical Center	Rachael Downham, Amy Garces, Chothika Mekonnen, Cera Tollefsen, Jonathan D'Ambrozio, Lisa Tanioka, Catherine Uyehara	https://www.gisaid.org/	?	?	########	?
hCoV-19/USA/NC-ECU-CORVASEQ-110981016/2021	betacoronavirus	EPI_ISL_8506903	EPI_ISL_11075932	?	2021-12-02	North America	USA	North Carolina	Pitt County	North America	USA	North Carolina	genome	29850	Human	66	Female	?	AY.119.2	GK	Molecular Biology Laboratory, Vidant Medical Center	Brody Integrative Genomics Core, East Carolina University	Weihua Huang, Changhong Yin, Kimberly P. Briley, Heather Duncan, John T. Fallon	https://www.gisaid.org/	?	?	2022-01-08	?
hCoV-19/USA/NC-ECU-CORVASEQ-110982175/2021	betacoronavirus	EPI_ISL_8506846	EPI_ISL_11052461	?	2021-12-02	North America	USA	North Carolina	Pitt County	North America	USA	North Carolina	genome	29844	Human	34	Male	?	AY.103	GK	Molecular Biology Laboratory, Vidant Medical Center	Brody Integrative Genomics Core, East Carolina University	Weihua Huang, Changhong Yin, Kimberly P. Briley, Heather Duncan, John T. Fallon	https://www.gisaid.org/	?	?	2022-01-08	?
hCoV-19/USA/NC-ECU-CORVASEQ-110979089/2021	betacoronavirus	EPI_ISL_8506941	EPI_ISL_11052462	?	2021-12-02	North America	USA	North Carolina	Pitt County	North America	USA	North Carolina	genome	29843	Human	42	Female	?	AY.44	GK	Molecular Biology Laboratory, Vidant Medical Center	Brody Integrative Genomics Core, East Carolina University	Weihua Huang, Changhong Yin, Kimberly P. Briley, Heather Duncan, John T. Fallon	https://www.gisaid.org/	?	?	2022-01-08	?
hCoV-19/USA/HI-TAMC_992/2021	betacoronavirus	EPI_ISL_11052466	EPI_ISL_11052466	?	2021-12-02	North America	USA	Hawaii		North America	USA	Hawaii	genome	29890	Human	26	Male	?	AY.3	GK	Microbiology Department,Tripler Army Medical Center	Department of Clinical Investigation, Tripler Army Medical Center	Rachael Downham, Amy Garces, Chothika Mekonnen, Cera Tollefsen, Jonathan D'Ambrozio, Lisa Tanioka, Catherine Uyehara	https://www.gisaid.org/	?	?	########	?
hCoV-19/USA/HI-TAMC_986/2021	betacoronavirus	EPI_ISL_11052461	EPI_ISL_11075930	?	2021-12-02	North America	USA	Hawaii		North America	USA	Hawaii	genome	29890	Human	25	Male	?	AY.3	GK	Microbiology Department,Tripler Army Medical Center	Department of Clinical Investigation, Tripler Army Medical Center	Rachael Downham, Amy Garces, Chothika Mekonnen, Cera Tollefsen, Jonathan D'Ambrozio, Lisa Tanioka, Catherine Uyehara	https://www.gisaid.org/	?	?	########	?
hCoV-19/USA/HI-TAMC_987/2021	betacoronavirus	EPI_ISL_11052462	EPI_ISL_11075941	?	2021-12-02	North America	USA	Hawaii		North America	USA	Hawaii	genome	29890	Human	20	Female	?	AY.44	GK	Microbiology Department,Tripler Army Medical Center	Department of Clinical Investigation, Tripler Army Medical Center	Rachael Downham, Amy Garces, Chothika Mekonnen, Cera Tollefsen, Jonathan D'Ambrozio, Lisa Tanioka, Catherine Uyehara	https://www.gisaid.org/	?	?	########	?
hCoV-19/USA/NC-ECU-CORVASEQ-110979621/2021	betacoronavirus	EPI_ISL_8507055	EPI_ISL_11075934	?	2021-12-02	North America	USA	North Carolina	Pitt County	North America	USA	North Carolina	genome	29850	Human	39	Female	?	AY.103	GK	Molecular Biology Laboratory, Vidant Medical Center	Brody Integrative Genomics Core, East Carolina University	Weihua Huang, Changhong Yin, Kimberly P. Briley, Heather Duncan, John T. Fallon	https://www.gisaid.org/	?	?	2022-01-08	?
hCoV-19/USA/HI-TAMC_956/2021	betacoronavirus	EPI_ISL_11075930	EPI_ISL_11075933	?	2021-12-02	North America	USA	Hawaii		North America	USA	Hawaii	genome	29890	Human	22	Male	?	AY.44	GK	Microbiology Department, Tripler Army Medical Center	Department of Clinical Investigation, Tripler Army Medical Center	Rachael Downham, Amy Garces, Chothika Mekonnen, Cera Tollefsen, Jonathan D'Ambrozio, Lisa Tanioka, Catherine Uyehara	https://www.gisaid.org/	?	?	########	?
hCoV-19/USA/HI-TAMC_958/2021	betacoronavirus	EPI_ISL_11075932	EPI_ISL_8506903	?	2021-12-02	North America	USA	Hawaii		North America	USA	Hawaii	genome	29893	Human	16	Female	?	AY.98.1	GK	Microbiology Department, Tripler Army Medical Center	Department of Clinical Investigation, Tripler Army Medical Center	Rachael Downham, Amy Garces, Chothika Mekonnen, Cera Tollefsen, Jonathan D'Ambrozio, Lisa Tanioka, Catherine Uyehara	https://www.gisaid.org/	?	?	########	?
hCoV-19/USA/HI-TAMC_959/2021	betacoronavirus	EPI_ISL_11075933	EPI_ISL_8507055	?	2021-12-02	North America	USA	Hawaii		North America	USA	Hawaii	genome	29884	Human	24	Female	?	AY.44	GK	Microbiology Department, Tripler Army Medical Center	Department of Clinical Investigation, Tripler Army Medical Center	Rachael Downham, Amy Garces, Chothika Mekonnen, Cera Tollefsen, Jonathan D'Ambrozio, Lisa Tanioka, Catherine Uyehara	https://www.gisaid.org/	?	?	########	?
hCoV-19/USA/HI-TAMC_960/2021	betacoronavirus	EPI_ISL_11075934	EPI_ISL_8506846	?	2021-12-02	North America	USA	Hawaii		North America	USA	Hawaii	genome	29887	Human	20	Female	?	AY.44	GK	Microbiology Department, Tripler Army Medical Center	Department of Clinical Investigation, Tripler Army Medical Center	Rachael Downham, Amy Garces, Chothika Mekonnen, Cera Tollefsen, Jonathan D'Ambrozio, Lisa Tanioka, Catherine Uyehara	https://www.gisaid.org/	?	?	########	?
hCoV-19/USA/HI-TAMC_967/2021	betacoronavirus	EPI_ISL_11075941	EPI_ISL_8506941	?	2021-12-02	North America	USA	Hawaii		North America	USA	Hawaii	genome	29889	Human	69	Female	?	AY.3	GK	Microbiology Department, Tripler Army Medical Center	Department of Clinical Investigation, Tripler Army Medical Center	Rachael Downham, Amy Garces, Chothika Mekonnen, Cera Tollefsen, Jonathan D'Ambrozio, Lisa Tanioka, Catherine Uyehara	https://www.gisaid.org/	?	?	########	?
hCoV-19/USA/NC-ECU-CORVASEQ-111005730/2021	betacoronavirus	EPI_ISL_8507000	EPI_ISL_7552440	?	2021-12-03	North America	USA	North Carolina	Pitt County	North America	USA	North Carolina	genome	29843	Human	35	Female	?	AY.44	GK	Molecular Biology Laboratory, Vidant Medical Center	Brody Integrative Genomics Core, East Carolina University	Weihua Huang, Changhong Yin, Kimberly P. Briley, Heather Duncan, John T. Fallon	https://www.gisaid.org/	?	?	2022-01-08	?
hCoV-19/USA/NC-ECU-CORVASEQ-111001437/2021	betacoronavirus	EPI_ISL_8506930	EPI_ISL_11052455	?	2021-12-03	North America	USA	North Carolina	Pitt County	North America	USA	North Carolina	genome	29842	Human	48	Female	?	AY.103	GK	Molecular Biology Laboratory, Vidant Medical Center	Brody Integrative Genomics Core, East Carolina University	Weihua Huang, Changhong Yin, Kimberly P. Briley, Heather Duncan, John T. Fallon	https://www.gisaid.org/	?	?	2022-01-08	?
hCoV-19/USA/NC-ECU-CORVASEQ-111003009/2021	betacoronavirus	EPI_ISL_8506919	EPI_ISL_11052457	?	2021-12-03	North America	USA	North Carolina	Pitt County	North America	USA	North Carolina	genome	29842	Human	31	Male	?	AY.44	GK	Molecular Biology Laboratory, Vidant Medical Center	Brody Integrative Genomics Core, East Carolina University	Weihua Huang, Changhong Yin, Kimberly P. Briley, Heather Duncan, John T. Fallon	https://www.gisaid.org/	?	?	2022-01-08	?
hCoV-19/USA/LA-BIE-LSUH002259/2021	betacoronavirus	EPI_ISL_7552440	EPI_ISL_11052465	?	2021-12-03	North America	USA	Louisiana	New Orleans	North America	USA	Louisiana	genome	29766	Human	47	Female	?	BA.1.15	GRA	Ochsner Health	BioInfoExperts	Amy Feehan, Judy Crabtree, Susanna L. Lamers, Rebecca Rose, Ben Lain, Chris Huston, Samual Moot, David J. Nolan, Tessa LaFleur, Julia-Garcia-Diaz, Lucio Miele	https://www.gisaid.org/	?	?	########	?
hCoV-19/USA/HI-TAMC_991/2021	betacoronavirus	EPI_ISL_11052465	EPI_ISL_11052459	?	2021-12-03	North America	USA	Hawaii		North America	USA	Hawaii	genome	29890	Human	28	Male	?	AY.25.1	GK	Microbiology Department,Tripler Army Medical Center	Department of Clinical Investigation, Tripler Army Medical Center	Rachael Downham, Amy Garces, Chothika Mekonnen, Cera Tollefsen, Jonathan D'Ambrozio, Lisa Tanioka, Catherine Uyehara	https://www.gisaid.org/	?	?	########	?
hCoV-19/USA/HI-TAMC_984/2021	betacoronavirus	EPI_ISL_11052459	EPI_ISL_8507000	?	2021-12-03	North America	USA	Hawaii		North America	USA	Hawaii	genome	29889	Human	7	Male	?	AY.25	GK	Microbiology Department,Tripler Army Medical Center	Department of Clinical Investigation, Tripler Army Medical Center	Rachael Downham, Amy Garces, Chothika Mekonnen, Cera Tollefsen, Jonathan D'Ambrozio, Lisa Tanioka, Catherine Uyehara	https://www.gisaid.org/	?	?	########	?
hCoV-19/USA/HI-TAMC_980/2021	betacoronavirus	EPI_ISL_11052455	EPI_ISL_8506930	?	2021-12-03	North America	USA	Hawaii		North America	USA	Hawaii	genome	29890	Human	27	Male	?	AY.44	GK	Microbiology Department,Tripler Army Medical Center	Department of Clinical Investigation, Tripler Army Medical Center	Rachael Downham, Amy Garces, Chothika Mekonnen, Cera Tollefsen, Jonathan D'Ambrozio, Lisa Tanioka, Catherine Uyehara	https://www.gisaid.org/	?	?	########	?
hCoV-19/USA/HI-TAMC_982/2021	betacoronavirus	EPI_ISL_11052457	EPI_ISL_8506919	?	2021-12-03	North America	USA	Hawaii		North America	USA	Hawaii	genome	29890	Human	24	Male	?	AY.44	GK	Microbiology Department,Tripler Army Medical Center	Department of Clinical Investigation, Tripler Army Medical Center	Rachael Downham, Amy Garces, Chothika Mekonnen, Cera Tollefsen, Jonathan D'Ambrozio, Lisa Tanioka, Catherine Uyehara	https://www.gisaid.org/	?	?	########	?
hCoV-19/USA/NC-ECU-CORVASEQ-111010096/2021	betacoronavirus	EPI_ISL_8507009	EPI_ISL_11052454	?	2021-12-04	North America	USA	North Carolina	Pitt County	North America	USA	North Carolina	genome	29846	Human	23	Male	?	AY.118	GK	Molecular Biology Laboratory, Vidant Medical Center	Brody Integrative Genomics Core, East Carolina University	Weihua Huang, Changhong Yin, Kimberly P. Briley, Heather Duncan, John T. Fallon	https://www.gisaid.org/	?	?	2022-01-08	?
hCoV-19/USA/HI-TAMC_981/2021	betacoronavirus	EPI_ISL_11052456	EPI_ISL_11052456	?	2021-12-04	North America	USA	Hawaii		North America	USA	Hawaii	genome	29890	Human	36	Female	?	B.1.617.2	GK	Microbiology Department,Tripler Army Medical Center	Department of Clinical Investigation, Tripler Army Medical Center	Rachael Downham, Amy Garces, Chothika Mekonnen, Cera Tollefsen, Jonathan D'Ambrozio, Lisa Tanioka, Catherine Uyehara	https://www.gisaid.org/	?	?	########	?
hCoV-19/USA/HI-TAMC_979/2021	betacoronavirus	EPI_ISL_11052454	EPI_ISL_8507009	?	2021-12-04	North America	USA	Hawaii		North America	USA	Hawaii	genome	29890	Human	22	Female	?	AY.44	GK	Microbiology Department,Tripler Army Medical Center	Department of Clinical Investigation, Tripler Army Medical Center	Rachael Downham, Amy Garces, Chothika Mekonnen, Cera Tollefsen, Jonathan D'Ambrozio, Lisa Tanioka, Catherine Uyehara	https://www.gisaid.org/	?	?	########	?
hCoV-19/USA/NC-ECU-CORVASEQ-111020684/2021	betacoronavirus	EPI_ISL_8507017	EPI_ISL_8507017	?	2021-12-05	North America	USA	North Carolina	Pitt County	North America	USA	North Carolina	genome	29847	Human	66	Male	?	AY.100	GK	Molecular Biology Laboratory, Vidant Medical Center	Brody Integrative Genomics Core, East Carolina University	Weihua Huang, Changhong Yin, Kimberly P. Briley, Heather Duncan, John T. Fallon	https://www.gisaid.org/	?	?	2022-01-08	?
hCoV-19/USA/NC-ECU-CORVASEQ-111034556/2021	betacoronavirus	EPI_ISL_8507027	EPI_ISL_7616000	?	2021-12-06	North America	USA	North Carolina	Pitt County	North America	USA	North Carolina	genome	29842	Human	40	Female	?	AY.98.1	GK	Molecular Biology Laboratory, Vidant Medical Center	Brody Integrative Genomics Core, East Carolina University	Weihua Huang, Changhong Yin, Kimberly P. Briley, Heather Duncan, John T. Fallon	https://www.gisaid.org/	?	?	2022-01-08	?
hCoV-19/USA/TX-ABS2112060089/2021	betacoronavirus	EPI_ISL_7616000	EPI_ISL_11052450	?	2021-12-06	North America	USA	Texas		North America	USA	Texas	genome	29783	Human	43	Female	?	BA.1.17.2	GRA	Ayass Bioscience LLC	Ayass Bioscience LLC	Mohamad Ammar Ayass, Natalya Griko, Kevin Zhu, Nazanin Taheri, Lina Abi Mosleh	https://www.gisaid.org/	?	?	########	?
hCoV-19/USA/NC-ECU-CORVASEQ-111038746/2021	betacoronavirus	EPI_ISL_8507106	EPI_ISL_11052460	?	2021-12-06	North America	USA	North Carolina	Pitt County	North America	USA	North Carolina	genome	29843	Human	74	Male	?	AY.103	GK	Molecular Biology Laboratory, Vidant Medical Center	Brody Integrative Genomics Core, East Carolina University	Weihua Huang, Changhong Yin, Kimberly P. Briley, Heather Duncan, John T. Fallon	https://www.gisaid.org/	?	?	2022-01-08	?
hCoV-19/USA/NC-ECU-CORVASEQ-111032846/2021	betacoronavirus	EPI_ISL_8507043	EPI_ISL_11052464	?	2021-12-06	North America	USA	North Carolina	Pitt County	North America	USA	North Carolina	genome	29848	Human	17	Female	?	AY.103	GK	Molecular Biology Laboratory, Vidant Medical Center	Brody Integrative Genomics Core, East Carolina University	Weihua Huang, Changhong Yin, Kimberly P. Briley, Heather Duncan, John T. Fallon	https://www.gisaid.org/	?	?	2022-01-08	?
hCoV-19/USA/HI-TAMC_994/2021	betacoronavirus	EPI_ISL_11052468	EPI_ISL_11052468	?	2021-12-06	North America	USA	Hawaii		North America	USA	Hawaii	genome	29890	Human	28	Female	?	AY.44	GK	Microbiology Department,Tripler Army Medical Center	Department of Clinical Investigation, Tripler Army Medical Center	Rachael Downham, Amy Garces, Chothika Mekonnen, Cera Tollefsen, Jonathan D'Ambrozio, Lisa Tanioka, Catherine Uyehara	https://www.gisaid.org/	?	?	########	?
hCoV-19/USA/HI-TAMC_989/2021	betacoronavirus	EPI_ISL_11052464	EPI_ISL_8507043	?	2021-12-06	North America	USA	Hawaii		North America	USA	Hawaii	genome	29890	Human	19	Female	?	AY.44	GK	Microbiology Department,Tripler Army Medical Center	Department of Clinical Investigation, Tripler Army Medical Center	Rachael Downham, Amy Garces, Chothika Mekonnen, Cera Tollefsen, Jonathan D'Ambrozio, Lisa Tanioka, Catherine Uyehara	https://www.gisaid.org/	?	?	########	?
hCoV-19/USA/HI-TAMC_985/2021	betacoronavirus	EPI_ISL_11052460	EPI_ISL_8507106	?	2021-12-06	North America	USA	Hawaii		North America	USA	Hawaii	genome	29890	Human	22	Male	?	AY.44	GK	Microbiology Department,Tripler Army Medical Center	Department of Clinical Investigation, Tripler Army Medical Center	Rachael Downham, Amy Garces, Chothika Mekonnen, Cera Tollefsen, Jonathan D'Ambrozio, Lisa Tanioka, Catherine Uyehara	https://www.gisaid.org/	?	?	########	?
hCoV-19/USA/HI-TAMC_973/2021	betacoronavirus	EPI_ISL_11052450	EPI_ISL_8507027	?	2021-12-06	North America	USA	Hawaii		North America	USA	Hawaii	genome	29890	Human	2	Female	?	AY.44	GK	Microbiology Department,Tripler Army Medical Center	Department of Clinical Investigation, Tripler Army Medical Center	Rachael Downham, Amy Garces, Chothika Mekonnen, Cera Tollefsen, Jonathan D'Ambrozio, Lisa Tanioka, Catherine Uyehara	https://www.gisaid.org/	?	?	########	?
hCoV-19/USA/LA-BIE-LSUH002274/2021	betacoronavirus	EPI_ISL_7799914	EPI_ISL_7799914	?	2021-12-07	North America	USA	Louisiana	Tangipahoa	North America	USA	Louisiana	genome	29787	Human	21	Male	?	BA.1.1	GRA	Ochsner Health	BioInfoExperts	Amy Feehan, Judy Crabtree, Susanna L. Lamers, Rebecca Rose, Ben Lain, Chris Huston, Samual Moot, David J. Nolan, Tessa LaFleur, Julia-Garcia-Diaz, Lucio Miele	https://www.gisaid.org/	?	?	########	?
hCoV-19/USA/NC-ECU-CORVASEQ-111053229/2021	betacoronavirus	EPI_ISL_8507223	EPI_ISL_12690977	?	2021-12-07	North America	USA	North Carolina	Pitt County	North America	USA	North Carolina	genome	29842	Human	41	Female	?	AY.109	GK	Molecular Biology Laboratory, Vidant Medical Center	Brody Integrative Genomics Core, East Carolina University	Weihua Huang, Changhong Yin, Kimberly P. Briley, Heather Duncan, John T. Fallon	https://www.gisaid.org/	?	?	2022-01-08	?
hCoV-19/USA/NC-ECU-CORVASEQ-111055034/2021	betacoronavirus	EPI_ISL_8507085	EPI_ISL_8507085	?	2021-12-07	North America	USA	North Carolina	Pitt County	North America	USA	North Carolina	genome	29852	Human	37	Male	?	AY.44	GK	Molecular Biology Laboratory, Vidant Medical Center	Brody Integrative Genomics Core, East Carolina University	Weihua Huang, Changhong Yin, Kimberly P. Briley, Heather Duncan, John T. Fallon	https://www.gisaid.org/	?	?	2022-01-08	?
hCoV-19/USA/NC-ECU-CORVASEQ-111048187/2021	betacoronavirus	EPI_ISL_8507193	EPI_ISL_8507193	?	2021-12-07	North America	USA	North Carolina	Pitt County	North America	USA	North Carolina	genome	29849	Human	41	Male	?	AY.103	GK	Molecular Biology Laboratory, Vidant Medical Center	Brody Integrative Genomics Core, East Carolina University	Weihua Huang, Changhong Yin, Kimberly P. Briley, Heather Duncan, John T. Fallon	https://www.gisaid.org/	?	?	2022-01-08	?
hCoV-19/USA/IL-LUMC-P7/2021	betacoronavirus	EPI_ISL_12690977	EPI_ISL_8507223	?	2021-12-07	North America	USA	Illinois		North America	USA	Illinois	genome	29867	Human	52	Male	?	AY.117	GK	Susan Baker LAB	Susan Baker LAB	Shuchen Feng, Mudassir Ali, Monika Evdokimova, Gail E. Reid, Nina M. Clark, Susan L. Uprichard and Susan C. Baker	https://www.gisaid.org/	?	?	########	?
hCoV-19/USA/NC-ECU-CORVASEQ-111067440/2021	betacoronavirus	EPI_ISL_8507190	EPI_ISL_8507190	?	2021-12-08	North America	USA	North Carolina	Pitt County	North America	USA	North Carolina	genome	29842	Human	32	Female	?	AY.109	GK	Molecular Biology Laboratory, Vidant Medical Center	Brody Integrative Genomics Core, East Carolina University	Weihua Huang, Changhong Yin, Kimberly P. Briley, Heather Duncan, John T. Fallon	https://www.gisaid.org/	?	?	2022-01-08	?
hCoV-19/USA/GA-BIE-LSUH002293/2021	betacoronavirus	EPI_ISL_7799945	EPI_ISL_7799945	?	2021-12-09	North America	USA	Georgia	Fulton	North America	USA	Georgia	genome	29772	Human	19	Female	?	BA.1.1	GRA	Ochsner Health	BioInfoExperts	Amy Feehan, Judy Crabtree, Susanna L. Lamers, Rebecca Rose, Ben Lain, Chris Huston, Samual Moot, David J. Nolan, Tessa LaFleur, Julia-Garcia-Diaz, Lucio Miele	https://www.gisaid.org/	?	?	########	?
hCoV-19/USA/MA-NEB-b54e-25210/2021	betacoronavirus	EPI_ISL_7859993	EPI_ISL_7859993	?	2021-12-09	North America	USA	Massachusetts	Essex County	North America	USA	Massachusetts	genome	29862	Human	58	Female	?	AY.103	GK	New England Biolabs	New England Biolabs	Kaylinnette Pinet, Luo Sun, Bradley William Langhorst	https://www.gisaid.org/	?	?	########	?
hCoV-19/USA/NC-ECU-CORVASEQ-111085037/2021	betacoronavirus	EPI_ISL_8507334	EPI_ISL_8507233	?	2021-12-09	North America	USA	North Carolina	Pitt County	North America	USA	North Carolina	genome	29843	Human	33	Female	?	AY.109	GK	Molecular Biology Laboratory, Vidant Medical Center	Brody Integrative Genomics Core, East Carolina University	Weihua Huang, Changhong Yin, Kimberly P. Briley, Heather Duncan, John T. Fallon	https://www.gisaid.org/	?	?	2022-01-08	?
hCoV-19/USA/NC-ECU-CORVASEQ-111085163/2021	betacoronavirus	EPI_ISL_8507233	EPI_ISL_8507334	?	2021-12-09	North America	USA	North Carolina	Pitt County	North America	USA	North Carolina	genome	29845	Human	53	Male	?	AY.103	GK	Molecular Biology Laboratory, Vidant Medical Center	Brody Integrative Genomics Core, East Carolina University	Weihua Huang, Changhong Yin, Kimberly P. Briley, Heather Duncan, John T. Fallon	https://www.gisaid.org/	?	?	2022-01-08	?
hCoV-19/USA/KS-MAWD-7467549/2021	betacoronavirus	EPI_ISL_7734583	EPI_ISL_7734583	?	2021-12-10	North America	USA	Kansas		North America	USA	Kansas	genome	29872	Human	45	Male	?	AY.103	GK	MAWD Pathology Group, PA	MAWD Pathology Group, PA	Pradip Manna PhD, Kelli Fayard, Shelby Herner, Matison Lewis, Stephanie Romanowicz	https://www.gisaid.org/	?	?	########	?
hCoV-19/USA/NC-ECU-CORVASEQ-111109319/2021	betacoronavirus	EPI_ISL_8507412	EPI_ISL_8507412	?	2021-12-10	North America	USA	North Carolina	Pitt County	North America	USA	North Carolina	genome	29848	Human	23	Male	?	AY.100	GK	Molecular Biology Laboratory, Vidant Medical Center	Brody Integrative Genomics Core, East Carolina University	Weihua Huang, Changhong Yin, Kimberly P. Briley, Heather Duncan, John T. Fallon	https://www.gisaid.org/	?	?	2022-01-08	?
hCoV-19/USA/NC-ECU-CORVASEQ-111104929/2021	betacoronavirus	EPI_ISL_8507281	EPI_ISL_8507281	?	2021-12-10	North America	USA	North Carolina	Pitt County	North America	USA	North Carolina	genome	29847	Human	46	Female	?	AY.103	GK	Molecular Biology Laboratory, Vidant Medical Center	Brody Integrative Genomics Core, East Carolina University	Weihua Huang, Changhong Yin, Kimberly P. Briley, Heather Duncan, John T. Fallon	https://www.gisaid.org/	?	?	2022-01-08	?
hCoV-19/USA/LA-BIE-LSUH002361/2021	betacoronavirus	EPI_ISL_8083855	EPI_ISL_8083855	?	2021-12-12	North America	USA	Louisiana	Orleans	North America	USA	Louisiana	genome	29765	Human	31	Male	?	BA.1.15	GRA	Ochsner Health	BioInfoExperts	Amy Feehan, Judy Crabtree, Susanna L. Lamers, Rebecca Rose, Ben Lain, Chris Huston, Samual Moot, David J. Nolan, Tessa LaFleur, Julia-Garcia-Diaz, Lucio Miele	https://www.gisaid.org/	?	?	########	?
hCoV-19/USA/NC-ECU-CORVASEQ-111124693/2021	betacoronavirus	EPI_ISL_8507500	EPI_ISL_8507500	?	2021-12-12	North America	USA	North Carolina	Pitt County	North America	USA	North Carolina	genome	29842	Human	32	Female	?	AY.25	GK	Molecular Biology Laboratory, Vidant Medical Center	Brody Integrative Genomics Core, East Carolina University	Weihua Huang, Changhong Yin, Kimberly P. Briley, Heather Duncan, John T. Fallon	https://www.gisaid.org/	?	?	2022-01-08	?
hCoV-19/USA/LA-BIE-LSUH002407/2021	betacoronavirus	EPI_ISL_8083894	EPI_ISL_8083894	?	2021-12-13	North America	USA	Louisiana	Orleans	North America	USA	Louisiana	genome	29765	Human	44	Female	?	BA.1.15	GRA	Ochsner Health	BioInfoExperts	Amy Feehan, Judy Crabtree, Susanna L. Lamers, Rebecca Rose, Ben Lain, Chris Huston, Samual Moot, David J. Nolan, Tessa LaFleur, Julia-Garcia-Diaz, Lucio Miele	https://www.gisaid.org/	?	?	########	?
hCoV-19/USA/LA-BIE-LSUH002315/2021	betacoronavirus	EPI_ISL_8083816	EPI_ISL_8083816	?	2021-12-13	North America	USA	Louisiana	Jefferson	North America	USA	Louisiana	genome	29765	Human	50	Female	?	BA.1.15	GRA	Ochsner Health	BioInfoExperts	Amy Feehan, Judy Crabtree, Susanna L. Lamers, Rebecca Rose, Ben Lain, Chris Huston, Samual Moot, David J. Nolan, Tessa LaFleur, Julia-Garcia-Diaz, Lucio Miele	https://www.gisaid.org/	?	?	########	?
hCoV-19/USA/LA-BIE-LSUH002314/2021	betacoronavirus	EPI_ISL_8083815	EPI_ISL_8083815	?	2021-12-13	North America	USA	Louisiana	St Tammany	North America	USA	Louisiana	genome	29765	Human	59	Male	?	BA.1.1	GRA	Ochsner Health	BioInfoExperts	Amy Feehan, Judy Crabtree, Susanna L. Lamers, Rebecca Rose, Ben Lain, Chris Huston, Samual Moot, David J. Nolan, Tessa LaFleur, Julia-Garcia-Diaz, Lucio Miele	https://www.gisaid.org/	?	?	########	?
hCoV-19/USA/MA-NEB-20a3-25942/2021	betacoronavirus	EPI_ISL_7859994	EPI_ISL_14649229	?	2021-12-13	North America	USA	Massachusetts	Essex County	North America	USA	Massachusetts	genome	29869	Human	47	Female	?	AY.39	GK	New England Biolabs	New England Biolabs	Kaylinnette Pinet, Luo Sun, Bradley William Langhorst	https://www.gisaid.org/	?	?	########	?
hCoV-19/USA/NC-ECU-CORVASEQ-111140874/2021	betacoronavirus	EPI_ISL_8507514	EPI_ISL_7859994	?	2021-12-13	North America	USA	North Carolina	Pitt County	North America	USA	North Carolina	genome	29844	Human	61	Male	?	AY.39	GK	Molecular Biology Laboratory, Vidant Medical Center	Brody Integrative Genomics Core, East Carolina University	Weihua Huang, Changhong Yin, Kimberly P. Briley, Heather Duncan, John T. Fallon	https://www.gisaid.org/	?	?	2022-01-08	?
hCoV-19/USA/NC-ECU-CORVASEQ-111145797/2021	betacoronavirus	EPI_ISL_8507526	EPI_ISL_14649231	?	2021-12-13	North America	USA	North Carolina	Pitt County	North America	USA	North Carolina	genome	29848	Human	39	Male	?	AY.44	GK	Molecular Biology Laboratory, Vidant Medical Center	Brody Integrative Genomics Core, East Carolina University	Weihua Huang, Changhong Yin, Kimberly P. Briley, Heather Duncan, John T. Fallon	https://www.gisaid.org/	?	?	2022-01-08	?
hCoV-19/USA/NC-ECU-CORVASEQ-111140400/2021	betacoronavirus	EPI_ISL_8507521	EPI_ISL_14649230	?	2021-12-13	North America	USA	North Carolina	Pitt County	North America	USA	North Carolina	genome	29843	Human	13	Male	?	AY.44	GK	Molecular Biology Laboratory, Vidant Medical Center	Brody Integrative Genomics Core, East Carolina University	Weihua Huang, Changhong Yin, Kimberly P. Briley, Heather Duncan, John T. Fallon	https://www.gisaid.org/	?	?	2022-01-08	?
hCoV-19/USA/NC-ECU-CORVASEQ-111139895/2021	betacoronavirus	EPI_ISL_8507471	EPI_ISL_8507526	?	2021-12-13	North America	USA	North Carolina	Pitt County	North America	USA	North Carolina	genome	29845	Human	28	Female	?	AY.4	GK	Molecular Biology Laboratory, Vidant Medical Center	Brody Integrative Genomics Core, East Carolina University	Weihua Huang, Changhong Yin, Kimberly P. Briley, Heather Duncan, John T. Fallon	https://www.gisaid.org/	?	?	2022-01-08	?
hCoV-19/USA/NC-ECU-CORVASEQ-111140863/2021	betacoronavirus	EPI_ISL_8507438	EPI_ISL_8507438	?	2021-12-13	North America	USA	North Carolina	Pitt County	North America	USA	North Carolina	genome	29846	Human	41	Male	?	AY.103	GK	Molecular Biology Laboratory, Vidant Medical Center	Brody Integrative Genomics Core, East Carolina University	Weihua Huang, Changhong Yin, Kimberly P. Briley, Heather Duncan, John T. Fallon	https://www.gisaid.org/	?	?	2022-01-08	?
hCoV-19/USA/TN-VUMC-SD_MVU002_O_O1518/2021	betacoronavirus	EPI_ISL_14649229	EPI_ISL_8507471	?	2021-12-13	North America	USA	Tennessee		North America	USA	Tennessee	genome	29875	Human	41	Female	?	AY.3	GK	VUMC Molecular Infectious Diseases Laboratory (MIDL)	Dr. Suman Das Lab, Vanderbilt University Medical Center (VUMC)	Suman B. Pakala, Grant Vestal, Hunter Brown, Desiree Evert, Meghan Shilts, Bookyung Park, Helen Boone, Seesandra Rajagopala, Jonathan E. Schmitz, Suman Das	https://www.gisaid.org/	?	?	########	?
hCoV-19/USA/TN-VUMC-SD_MVU002_O_O1528/2021	betacoronavirus	EPI_ISL_14649230	EPI_ISL_8507514	?	2021-12-13	North America	USA	Tennessee		North America	USA	Tennessee	genome	29858	Human	9	Male	?	AY.100	GK	VUMC Molecular Infectious Diseases Laboratory (MIDL)	Dr. Suman Das Lab, Vanderbilt University Medical Center (VUMC)	Suman B. Pakala, Grant Vestal, Hunter Brown, Desiree Evert, Meghan Shilts, Bookyung Park, Helen Boone, Seesandra Rajagopala, Jonathan E. Schmitz, Suman Das	https://www.gisaid.org/	?	?	########	?
hCoV-19/USA/TN-VUMC-SD_MVU002_O_O1534/2021	betacoronavirus	EPI_ISL_14649231	EPI_ISL_8507521	?	2021-12-13	North America	USA	Tennessee		North America	USA	Tennessee	genome	29863	Human	54	Male	?	AY.44	GK	VUMC Molecular Infectious Diseases Laboratory (MIDL)	Dr. Suman Das Lab, Vanderbilt University Medical Center (VUMC)	Suman B. Pakala, Grant Vestal, Hunter Brown, Desiree Evert, Meghan Shilts, Bookyung Park, Helen Boone, Seesandra Rajagopala, Jonathan E. Schmitz, Suman Das	https://www.gisaid.org/	?	?	########	?
hCoV-19/USA/LA-BIE-LSUH002322/2021	betacoronavirus	EPI_ISL_8083823	EPI_ISL_8083836	?	2021-12-14	North America	USA	Louisiana	Jefferson	North America	USA	Louisiana	genome	29765	Human	29	Female	?	BA.1.20	GRA	Ochsner Health	BioInfoExperts	Amy Feehan, Judy Crabtree, Susanna L. Lamers, Rebecca Rose, Ben Lain, Chris Huston, Samual Moot, David J. Nolan, Tessa LaFleur, Julia-Garcia-Diaz, Lucio Miele	https://www.gisaid.org/	?	?	########	?
hCoV-19/USA/LA-BIE-LSUH002326/2021	betacoronavirus	EPI_ISL_8083826	EPI_ISL_8083823	?	2021-12-14	North America	USA	Louisiana	Orleans	North America	USA	Louisiana	genome	29765	Human	38	Male	?	BA.1.18	GRA	Ochsner Health	BioInfoExperts	Amy Feehan, Judy Crabtree, Susanna L. Lamers, Rebecca Rose, Ben Lain, Chris Huston, Samual Moot, David J. Nolan, Tessa LaFleur, Julia-Garcia-Diaz, Lucio Miele	https://www.gisaid.org/	?	?	########	?
hCoV-19/USA/LA-BIE-LSUH002325/2021	betacoronavirus	EPI_ISL_8083825	EPI_ISL_8083826	?	2021-12-14	North America	USA	Louisiana	St Tammany	North America	USA	Louisiana	genome	29765	Human	53	Female	?	BA.1.18	GRA	Ochsner Health	BioInfoExperts	Amy Feehan, Judy Crabtree, Susanna L. Lamers, Rebecca Rose, Ben Lain, Chris Huston, Samual Moot, David J. Nolan, Tessa LaFleur, Julia-Garcia-Diaz, Lucio Miele	https://www.gisaid.org/	?	?	########	?
hCoV-19/USA/LA-BIE-LSUH002339/2021	betacoronavirus	EPI_ISL_8083835	EPI_ISL_8083825	?	2021-12-14	North America	USA	Louisiana	St Charles	North America	USA	Louisiana	genome	29765	Human	15	Male	?	BA.1.15	GRA	Ochsner Health	BioInfoExperts	Amy Feehan, Judy Crabtree, Susanna L. Lamers, Rebecca Rose, Ben Lain, Chris Huston, Samual Moot, David J. Nolan, Tessa LaFleur, Julia-Garcia-Diaz, Lucio Miele	https://www.gisaid.org/	?	?	########	?
hCoV-19/USA/LA-BIE-LSUH002340/2021	betacoronavirus	EPI_ISL_8083836	EPI_ISL_8083835	?	2021-12-14	North America	USA	Louisiana	St Charles	North America	USA	Louisiana	genome	29767	Human	52	Male	?	BA.1.15	GRA	Ochsner Health	BioInfoExperts	Amy Feehan, Judy Crabtree, Susanna L. Lamers, Rebecca Rose, Ben Lain, Chris Huston, Samual Moot, David J. Nolan, Tessa LaFleur, Julia-Garcia-Diaz, Lucio Miele	https://www.gisaid.org/	?	?	########	?
hCoV-19/USA/LA-BIE-LSUH002354/2021	betacoronavirus	EPI_ISL_8083850	EPI_ISL_8083850	?	2021-12-14	North America	USA	Louisiana	Orleans	North America	USA	Louisiana	genome	29765	Human	60	Female	?	BA.1.1	GRA	Ochsner Health	BioInfoExperts	Amy Feehan, Judy Crabtree, Susanna L. Lamers, Rebecca Rose, Ben Lain, Chris Huston, Samual Moot, David J. Nolan, Tessa LaFleur, Julia-Garcia-Diaz, Lucio Miele	https://www.gisaid.org/	?	?	########	?
hCoV-19/USA/LA-BIE-LSUH002302/2021	betacoronavirus	EPI_ISL_8083804	EPI_ISL_8083804	?	2021-12-14	North America	USA	Louisiana	Orleans	North America	USA	Louisiana	genome	29765	Human	43	Male	?	BA.1.18	GRA	Ochsner Health	BioInfoExperts	Amy Feehan, Judy Crabtree, Susanna L. Lamers, Rebecca Rose, Ben Lain, Chris Huston, Samual Moot, David J. Nolan, Tessa LaFleur, Julia-Garcia-Diaz, Lucio Miele	https://www.gisaid.org/	?	?	########	?
hCoV-19/USA/LA-BIE-LSUH002303/2021	betacoronavirus	EPI_ISL_8083805	EPI_ISL_8083805	?	2021-12-14	North America	USA	Louisiana	Jefferson	North America	USA	Louisiana	genome	29765	Human	34	Female	?	BA.1.1	GRA	Ochsner Health	BioInfoExperts	Amy Feehan, Judy Crabtree, Susanna L. Lamers, Rebecca Rose, Ben Lain, Chris Huston, Samual Moot, David J. Nolan, Tessa LaFleur, Julia-Garcia-Diaz, Lucio Miele	https://www.gisaid.org/	?	?	########	?
hCoV-19/USA/LA-BIE-LSUH002321/2021	betacoronavirus	EPI_ISL_8083822	EPI_ISL_8083822	?	2021-12-14	North America	USA	Louisiana	St Charles	North America	USA	Louisiana	genome	29765	Human	54	Female	?	BA.1.15	GRA	Ochsner Health	BioInfoExperts	Amy Feehan, Judy Crabtree, Susanna L. Lamers, Rebecca Rose, Ben Lain, Chris Huston, Samual Moot, David J. Nolan, Tessa LaFleur, Julia-Garcia-Diaz, Lucio Miele	https://www.gisaid.org/	?	?	########	?
hCoV-19/USA/MA-NEB-fa0d-26119/2021	betacoronavirus	EPI_ISL_7859995	EPI_ISL_11074317	?	2021-12-14	North America	USA	Massachusetts	Essex County	North America	USA	Massachusetts	genome	29869	Human	52	Male	?	AY.103	GK	New England Biolabs	New England Biolabs	Kaylinnette Pinet, Luo Sun, Bradley William Langhorst	https://www.gisaid.org/	?	?	########	?
hCoV-19/USA/NC-ECU-CORVASEQ-111158004/2021	betacoronavirus	EPI_ISL_8507606	EPI_ISL_14649162	?	2021-12-14	North America	USA	North Carolina	Pitt County	North America	USA	North Carolina	genome	29846	Human	48	Male	?	AY.100	GK	Molecular Biology Laboratory, Vidant Medical Center	Brody Integrative Genomics Core, East Carolina University	Weihua Huang, Changhong Yin, Kimberly P. Briley, Heather Duncan, John T. Fallon	https://www.gisaid.org/	?	?	2022-01-08	?
hCoV-19/USA/HI-TAMC_1008/2021	betacoronavirus	EPI_ISL_11074317	EPI_ISL_7859995	?	2021-12-14	North America	USA	Hawaii		North America	USA	Hawaii	genome	29888	Human	24	Male	?	AY.103	GK	Microbiology Department, Tripler Army Medical Center	Department of Clinical Investigation, Tripler Army Medical Center	Rachael Downham, Amy Garces, Chothika Mekonnen, Cera Tollefsen, Jonathan D'Ambrozio, Lisa Tanioka, Catherine Uyehara	https://www.gisaid.org/	?	?	########	?
hCoV-19/USA/TN-VUMC-SD_MVU002_O_O1282/2021	betacoronavirus	EPI_ISL_14649159	EPI_ISL_14649159	?	2021-12-14	North America	USA	Tennessee		North America	USA	Tennessee	genome	29863	Human	40	Female	?	AY.103	GK	VUMC Molecular Infectious Diseases Laboratory (MIDL)	Dr. Suman Das Lab, Vanderbilt University Medical Center (VUMC)	Suman B. Pakala, Grant Vestal, Hunter Brown, Desiree Evert, Meghan Shilts, Bookyung Park, Helen Boone, Seesandra Rajagopala, Jonathan E. Schmitz, Suman Das	https://www.gisaid.org/	?	?	########	?
hCoV-19/USA/TN-VUMC-SD_MVU002_O_O1284/2021	betacoronavirus	EPI_ISL_14649160	EPI_ISL_14649161	?	2021-12-14	North America	USA	Tennessee		North America	USA	Tennessee	genome	29856	Human	56	Female	?	B.1.617.2	GK	VUMC Molecular Infectious Diseases Laboratory (MIDL)	Dr. Suman Das Lab, Vanderbilt University Medical Center (VUMC)	Suman B. Pakala, Grant Vestal, Hunter Brown, Desiree Evert, Meghan Shilts, Bookyung Park, Helen Boone, Seesandra Rajagopala, Jonathan E. Schmitz, Suman Das	https://www.gisaid.org/	?	?	########	?
hCoV-19/USA/TN-VUMC-SD_MVU002_O_O1287/2021	betacoronavirus	EPI_ISL_14649161	EPI_ISL_14649220	?	2021-12-14	North America	USA	Tennessee		North America	USA	Tennessee	genome	29859	Human	56	Female	?	AY.122	GK	VUMC Molecular Infectious Diseases Laboratory (MIDL)	Dr. Suman Das Lab, Vanderbilt University Medical Center (VUMC)	Suman B. Pakala, Grant Vestal, Hunter Brown, Desiree Evert, Meghan Shilts, Bookyung Park, Helen Boone, Seesandra Rajagopala, Jonathan E. Schmitz, Suman Das	https://www.gisaid.org/	?	?	########	?
hCoV-19/USA/TN-VUMC-SD_MVU002_O_O1290/2021	betacoronavirus	EPI_ISL_14649162	EPI_ISL_14649238	?	2021-12-14	North America	USA	Tennessee		North America	USA	Tennessee	genome	29886	Human	59	Male	?	AY.116.1	GK	VUMC Molecular Infectious Diseases Laboratory (MIDL)	Dr. Suman Das Lab, Vanderbilt University Medical Center (VUMC)	Suman B. Pakala, Grant Vestal, Hunter Brown, Desiree Evert, Meghan Shilts, Bookyung Park, Helen Boone, Seesandra Rajagopala, Jonathan E. Schmitz, Suman Das	https://www.gisaid.org/	?	?	########	?
hCoV-19/USA/TN-VUMC-SD_MVU002_O_O1293/2021	betacoronavirus	EPI_ISL_14649163	EPI_ISL_14649224	?	2021-12-14	North America	USA	Tennessee		North America	USA	Tennessee	genome	29851	Human	85	Female	?	AY.100	GK	VUMC Molecular Infectious Diseases Laboratory (MIDL)	Dr. Suman Das Lab, Vanderbilt University Medical Center (VUMC)	Suman B. Pakala, Grant Vestal, Hunter Brown, Desiree Evert, Meghan Shilts, Bookyung Park, Helen Boone, Seesandra Rajagopala, Jonathan E. Schmitz, Suman Das	https://www.gisaid.org/	?	?	########	?
hCoV-19/USA/TN-VUMC-SD_MVU002_O_O1478/2021	betacoronavirus	EPI_ISL_14649220	EPI_ISL_14649160	?	2021-12-14	North America	USA	Tennessee		North America	USA	Tennessee	genome	29859	Human	21	Male	?	AY.44	GK	VUMC Molecular Infectious Diseases Laboratory (MIDL)	Dr. Suman Das Lab, Vanderbilt University Medical Center (VUMC)	Suman B. Pakala, Grant Vestal, Hunter Brown, Desiree Evert, Meghan Shilts, Bookyung Park, Helen Boone, Seesandra Rajagopala, Jonathan E. Schmitz, Suman Das	https://www.gisaid.org/	?	?	########	?
hCoV-19/USA/TN-VUMC-SD_MVU002_O_O1491/2021	betacoronavirus	EPI_ISL_14649224	EPI_ISL_14649163	?	2021-12-14	North America	USA	Tennessee		North America	USA	Tennessee	genome	29858	Human	46	Female	?	AY.103	GK	VUMC Molecular Infectious Diseases Laboratory (MIDL)	Dr. Suman Das Lab, Vanderbilt University Medical Center (VUMC)	Suman B. Pakala, Grant Vestal, Hunter Brown, Desiree Evert, Meghan Shilts, Bookyung Park, Helen Boone, Seesandra Rajagopala, Jonathan E. Schmitz, Suman Das	https://www.gisaid.org/	?	?	########	?
hCoV-19/USA/TN-VUMC-SD_MVU002_O_O1560/2021	betacoronavirus	EPI_ISL_14649237	EPI_ISL_14649237	?	2021-12-14	North America	USA	Tennessee		North America	USA	Tennessee	genome	29849	Human	67	Female	?	AY.100	GK	VUMC Molecular Infectious Diseases Laboratory (MIDL)	Dr. Suman Das Lab, Vanderbilt University Medical Center (VUMC)	Suman B. Pakala, Grant Vestal, Hunter Brown, Desiree Evert, Meghan Shilts, Bookyung Park, Helen Boone, Seesandra Rajagopala, Jonathan E. Schmitz, Suman Das	https://www.gisaid.org/	?	?	########	?
hCoV-19/USA/TN-VUMC-SD_MVU002_O_O1565/2021	betacoronavirus	EPI_ISL_14649238	EPI_ISL_8507606	?	2021-12-14	North America	USA	Tennessee		North America	USA	Tennessee	genome	29859	Human	22	Female	?	AY.100	GK	VUMC Molecular Infectious Diseases Laboratory (MIDL)	Dr. Suman Das Lab, Vanderbilt University Medical Center (VUMC)	Suman B. Pakala, Grant Vestal, Hunter Brown, Desiree Evert, Meghan Shilts, Bookyung Park, Helen Boone, Seesandra Rajagopala, Jonathan E. Schmitz, Suman Das	https://www.gisaid.org/	?	?	########	?
hCoV-19/USA/LA-BIE-LSUH002337/2021	betacoronavirus	EPI_ISL_8083833	EPI_ISL_8083833	?	2021-12-15	North America	USA	Louisiana	St Tammany	North America	USA	Louisiana	genome	29765	Human	55	Female	?	BA.1.15	GRA	Ochsner Health	BioInfoExperts	Amy Feehan, Judy Crabtree, Susanna L. Lamers, Rebecca Rose, Ben Lain, Chris Huston, Samual Moot, David J. Nolan, Tessa LaFleur, Julia-Garcia-Diaz, Lucio Miele	https://www.gisaid.org/	?	?	########	?
hCoV-19/USA/LA-BIE-LSUH002333/2021	betacoronavirus	EPI_ISL_8083832	EPI_ISL_8083832	?	2021-12-15	North America	USA	Louisiana	St Charles	North America	USA	Louisiana	genome	29765	Human	57	Female	?	BA.1.1	GRA	Ochsner Health	BioInfoExperts	Amy Feehan, Judy Crabtree, Susanna L. Lamers, Rebecca Rose, Ben Lain, Chris Huston, Samual Moot, David J. Nolan, Tessa LaFleur, Julia-Garcia-Diaz, Lucio Miele	https://www.gisaid.org/	?	?	########	?
hCoV-19/USA/LA-BIE-LSUH002343/2021	betacoronavirus	EPI_ISL_8083839	EPI_ISL_8083839	?	2021-12-15	North America	USA	Louisiana	Orleans	North America	USA	Louisiana	genome	29765	Human	22	Male	?	BA.1.1	GRA	Ochsner Health	BioInfoExperts	Amy Feehan, Judy Crabtree, Susanna L. Lamers, Rebecca Rose, Ben Lain, Chris Huston, Samual Moot, David J. Nolan, Tessa LaFleur, Julia-Garcia-Diaz, Lucio Miele	https://www.gisaid.org/	?	?	########	?
hCoV-19/USA/LA-BIE-LSUH002347/2021	betacoronavirus	EPI_ISL_8083843	EPI_ISL_8083843	?	2021-12-15	North America	USA	Louisiana	Orleans	North America	USA	Louisiana	genome	29765	Human	76	Female	?	BA.1.1	GRA	Ochsner Health	BioInfoExperts	Amy Feehan, Judy Crabtree, Susanna L. Lamers, Rebecca Rose, Ben Lain, Chris Huston, Samual Moot, David J. Nolan, Tessa LaFleur, Julia-Garcia-Diaz, Lucio Miele	https://www.gisaid.org/	?	?	########	?
hCoV-19/USA/LA-BIE-LSUH002359/2021	betacoronavirus	EPI_ISL_8083854	EPI_ISL_8083854	?	2021-12-15	North America	USA	Louisiana	Orleans	North America	USA	Louisiana	genome	29765	Human	35	Female	?	BA.1.15	GRA	Ochsner Health	BioInfoExperts	Amy Feehan, Judy Crabtree, Susanna L. Lamers, Rebecca Rose, Ben Lain, Chris Huston, Samual Moot, David J. Nolan, Tessa LaFleur, Julia-Garcia-Diaz, Lucio Miele	https://www.gisaid.org/	?	?	########	?
hCoV-19/USA/LA-BIE-LSUH002373/2021	betacoronavirus	EPI_ISL_8083864	EPI_ISL_8083864	?	2021-12-15	North America	USA	Louisiana	Jefferson	North America	USA	Louisiana	genome	29765	Human	58	Male	?	BA.1.15	GRA	Ochsner Health	BioInfoExperts	Amy Feehan, Judy Crabtree, Susanna L. Lamers, Rebecca Rose, Ben Lain, Chris Huston, Samual Moot, David J. Nolan, Tessa LaFleur, Julia-Garcia-Diaz, Lucio Miele	https://www.gisaid.org/	?	?	########	?
hCoV-19/USA/LA-BIE-LSUH002369/2021	betacoronavirus	EPI_ISL_8083860	EPI_ISL_8083860	?	2021-12-15	North America	USA	Louisiana	Plaquemines	North America	USA	Louisiana	genome	29765	Human	21	Female	?	BA.1.15	GRA	Ochsner Health	BioInfoExperts	Amy Feehan, Judy Crabtree, Susanna L. Lamers, Rebecca Rose, Ben Lain, Chris Huston, Samual Moot, David J. Nolan, Tessa LaFleur, Julia-Garcia-Diaz, Lucio Miele	https://www.gisaid.org/	?	?	########	?
hCoV-19/USA/LA-BIE-LSUH002376/2021	betacoronavirus	EPI_ISL_8083867	EPI_ISL_8083867	?	2021-12-15	North America	USA	Louisiana	Orleans	North America	USA	Louisiana	genome	29765	Human	39	Male	?	BA.1.1	GRA	Ochsner Health	BioInfoExperts	Amy Feehan, Judy Crabtree, Susanna L. Lamers, Rebecca Rose, Ben Lain, Chris Huston, Samual Moot, David J. Nolan, Tessa LaFleur, Julia-Garcia-Diaz, Lucio Miele	https://www.gisaid.org/	?	?	########	?
hCoV-19/USA/LA-BIE-LSUH002379/2021	betacoronavirus	EPI_ISL_8083870	EPI_ISL_8083870	?	2021-12-15	North America	USA	Louisiana	Orleans	North America	USA	Louisiana	genome	29765	Human	46	Male	?	BA.1.15	GRA	Ochsner Health	BioInfoExperts	Amy Feehan, Judy Crabtree, Susanna L. Lamers, Rebecca Rose, Ben Lain, Chris Huston, Samual Moot, David J. Nolan, Tessa LaFleur, Julia-Garcia-Diaz, Lucio Miele	https://www.gisaid.org/	?	?	########	?
hCoV-19/USA/LA-BIE-LSUH002410/2021	betacoronavirus	EPI_ISL_8083896	EPI_ISL_8083896	?	2021-12-15	North America	USA	Louisiana	Orleans	North America	USA	Louisiana	genome	29765	Human	47	Male	?	BA.1.15	GRA	Ochsner Health	BioInfoExperts	Amy Feehan, Judy Crabtree, Susanna L. Lamers, Rebecca Rose, Ben Lain, Chris Huston, Samual Moot, David J. Nolan, Tessa LaFleur, Julia-Garcia-Diaz, Lucio Miele	https://www.gisaid.org/	?	?	########	?
hCoV-19/USA/LA-BIE-LSUH002377/2021	betacoronavirus	EPI_ISL_8083868	EPI_ISL_8083868	?	2021-12-15	North America	USA	Louisiana	Jefferson	North America	USA	Louisiana	genome	29765	Human	53	Male	?	BA.1.15	GRA	Ochsner Health	BioInfoExperts	Amy Feehan, Judy Crabtree, Susanna L. Lamers, Rebecca Rose, Ben Lain, Chris Huston, Samual Moot, David J. Nolan, Tessa LaFleur, Julia-Garcia-Diaz, Lucio Miele	https://www.gisaid.org/	?	?	########	?
hCoV-19/USA/TN-VUMC-SD_MVU002_O_O1078/2021	betacoronavirus	EPI_ISL_14649086	EPI_ISL_14649184	?	2021-12-15	North America	USA	Tennessee		North America	USA	Tennessee	genome	29853	Human	2	Male	?	AY.44	GK	VUMC Molecular Infectious Diseases Laboratory (MIDL)	Dr. Suman Das Lab, Vanderbilt University Medical Center (VUMC)	Suman B. Pakala, Grant Vestal, Hunter Brown, Desiree Evert, Meghan Shilts, Bookyung Park, Helen Boone, Seesandra Rajagopala, Jonathan E. Schmitz, Suman Das	https://www.gisaid.org/	?	?	########	?
hCoV-19/USA/TN-VUMC-SD_MVU002_O_O1084/2021	betacoronavirus	EPI_ISL_14649088	EPI_ISL_14649182	?	2021-12-15	North America	USA	Tennessee		North America	USA	Tennessee	genome	29866	Human	36	Female	?	AY.103	GK	VUMC Molecular Infectious Diseases Laboratory (MIDL)	Dr. Suman Das Lab, Vanderbilt University Medical Center (VUMC)	Suman B. Pakala, Grant Vestal, Hunter Brown, Desiree Evert, Meghan Shilts, Bookyung Park, Helen Boone, Seesandra Rajagopala, Jonathan E. Schmitz, Suman Das	https://www.gisaid.org/	?	?	########	?
hCoV-19/USA/TN-VUMC-SD_MVU002_O_O1311/2021	betacoronavirus	EPI_ISL_14649168	EPI_ISL_14649234	?	2021-12-15	North America	USA	Tennessee		North America	USA	Tennessee	genome	29851	Human	25	Female	?	AY.25	GK	VUMC Molecular Infectious Diseases Laboratory (MIDL)	Dr. Suman Das Lab, Vanderbilt University Medical Center (VUMC)	Suman B. Pakala, Grant Vestal, Hunter Brown, Desiree Evert, Meghan Shilts, Bookyung Park, Helen Boone, Seesandra Rajagopala, Jonathan E. Schmitz, Suman Das	https://www.gisaid.org/	?	?	########	?
hCoV-19/USA/TN-VUMC-SD_MVU002_O_O1364/2021	betacoronavirus	EPI_ISL_14649182	EPI_ISL_14649191	?	2021-12-15	North America	USA	Tennessee		North America	USA	Tennessee	genome	29883	Human	50	Male	?	AY.44	GK	VUMC Molecular Infectious Diseases Laboratory (MIDL)	Dr. Suman Das Lab, Vanderbilt University Medical Center (VUMC)	Suman B. Pakala, Grant Vestal, Hunter Brown, Desiree Evert, Meghan Shilts, Bookyung Park, Helen Boone, Seesandra Rajagopala, Jonathan E. Schmitz, Suman Das	https://www.gisaid.org/	?	?	########	?
hCoV-19/USA/TN-VUMC-SD_MVU002_O_O1370/2021	betacoronavirus	EPI_ISL_14649184	EPI_ISL_14649088	?	2021-12-15	North America	USA	Tennessee		North America	USA	Tennessee	genome	29886	Human	8	Male	?	AY.100	GK	VUMC Molecular Infectious Diseases Laboratory (MIDL)	Dr. Suman Das Lab, Vanderbilt University Medical Center (VUMC)	Suman B. Pakala, Grant Vestal, Hunter Brown, Desiree Evert, Meghan Shilts, Bookyung Park, Helen Boone, Seesandra Rajagopala, Jonathan E. Schmitz, Suman Das	https://www.gisaid.org/	?	?	########	?
hCoV-19/USA/TN-VUMC-SD_MVU002_O_O1393/2021	betacoronavirus	EPI_ISL_14649191	EPI_ISL_14649203	?	2021-12-15	North America	USA	Tennessee		North America	USA	Tennessee	genome	29878	Human	66	Male	?	AY.39	GK	VUMC Molecular Infectious Diseases Laboratory (MIDL)	Dr. Suman Das Lab, Vanderbilt University Medical Center (VUMC)	Suman B. Pakala, Grant Vestal, Hunter Brown, Desiree Evert, Meghan Shilts, Bookyung Park, Helen Boone, Seesandra Rajagopala, Jonathan E. Schmitz, Suman Das	https://www.gisaid.org/	?	?	########	?
hCoV-19/USA/TN-VUMC-SD_MVU002_O_O1428/2021	betacoronavirus	EPI_ISL_14649203	EPI_ISL_14649086	?	2021-12-15	North America	USA	Tennessee		North America	USA	Tennessee	genome	29859	Human	16	Female	?	AY.3	GK	VUMC Molecular Infectious Diseases Laboratory (MIDL)	Dr. Suman Das Lab, Vanderbilt University Medical Center (VUMC)	Suman B. Pakala, Grant Vestal, Hunter Brown, Desiree Evert, Meghan Shilts, Bookyung Park, Helen Boone, Seesandra Rajagopala, Jonathan E. Schmitz, Suman Das	https://www.gisaid.org/	?	?	########	?
hCoV-19/USA/TN-VUMC-SD_MVU002_O_O1545/2021	betacoronavirus	EPI_ISL_14649234	EPI_ISL_14649168	?	2021-12-15	North America	USA	Tennessee		North America	USA	Tennessee	genome	29881	Human	25	Female	?	AY.103	GK	VUMC Molecular Infectious Diseases Laboratory (MIDL)	Dr. Suman Das Lab, Vanderbilt University Medical Center (VUMC)	Suman B. Pakala, Grant Vestal, Hunter Brown, Desiree Evert, Meghan Shilts, Bookyung Park, Helen Boone, Seesandra Rajagopala, Jonathan E. Schmitz, Suman Das	https://www.gisaid.org/	?	?	########	?
hCoV-19/USA/LA-BIE-LSUH002330/2021	betacoronavirus	EPI_ISL_8083830	EPI_ISL_8083830	?	2021-12-16	North America	USA	Louisiana	Orleans	North America	USA	Louisiana	genome	29765	Human	30	Female	?	BA.1.15	GRA	Ochsner Health	BioInfoExperts	Amy Feehan, Judy Crabtree, Susanna L. Lamers, Rebecca Rose, Ben Lain, Chris Huston, Samual Moot, David J. Nolan, Tessa LaFleur, Julia-Garcia-Diaz, Lucio Miele	https://www.gisaid.org/	?	?	########	?
hCoV-19/USA/LA-BIE-LSUH002348/2021	betacoronavirus	EPI_ISL_8083844	EPI_ISL_8083844	?	2021-12-16	North America	USA	Louisiana	Jefferson	North America	USA	Louisiana	genome	29765	Human	30	Male	?	BA.1.1	GRA	Ochsner Health	BioInfoExperts	Amy Feehan, Judy Crabtree, Susanna L. Lamers, Rebecca Rose, Ben Lain, Chris Huston, Samual Moot, David J. Nolan, Tessa LaFleur, Julia-Garcia-Diaz, Lucio Miele	https://www.gisaid.org/	?	?	########	?
hCoV-19/USA/LA-BIE-LSUH002350/2021	betacoronavirus	EPI_ISL_8083846	EPI_ISL_8083846	?	2021-12-16	North America	USA	Louisiana	Orleans	North America	USA	Louisiana	genome	29765	Human	23	Male	?	BA.1.15	GRA	Ochsner Health	BioInfoExperts	Amy Feehan, Judy Crabtree, Susanna L. Lamers, Rebecca Rose, Ben Lain, Chris Huston, Samual Moot, David J. Nolan, Tessa LaFleur, Julia-Garcia-Diaz, Lucio Miele	https://www.gisaid.org/	?	?	########	?
hCoV-19/USA/LA-BIE-LSUH002356/2021	betacoronavirus	EPI_ISL_8083852	EPI_ISL_8083852	?	2021-12-16	North America	USA	Louisiana	Jefferson	North America	USA	Louisiana	genome	29765	Human	22	Female	?	BA.1.15	GRA	Ochsner Health	BioInfoExperts	Amy Feehan, Judy Crabtree, Susanna L. Lamers, Rebecca Rose, Ben Lain, Chris Huston, Samual Moot, David J. Nolan, Tessa LaFleur, Julia-Garcia-Diaz, Lucio Miele	https://www.gisaid.org/	?	?	########	?
hCoV-19/USA/LA-BIE-LSUH002384/2021	betacoronavirus	EPI_ISL_8083873	EPI_ISL_8083873	?	2021-12-16	North America	USA	Louisiana	Orleans	North America	USA	Louisiana	genome	29765	Human	22	Male	?	BA.1.15	GRA	Ochsner Health	BioInfoExperts	Amy Feehan, Judy Crabtree, Susanna L. Lamers, Rebecca Rose, Ben Lain, Chris Huston, Samual Moot, David J. Nolan, Tessa LaFleur, Julia-Garcia-Diaz, Lucio Miele	https://www.gisaid.org/	?	?	########	?
hCoV-19/USA/NC-ECU-CORVASEQ-111193285/2021	betacoronavirus	EPI_ISL_8507710	EPI_ISL_14649185	?	2021-12-16	North America	USA	North Carolina	Pitt County	North America	USA	North Carolina	genome	29843	Human	54	Female	?	AY.100	GK	Molecular Biology Laboratory, Vidant Medical Center	Brody Integrative Genomics Core, East Carolina University	Weihua Huang, Changhong Yin, Kimberly P. Briley, Heather Duncan, John T. Fallon	https://www.gisaid.org/	?	?	2022-01-08	?
hCoV-19/USA/NC-ECU-CORVASEQ-111203493/2021	betacoronavirus	EPI_ISL_8507705	EPI_ISL_14649236	?	2021-12-16	North America	USA	North Carolina	Pitt County	North America	USA	North Carolina	genome	29845	Human	14	Female	?	AY.103	GK	Molecular Biology Laboratory, Vidant Medical Center	Brody Integrative Genomics Core, East Carolina University	Weihua Huang, Changhong Yin, Kimberly P. Briley, Heather Duncan, John T. Fallon	https://www.gisaid.org/	?	?	2022-01-08	?
hCoV-19/USA/NC-ECU-CORVASEQ-111200561/2021	betacoronavirus	EPI_ISL_8507651	EPI_ISL_14649137	?	2021-12-16	North America	USA	North Carolina	Pitt County	North America	USA	North Carolina	genome	29842	Human	25	Male	?	AY.100	GK	Molecular Biology Laboratory, Vidant Medical Center	Brody Integrative Genomics Core, East Carolina University	Weihua Huang, Changhong Yin, Kimberly P. Briley, Heather Duncan, John T. Fallon	https://www.gisaid.org/	?	?	2022-01-08	?
hCoV-19/USA/TN-VUMC-SD_MVU002_O_O1229/2021	betacoronavirus	EPI_ISL_14649135	EPI_ISL_14649217	?	2021-12-16	North America	USA	Tennessee		North America	USA	Tennessee	genome	29859	Human	65	Male	?	AY.44	GK	VUMC Molecular Infectious Diseases Laboratory (MIDL)	Dr. Suman Das Lab, Vanderbilt University Medical Center (VUMC)	Suman B. Pakala, Grant Vestal, Hunter Brown, Desiree Evert, Meghan Shilts, Bookyung Park, Helen Boone, Seesandra Rajagopala, Jonathan E. Schmitz, Suman Das	https://www.gisaid.org/	?	?	########	?
hCoV-19/USA/TN-VUMC-SD_MVU002_O_O1236/2021	betacoronavirus	EPI_ISL_14649137	EPI_ISL_14649186	?	2021-12-16	North America	USA	Tennessee		North America	USA	Tennessee	genome	29878	Human	48	Male	?	AY.3	GK	VUMC Molecular Infectious Diseases Laboratory (MIDL)	Dr. Suman Das Lab, Vanderbilt University Medical Center (VUMC)	Suman B. Pakala, Grant Vestal, Hunter Brown, Desiree Evert, Meghan Shilts, Bookyung Park, Helen Boone, Seesandra Rajagopala, Jonathan E. Schmitz, Suman Das	https://www.gisaid.org/	?	?	########	?
hCoV-19/USA/TN-VUMC-SD_MVU002_O_O1244/2021	betacoronavirus	EPI_ISL_14649141	EPI_ISL_14649144	?	2021-12-16	North America	USA	Tennessee		North America	USA	Tennessee	genome	29859	Human	42	Female	?	B.1.617.2	GK	VUMC Molecular Infectious Diseases Laboratory (MIDL)	Dr. Suman Das Lab, Vanderbilt University Medical Center (VUMC)	Suman B. Pakala, Grant Vestal, Hunter Brown, Desiree Evert, Meghan Shilts, Bookyung Park, Helen Boone, Seesandra Rajagopala, Jonathan E. Schmitz, Suman Das	https://www.gisaid.org/	?	?	########	?
hCoV-19/USA/TN-VUMC-SD_MVU002_O_O1247/2021	betacoronavirus	EPI_ISL_14649143	EPI_ISL_14649135	?	2021-12-16	North America	USA	Tennessee		North America	USA	Tennessee	genome	29859	Human	42	Female	?	AY.25	GK	VUMC Molecular Infectious Diseases Laboratory (MIDL)	Dr. Suman Das Lab, Vanderbilt University Medical Center (VUMC)	Suman B. Pakala, Grant Vestal, Hunter Brown, Desiree Evert, Meghan Shilts, Bookyung Park, Helen Boone, Seesandra Rajagopala, Jonathan E. Schmitz, Suman Das	https://www.gisaid.org/	?	?	########	?
hCoV-19/USA/TN-VUMC-SD_MVU002_O_O1252/2021	betacoronavirus	EPI_ISL_14649144	EPI_ISL_14649141	?	2021-12-16	North America	USA	Tennessee		North America	USA	Tennessee	genome	29862	Human	8	Male	?	AY.103	GK	VUMC Molecular Infectious Diseases Laboratory (MIDL)	Dr. Suman Das Lab, Vanderbilt University Medical Center (VUMC)	Suman B. Pakala, Grant Vestal, Hunter Brown, Desiree Evert, Meghan Shilts, Bookyung Park, Helen Boone, Seesandra Rajagopala, Jonathan E. Schmitz, Suman Das	https://www.gisaid.org/	?	?	########	?
hCoV-19/USA/TN-VUMC-SD_MVU002_O_O1253/2021	betacoronavirus	EPI_ISL_14649145	EPI_ISL_14649143	?	2021-12-16	North America	USA	Tennessee		North America	USA	Tennessee	genome	29859	Human	37	Female	?	AY.103	GK	VUMC Molecular Infectious Diseases Laboratory (MIDL)	Dr. Suman Das Lab, Vanderbilt University Medical Center (VUMC)	Suman B. Pakala, Grant Vestal, Hunter Brown, Desiree Evert, Meghan Shilts, Bookyung Park, Helen Boone, Seesandra Rajagopala, Jonathan E. Schmitz, Suman Das	https://www.gisaid.org/	?	?	########	?
hCoV-19/USA/TN-VUMC-SD_MVU002_O_O1258/2021	betacoronavirus	EPI_ISL_14649148	EPI_ISL_14649145	?	2021-12-16	North America	USA	Tennessee		North America	USA	Tennessee	genome	29859	Human	23	Male	?	AY.103	GK	VUMC Molecular Infectious Diseases Laboratory (MIDL)	Dr. Suman Das Lab, Vanderbilt University Medical Center (VUMC)	Suman B. Pakala, Grant Vestal, Hunter Brown, Desiree Evert, Meghan Shilts, Bookyung Park, Helen Boone, Seesandra Rajagopala, Jonathan E. Schmitz, Suman Das	https://www.gisaid.org/	?	?	########	?
hCoV-19/USA/TN-VUMC-SD_MVU002_O_O1263/2021	betacoronavirus	EPI_ISL_14649150	EPI_ISL_14649148	?	2021-12-16	North America	USA	Tennessee		North America	USA	Tennessee	genome	29845	Human	28	Female	?	AY.25.1	GK	VUMC Molecular Infectious Diseases Laboratory (MIDL)	Dr. Suman Das Lab, Vanderbilt University Medical Center (VUMC)	Suman B. Pakala, Grant Vestal, Hunter Brown, Desiree Evert, Meghan Shilts, Bookyung Park, Helen Boone, Seesandra Rajagopala, Jonathan E. Schmitz, Suman Das	https://www.gisaid.org/	?	?	########	?
hCoV-19/USA/TN-VUMC-SD_MVU002_O_O1266/2021	betacoronavirus	EPI_ISL_14649151	EPI_ISL_14649195	?	2021-12-16	North America	USA	Tennessee		North America	USA	Tennessee	genome	29850	Human	20	Female	?	AY.103	GK	VUMC Molecular Infectious Diseases Laboratory (MIDL)	Dr. Suman Das Lab, Vanderbilt University Medical Center (VUMC)	Suman B. Pakala, Grant Vestal, Hunter Brown, Desiree Evert, Meghan Shilts, Bookyung Park, Helen Boone, Seesandra Rajagopala, Jonathan E. Schmitz, Suman Das	https://www.gisaid.org/	?	?	########	?
hCoV-19/USA/TN-VUMC-SD_MVU002_O_O1373/2021	betacoronavirus	EPI_ISL_14649185	EPI_ISL_14649223	?	2021-12-16	North America	USA	Tennessee		North America	USA	Tennessee	genome	29885	Human	21	Male	?	AY.44	GK	VUMC Molecular Infectious Diseases Laboratory (MIDL)	Dr. Suman Das Lab, Vanderbilt University Medical Center (VUMC)	Suman B. Pakala, Grant Vestal, Hunter Brown, Desiree Evert, Meghan Shilts, Bookyung Park, Helen Boone, Seesandra Rajagopala, Jonathan E. Schmitz, Suman Das	https://www.gisaid.org/	?	?	########	?
hCoV-19/USA/TN-VUMC-SD_MVU002_O_O1374/2021	betacoronavirus	EPI_ISL_14649186	EPI_ISL_14649151	?	2021-12-16	North America	USA	Tennessee		North America	USA	Tennessee	genome	29864	Human	34	Male	?	AY.103	GK	VUMC Molecular Infectious Diseases Laboratory (MIDL)	Dr. Suman Das Lab, Vanderbilt University Medical Center (VUMC)	Suman B. Pakala, Grant Vestal, Hunter Brown, Desiree Evert, Meghan Shilts, Bookyung Park, Helen Boone, Seesandra Rajagopala, Jonathan E. Schmitz, Suman Das	https://www.gisaid.org/	?	?	########	?
hCoV-19/USA/TN-VUMC-SD_MVU002_O_O1403/2021	betacoronavirus	EPI_ISL_14649195	EPI_ISL_14649208	?	2021-12-16	North America	USA	Tennessee		North America	USA	Tennessee	genome	29859	Human	66	Male	?	AY.44	GK	VUMC Molecular Infectious Diseases Laboratory (MIDL)	Dr. Suman Das Lab, Vanderbilt University Medical Center (VUMC)	Suman B. Pakala, Grant Vestal, Hunter Brown, Desiree Evert, Meghan Shilts, Bookyung Park, Helen Boone, Seesandra Rajagopala, Jonathan E. Schmitz, Suman Das	https://www.gisaid.org/	?	?	########	?
hCoV-19/USA/TN-VUMC-SD_MVU002_O_O1441/2021	betacoronavirus	EPI_ISL_14649208	EPI_ISL_8507705	?	2021-12-16	North America	USA	Tennessee		North America	USA	Tennessee	genome	29849	Human	69	Male	?	AY.39	GK	VUMC Molecular Infectious Diseases Laboratory (MIDL)	Dr. Suman Das Lab, Vanderbilt University Medical Center (VUMC)	Suman B. Pakala, Grant Vestal, Hunter Brown, Desiree Evert, Meghan Shilts, Bookyung Park, Helen Boone, Seesandra Rajagopala, Jonathan E. Schmitz, Suman Das	https://www.gisaid.org/	?	?	########	?
hCoV-19/USA/TN-VUMC-SD_MVU002_O_O1468/2021	betacoronavirus	EPI_ISL_14649217	EPI_ISL_14649150	?	2021-12-16	North America	USA	Tennessee		North America	USA	Tennessee	genome	29866	Human	75	Female	?	AY.25	GK	VUMC Molecular Infectious Diseases Laboratory (MIDL)	Dr. Suman Das Lab, Vanderbilt University Medical Center (VUMC)	Suman B. Pakala, Grant Vestal, Hunter Brown, Desiree Evert, Meghan Shilts, Bookyung Park, Helen Boone, Seesandra Rajagopala, Jonathan E. Schmitz, Suman Das	https://www.gisaid.org/	?	?	########	?
hCoV-19/USA/TN-VUMC-SD_MVU002_O_O1490/2021	betacoronavirus	EPI_ISL_14649223	EPI_ISL_8507710	?	2021-12-16	North America	USA	Tennessee		North America	USA	Tennessee	genome	29859	Human	56	Male	?	AY.25	GK	VUMC Molecular Infectious Diseases Laboratory (MIDL)	Dr. Suman Das Lab, Vanderbilt University Medical Center (VUMC)	Suman B. Pakala, Grant Vestal, Hunter Brown, Desiree Evert, Meghan Shilts, Bookyung Park, Helen Boone, Seesandra Rajagopala, Jonathan E. Schmitz, Suman Das	https://www.gisaid.org/	?	?	########	?
hCoV-19/USA/TN-VUMC-SD_MVU002_O_O1552/2021	betacoronavirus	EPI_ISL_14649236	EPI_ISL_8507651	?	2021-12-16	North America	USA	Tennessee		North America	USA	Tennessee	genome	29880	Human	40	Male	?	AY.122	GK	VUMC Molecular Infectious Diseases Laboratory (MIDL)	Dr. Suman Das Lab, Vanderbilt University Medical Center (VUMC)	Suman B. Pakala, Grant Vestal, Hunter Brown, Desiree Evert, Meghan Shilts, Bookyung Park, Helen Boone, Seesandra Rajagopala, Jonathan E. Schmitz, Suman Das	https://www.gisaid.org/	?	?	########	?
hCoV-19/USA/LA-BIE-LSUH002425/2021	betacoronavirus	EPI_ISL_8083909	EPI_ISL_8083907	?	2021-12-17	North America	USA	Louisiana	Orleans	North America	USA	Louisiana	genome	29765	Human	42	Female	?	BA.1.15	GRA	Ochsner Health	BioInfoExperts	Amy Feehan, Judy Crabtree, Susanna L. Lamers, Rebecca Rose, Ben Lain, Chris Huston, Samual Moot, David J. Nolan, Tessa LaFleur, Julia-Garcia-Diaz, Lucio Miele	https://www.gisaid.org/	?	?	########	?
hCoV-19/USA/LA-BIE-LSUH002424/2021	betacoronavirus	EPI_ISL_8083908	EPI_ISL_8083908	?	2021-12-17	North America	USA	Louisiana	Orleans	North America	USA	Louisiana	genome	29786	Human	35	Female	?	BA.1.1	GRA	Ochsner Health	BioInfoExperts	Amy Feehan, Judy Crabtree, Susanna L. Lamers, Rebecca Rose, Ben Lain, Chris Huston, Samual Moot, David J. Nolan, Tessa LaFleur, Julia-Garcia-Diaz, Lucio Miele	https://www.gisaid.org/	?	?	########	?
hCoV-19/USA/LA-BIE-LSUH002422/2021	betacoronavirus	EPI_ISL_8083907	EPI_ISL_8083879	?	2021-12-17	North America	USA	Louisiana	Orleans	North America	USA	Louisiana	genome	29787	Human	64	Female	?	BA.1.15	GRA	Ochsner Health	BioInfoExperts	Amy Feehan, Judy Crabtree, Susanna L. Lamers, Rebecca Rose, Ben Lain, Chris Huston, Samual Moot, David J. Nolan, Tessa LaFleur, Julia-Garcia-Diaz, Lucio Miele	https://www.gisaid.org/	?	?	########	?
hCoV-19/USA/LA-BIE-LSUH002420/2021	betacoronavirus	EPI_ISL_8083906	EPI_ISL_8083888	?	2021-12-17	North America	USA	Louisiana	Jefferson	North America	USA	Louisiana	genome	29765	Human	13	Male	?	BA.1.15	GRA	Ochsner Health	BioInfoExperts	Amy Feehan, Judy Crabtree, Susanna L. Lamers, Rebecca Rose, Ben Lain, Chris Huston, Samual Moot, David J. Nolan, Tessa LaFleur, Julia-Garcia-Diaz, Lucio Miele	https://www.gisaid.org/	?	?	########	?
hCoV-19/USA/LA-BIE-LSUH002415/2021	betacoronavirus	EPI_ISL_8083901	EPI_ISL_8083902	?	2021-12-17	North America	USA	Louisiana	Jefferson	North America	USA	Louisiana	genome	29765	Human	64	Female	?	BA.1.15	GRA	Ochsner Health	BioInfoExperts	Amy Feehan, Judy Crabtree, Susanna L. Lamers, Rebecca Rose, Ben Lain, Chris Huston, Samual Moot, David J. Nolan, Tessa LaFleur, Julia-Garcia-Diaz, Lucio Miele	https://www.gisaid.org/	?	?	########	?
hCoV-19/USA/LA-BIE-LSUH002416/2021	betacoronavirus	EPI_ISL_8083902	EPI_ISL_8083909	?	2021-12-17	North America	USA	Louisiana	Jefferson	North America	USA	Louisiana	genome	29767	Human	21	Male	?	BA.1.1	GRA	Ochsner Health	BioInfoExperts	Amy Feehan, Judy Crabtree, Susanna L. Lamers, Rebecca Rose, Ben Lain, Chris Huston, Samual Moot, David J. Nolan, Tessa LaFleur, Julia-Garcia-Diaz, Lucio Miele	https://www.gisaid.org/	?	?	########	?
hCoV-19/USA/MS-BIE-LSUH002358/2021	betacoronavirus	EPI_ISL_8083853	EPI_ISL_8083906	?	2021-12-17	North America	USA	Mississippi	Forrest	North America	USA	Mississippi	genome	29765	Human	52	Male	?	BA.1.1	GRA	Ochsner Health	BioInfoExperts	Amy Feehan, Judy Crabtree, Susanna L. Lamers, Rebecca Rose, Ben Lain, Chris Huston, Samual Moot, David J. Nolan, Tessa LaFleur, Julia-Garcia-Diaz, Lucio Miele	https://www.gisaid.org/	?	?	########	?
hCoV-19/USA/LA-BIE-LSUH002393/2021	betacoronavirus	EPI_ISL_8083880	EPI_ISL_8083901	?	2021-12-17	North America	USA	Louisiana	Jefferson	North America	USA	Louisiana	genome	29765	Human	33	Female	?	BA.1.15	GRA	Ochsner Health	BioInfoExperts	Amy Feehan, Judy Crabtree, Susanna L. Lamers, Rebecca Rose, Ben Lain, Chris Huston, Samual Moot, David J. Nolan, Tessa LaFleur, Julia-Garcia-Diaz, Lucio Miele	https://www.gisaid.org/	?	?	########	?
hCoV-19/USA/LA-BIE-LSUH002383/2021	betacoronavirus	EPI_ISL_8083872	EPI_ISL_8083853	?	2021-12-17	North America	USA	Louisiana	Orleans	North America	USA	Louisiana	genome	29765	Human	29	Female	?	BA.1.1	GRA	Ochsner Health	BioInfoExperts	Amy Feehan, Judy Crabtree, Susanna L. Lamers, Rebecca Rose, Ben Lain, Chris Huston, Samual Moot, David J. Nolan, Tessa LaFleur, Julia-Garcia-Diaz, Lucio Miele	https://www.gisaid.org/	?	?	########	?
hCoV-19/USA/LA-BIE-LSUH002392/2021	betacoronavirus	EPI_ISL_8083879	EPI_ISL_8083880	?	2021-12-17	North America	USA	Louisiana	Orleans	North America	USA	Louisiana	genome	29773	Human	26	Female	?	BA.1.18	GRA	Ochsner Health	BioInfoExperts	Amy Feehan, Judy Crabtree, Susanna L. Lamers, Rebecca Rose, Ben Lain, Chris Huston, Samual Moot, David J. Nolan, Tessa LaFleur, Julia-Garcia-Diaz, Lucio Miele	https://www.gisaid.org/	?	?	########	?
hCoV-19/USA/LA-BIE-LSUH002401/2021	betacoronavirus	EPI_ISL_8083888	EPI_ISL_8083872	?	2021-12-17	North America	USA	Louisiana	St Charles	North America	USA	Louisiana	genome	29771	Human	88	Female	?	BA.1.15	GRA	Ochsner Health	BioInfoExperts	Amy Feehan, Judy Crabtree, Susanna L. Lamers, Rebecca Rose, Ben Lain, Chris Huston, Samual Moot, David J. Nolan, Tessa LaFleur, Julia-Garcia-Diaz, Lucio Miele	https://www.gisaid.org/	?	?	########	?
hCoV-19/USA/LA-BIE-LSUH002402/2021	betacoronavirus	EPI_ISL_8083889	EPI_ISL_8083889	?	2021-12-17	North America	USA	Louisiana	Jefferson	North America	USA	Louisiana	genome	29765	Human	30	Female	?	BA.1.18	GRA	Ochsner Health	BioInfoExperts	Amy Feehan, Judy Crabtree, Susanna L. Lamers, Rebecca Rose, Ben Lain, Chris Huston, Samual Moot, David J. Nolan, Tessa LaFleur, Julia-Garcia-Diaz, Lucio Miele	https://www.gisaid.org/	?	?	########	?
hCoV-19/USA/LA-BIE-LSUH002397/2021	betacoronavirus	EPI_ISL_8083884	EPI_ISL_8083884	?	2021-12-17	North America	USA	Louisiana	Orleans	North America	USA	Louisiana	genome	29765	Human	33	Male	?	BA.1.1	GRA	Ochsner Health	BioInfoExperts	Amy Feehan, Judy Crabtree, Susanna L. Lamers, Rebecca Rose, Ben Lain, Chris Huston, Samual Moot, David J. Nolan, Tessa LaFleur, Julia-Garcia-Diaz, Lucio Miele	https://www.gisaid.org/	?	?	########	?
hCoV-19/USA/IL-LUMC-P9/2021	betacoronavirus	EPI_ISL_12690979	EPI_ISL_14649193	?	2021-12-17	North America	USA	Illinois		North America	USA	Illinois	genome	29881	Human	68	Male	?	AY.103	GK	Susan Baker LAB	Susan Baker LAB	Shuchen Feng, Mudassir Ali, Monika Evdokimova, Gail E. Reid, Nina M. Clark, Susan L. Uprichard and Susan C. Baker	https://www.gisaid.org/	?	?	########	?
hCoV-19/USA/TN-VUMC-SD_MVU002_O_O1308/2021	betacoronavirus	EPI_ISL_14649166	EPI_ISL_14649204	?	2021-12-17	North America	USA	Tennessee		North America	USA	Tennessee	genome	29879	Human	34	Female	?	AY.103	GK	VUMC Molecular Infectious Diseases Laboratory (MIDL)	Dr. Suman Das Lab, Vanderbilt University Medical Center (VUMC)	Suman B. Pakala, Grant Vestal, Hunter Brown, Desiree Evert, Meghan Shilts, Bookyung Park, Helen Boone, Seesandra Rajagopala, Jonathan E. Schmitz, Suman Das	https://www.gisaid.org/	?	?	########	?
hCoV-19/USA/TN-VUMC-SD_MVU002_O_O1397/2021	betacoronavirus	EPI_ISL_14649193	EPI_ISL_14649225	?	2021-12-17	North America	USA	Tennessee		North America	USA	Tennessee	genome	29886	Human	37	Female	?	AY.39.1	GK	VUMC Molecular Infectious Diseases Laboratory (MIDL)	Dr. Suman Das Lab, Vanderbilt University Medical Center (VUMC)	Suman B. Pakala, Grant Vestal, Hunter Brown, Desiree Evert, Meghan Shilts, Bookyung Park, Helen Boone, Seesandra Rajagopala, Jonathan E. Schmitz, Suman Das	https://www.gisaid.org/	?	?	########	?
hCoV-19/USA/TN-VUMC-SD_MVU002_O_O1408/2021	betacoronavirus	EPI_ISL_14649199	EPI_ISL_12690979	?	2021-12-17	North America	USA	Tennessee		North America	USA	Tennessee	genome	29873	Human	38	Female	?	AY.103	GK	VUMC Molecular Infectious Diseases Laboratory (MIDL)	Dr. Suman Das Lab, Vanderbilt University Medical Center (VUMC)	Suman B. Pakala, Grant Vestal, Hunter Brown, Desiree Evert, Meghan Shilts, Bookyung Park, Helen Boone, Seesandra Rajagopala, Jonathan E. Schmitz, Suman Das	https://www.gisaid.org/	?	?	########	?
hCoV-19/USA/TN-VUMC-SD_MVU002_O_O1419/2021	betacoronavirus	EPI_ISL_14649200	EPI_ISL_14649297	?	2021-12-17	North America	USA	Tennessee		North America	USA	Tennessee	genome	29859	Human	65	Male	?	AY.100	GK	VUMC Molecular Infectious Diseases Laboratory (MIDL)	Dr. Suman Das Lab, Vanderbilt University Medical Center (VUMC)	Suman B. Pakala, Grant Vestal, Hunter Brown, Desiree Evert, Meghan Shilts, Bookyung Park, Helen Boone, Seesandra Rajagopala, Jonathan E. Schmitz, Suman Das	https://www.gisaid.org/	?	?	########	?
hCoV-19/USA/TN-VUMC-SD_MVU002_O_O1431/2021	betacoronavirus	EPI_ISL_14649204	EPI_ISL_14649166	?	2021-12-17	North America	USA	Tennessee		North America	USA	Tennessee	genome	29886	Human	18	Female	?	AY.103	GK	VUMC Molecular Infectious Diseases Laboratory (MIDL)	Dr. Suman Das Lab, Vanderbilt University Medical Center (VUMC)	Suman B. Pakala, Grant Vestal, Hunter Brown, Desiree Evert, Meghan Shilts, Bookyung Park, Helen Boone, Seesandra Rajagopala, Jonathan E. Schmitz, Suman Das	https://www.gisaid.org/	?	?	########	?
hCoV-19/USA/TN-VUMC-SD_MVU002_O_O1439/2021	betacoronavirus	EPI_ISL_14649207	EPI_ISL_14649207	?	2021-12-17	North America	USA	Tennessee		North America	USA	Tennessee	genome	29878	Human	44	Male	?	AY.103	GK	VUMC Molecular Infectious Diseases Laboratory (MIDL)	Dr. Suman Das Lab, Vanderbilt University Medical Center (VUMC)	Suman B. Pakala, Grant Vestal, Hunter Brown, Desiree Evert, Meghan Shilts, Bookyung Park, Helen Boone, Seesandra Rajagopala, Jonathan E. Schmitz, Suman Das	https://www.gisaid.org/	?	?	########	?
hCoV-19/USA/TN-VUMC-SD_MVU002_O_O1463/2021	betacoronavirus	EPI_ISL_14649215	EPI_ISL_14649226	?	2021-12-17	North America	USA	Tennessee		North America	USA	Tennessee	genome	29857	Human	52	Male	?	AY.98.1	GK	VUMC Molecular Infectious Diseases Laboratory (MIDL)	Dr. Suman Das Lab, Vanderbilt University Medical Center (VUMC)	Suman B. Pakala, Grant Vestal, Hunter Brown, Desiree Evert, Meghan Shilts, Bookyung Park, Helen Boone, Seesandra Rajagopala, Jonathan E. Schmitz, Suman Das	https://www.gisaid.org/	?	?	########	?
hCoV-19/USA/TN-VUMC-SD_MVU002_O_O1474/2021	betacoronavirus	EPI_ISL_14649219	EPI_ISL_14649199	?	2021-12-17	North America	USA	Tennessee		North America	USA	Tennessee	genome	29859	Human	47	Male	?	AY.3	GK	VUMC Molecular Infectious Diseases Laboratory (MIDL)	Dr. Suman Das Lab, Vanderbilt University Medical Center (VUMC)	Suman B. Pakala, Grant Vestal, Hunter Brown, Desiree Evert, Meghan Shilts, Bookyung Park, Helen Boone, Seesandra Rajagopala, Jonathan E. Schmitz, Suman Das	https://www.gisaid.org/	?	?	########	?
hCoV-19/USA/TN-VUMC-SD_MVU002_O_O1493/2021	betacoronavirus	EPI_ISL_14649225	EPI_ISL_14649301	?	2021-12-17	North America	USA	Tennessee		North America	USA	Tennessee	genome	29885	Human	41	Male	?	AY.25.1	GK	VUMC Molecular Infectious Diseases Laboratory (MIDL)	Dr. Suman Das Lab, Vanderbilt University Medical Center (VUMC)	Suman B. Pakala, Grant Vestal, Hunter Brown, Desiree Evert, Meghan Shilts, Bookyung Park, Helen Boone, Seesandra Rajagopala, Jonathan E. Schmitz, Suman Das	https://www.gisaid.org/	?	?	########	?
hCoV-19/USA/TN-VUMC-SD_MVU002_O_O1494/2021	betacoronavirus	EPI_ISL_14649226	EPI_ISL_14649311	?	2021-12-17	North America	USA	Tennessee		North America	USA	Tennessee	genome	29874	Human	49	Male	?	AY.103	GK	VUMC Molecular Infectious Diseases Laboratory (MIDL)	Dr. Suman Das Lab, Vanderbilt University Medical Center (VUMC)	Suman B. Pakala, Grant Vestal, Hunter Brown, Desiree Evert, Meghan Shilts, Bookyung Park, Helen Boone, Seesandra Rajagopala, Jonathan E. Schmitz, Suman Das	https://www.gisaid.org/	?	?	########	?
hCoV-19/USA/TN-VUMC-SD_MVU002_O_O1740/2021	betacoronavirus	EPI_ISL_14649292	EPI_ISL_14649304	?	2021-12-17	North America	USA	Tennessee		North America	USA	Tennessee	genome	29859	Human	75	Female	?	AY.25	GK	VUMC Molecular Infectious Diseases Laboratory (MIDL)	Dr. Suman Das Lab, Vanderbilt University Medical Center (VUMC)	Suman B. Pakala, Grant Vestal, Hunter Brown, Desiree Evert, Meghan Shilts, Bookyung Park, Helen Boone, Seesandra Rajagopala, Jonathan E. Schmitz, Suman Das	https://www.gisaid.org/	?	?	########	?
hCoV-19/USA/TN-VUMC-SD_MVU002_O_O1743/2021	betacoronavirus	EPI_ISL_14649293	EPI_ISL_14649200	?	2021-12-17	North America	USA	Tennessee		North America	USA	Tennessee	genome	29858	Human	88	Male	?	AY.44	GK	VUMC Molecular Infectious Diseases Laboratory (MIDL)	Dr. Suman Das Lab, Vanderbilt University Medical Center (VUMC)	Suman B. Pakala, Grant Vestal, Hunter Brown, Desiree Evert, Meghan Shilts, Bookyung Park, Helen Boone, Seesandra Rajagopala, Jonathan E. Schmitz, Suman Das	https://www.gisaid.org/	?	?	########	?
hCoV-19/USA/TN-VUMC-SD_MVU002_O_O1749/2021	betacoronavirus	EPI_ISL_14649297	EPI_ISL_14649219	?	2021-12-17	North America	USA	Tennessee		North America	USA	Tennessee	genome	29881	Human	47	Female	?	AY.20	GK	VUMC Molecular Infectious Diseases Laboratory (MIDL)	Dr. Suman Das Lab, Vanderbilt University Medical Center (VUMC)	Suman B. Pakala, Grant Vestal, Hunter Brown, Desiree Evert, Meghan Shilts, Bookyung Park, Helen Boone, Seesandra Rajagopala, Jonathan E. Schmitz, Suman Das	https://www.gisaid.org/	?	?	########	?
hCoV-19/USA/TN-VUMC-SD_MVU002_O_O1756/2021	betacoronavirus	EPI_ISL_14649299	EPI_ISL_14649292	?	2021-12-17	North America	USA	Tennessee		North America	USA	Tennessee	genome	29859	Human	34	Female	?	AY.3	GK	VUMC Molecular Infectious Diseases Laboratory (MIDL)	Dr. Suman Das Lab, Vanderbilt University Medical Center (VUMC)	Suman B. Pakala, Grant Vestal, Hunter Brown, Desiree Evert, Meghan Shilts, Bookyung Park, Helen Boone, Seesandra Rajagopala, Jonathan E. Schmitz, Suman Das	https://www.gisaid.org/	?	?	########	?
hCoV-19/USA/TN-VUMC-SD_MVU002_O_O1759/2021	betacoronavirus	EPI_ISL_14649301	EPI_ISL_14649299	?	2021-12-17	North America	USA	Tennessee		North America	USA	Tennessee	genome	29873	Human	50	Female	?	AY.44	GK	VUMC Molecular Infectious Diseases Laboratory (MIDL)	Dr. Suman Das Lab, Vanderbilt University Medical Center (VUMC)	Suman B. Pakala, Grant Vestal, Hunter Brown, Desiree Evert, Meghan Shilts, Bookyung Park, Helen Boone, Seesandra Rajagopala, Jonathan E. Schmitz, Suman Das	https://www.gisaid.org/	?	?	########	?
hCoV-19/USA/TN-VUMC-SD_MVU002_O_O1772/2021	betacoronavirus	EPI_ISL_14649304	EPI_ISL_14649293	?	2021-12-17	North America	USA	Tennessee		North America	USA	Tennessee	genome	29862	Human	33	Male	?	AY.119.2	GK	VUMC Molecular Infectious Diseases Laboratory (MIDL)	Dr. Suman Das Lab, Vanderbilt University Medical Center (VUMC)	Suman B. Pakala, Grant Vestal, Hunter Brown, Desiree Evert, Meghan Shilts, Bookyung Park, Helen Boone, Seesandra Rajagopala, Jonathan E. Schmitz, Suman Das	https://www.gisaid.org/	?	?	########	?
hCoV-19/USA/TN-VUMC-SD_MVU002_O_O1790/2021	betacoronavirus	EPI_ISL_14649311	EPI_ISL_14649215	?	2021-12-17	North America	USA	Tennessee		North America	USA	Tennessee	genome	29866	Human	50	Male	?	AY.103	GK	VUMC Molecular Infectious Diseases Laboratory (MIDL)	Dr. Suman Das Lab, Vanderbilt University Medical Center (VUMC)	Suman B. Pakala, Grant Vestal, Hunter Brown, Desiree Evert, Meghan Shilts, Bookyung Park, Helen Boone, Seesandra Rajagopala, Jonathan E. Schmitz, Suman Das	https://www.gisaid.org/	?	?	########	?
hCoV-19/USA/LA-BIE-LSUH002414/2021	betacoronavirus	EPI_ISL_8083900	EPI_ISL_8083874	?	2021-12-18	North America	USA	Louisiana	Jefferson	North America	USA	Louisiana	genome	29766	Human	66	Female	?	BA.1.15	GRA	Ochsner Health	BioInfoExperts	Amy Feehan, Judy Crabtree, Susanna L. Lamers, Rebecca Rose, Ben Lain, Chris Huston, Samual Moot, David J. Nolan, Tessa LaFleur, Julia-Garcia-Diaz, Lucio Miele	https://www.gisaid.org/	?	?	########	?
hCoV-19/USA/LA-BIE-LSUH002386/2021	betacoronavirus	EPI_ISL_8083875	EPI_ISL_8083900	?	2021-12-18	North America	USA	Louisiana	St Charles	North America	USA	Louisiana	genome	29765	Human	34	Female	?	BA.1.1	GRA	Ochsner Health	BioInfoExperts	Amy Feehan, Judy Crabtree, Susanna L. Lamers, Rebecca Rose, Ben Lain, Chris Huston, Samual Moot, David J. Nolan, Tessa LaFleur, Julia-Garcia-Diaz, Lucio Miele	https://www.gisaid.org/	?	?	########	?
hCoV-19/USA/LA-BIE-LSUH002385/2021	betacoronavirus	EPI_ISL_8083874	EPI_ISL_8083875	?	2021-12-18	North America	USA	Louisiana	St John The Baptist	North America	USA	Louisiana	genome	29773	Human	51	Male	?	BA.1.1	GRA	Ochsner Health	BioInfoExperts	Amy Feehan, Judy Crabtree, Susanna L. Lamers, Rebecca Rose, Ben Lain, Chris Huston, Samual Moot, David J. Nolan, Tessa LaFleur, Julia-Garcia-Diaz, Lucio Miele	https://www.gisaid.org/	?	?	########	?
hCoV-19/USA/LA-BIE-LSUH002395/2021	betacoronavirus	EPI_ISL_8083882	EPI_ISL_8083882	?	2021-12-18	North America	USA	Louisiana	Jefferson	North America	USA	Louisiana	genome	29765	Human	43	Female	?	BA.1.15	GRA	Ochsner Health	BioInfoExperts	Amy Feehan, Judy Crabtree, Susanna L. Lamers, Rebecca Rose, Ben Lain, Chris Huston, Samual Moot, David J. Nolan, Tessa LaFleur, Julia-Garcia-Diaz, Lucio Miele	https://www.gisaid.org/	?	?	########	?
hCoV-19/USA/TN-VUMC-SD_MVU002_O_O1331/2021	betacoronavirus	EPI_ISL_14649175	EPI_ISL_14649175	?	2021-12-18	North America	USA	Tennessee		North America	USA	Tennessee	genome	29882	Human	61	Female	?	AY.100	GK	VUMC Molecular Infectious Diseases Laboratory (MIDL)	Dr. Suman Das Lab, Vanderbilt University Medical Center (VUMC)	Suman B. Pakala, Grant Vestal, Hunter Brown, Desiree Evert, Meghan Shilts, Bookyung Park, Helen Boone, Seesandra Rajagopala, Jonathan E. Schmitz, Suman Das	https://www.gisaid.org/	?	?	########	?
hCoV-19/USA/TN-VUMC-SD_MVU002_O_O1577/2021	betacoronavirus	EPI_ISL_14649240	EPI_ISL_14649243	?	2021-12-18	North America	USA	Tennessee		North America	USA	Tennessee	genome	29862	Human	69	Female	?	AY.103	GK	VUMC Molecular Infectious Diseases Laboratory (MIDL)	Dr. Suman Das Lab, Vanderbilt University Medical Center (VUMC)	Suman B. Pakala, Grant Vestal, Hunter Brown, Desiree Evert, Meghan Shilts, Bookyung Park, Helen Boone, Seesandra Rajagopala, Jonathan E. Schmitz, Suman Das	https://www.gisaid.org/	?	?	########	?
hCoV-19/USA/TN-VUMC-SD_MVU002_O_O1578/2021	betacoronavirus	EPI_ISL_14649241	EPI_ISL_14649253	?	2021-12-18	North America	USA	Tennessee		North America	USA	Tennessee	genome	29863	Human	8	Female	?	AY.103	GK	VUMC Molecular Infectious Diseases Laboratory (MIDL)	Dr. Suman Das Lab, Vanderbilt University Medical Center (VUMC)	Suman B. Pakala, Grant Vestal, Hunter Brown, Desiree Evert, Meghan Shilts, Bookyung Park, Helen Boone, Seesandra Rajagopala, Jonathan E. Schmitz, Suman Das	https://www.gisaid.org/	?	?	########	?
hCoV-19/USA/TN-VUMC-SD_MVU002_O_O1585/2021	betacoronavirus	EPI_ISL_14649243	EPI_ISL_14649241	?	2021-12-18	North America	USA	Tennessee		North America	USA	Tennessee	genome	29880	Human	57	Female	?	AY.44	GK	VUMC Molecular Infectious Diseases Laboratory (MIDL)	Dr. Suman Das Lab, Vanderbilt University Medical Center (VUMC)	Suman B. Pakala, Grant Vestal, Hunter Brown, Desiree Evert, Meghan Shilts, Bookyung Park, Helen Boone, Seesandra Rajagopala, Jonathan E. Schmitz, Suman Das	https://www.gisaid.org/	?	?	########	?
hCoV-19/USA/TN-VUMC-SD_MVU002_O_O1603/2021	betacoronavirus	EPI_ISL_14649248	EPI_ISL_14649257	?	2021-12-18	North America	USA	Tennessee		North America	USA	Tennessee	genome	29859	Human	79	Male	?	AY.100	GK	VUMC Molecular Infectious Diseases Laboratory (MIDL)	Dr. Suman Das Lab, Vanderbilt University Medical Center (VUMC)	Suman B. Pakala, Grant Vestal, Hunter Brown, Desiree Evert, Meghan Shilts, Bookyung Park, Helen Boone, Seesandra Rajagopala, Jonathan E. Schmitz, Suman Das	https://www.gisaid.org/	?	?	########	?
hCoV-19/USA/TN-VUMC-SD_MVU002_O_O1615/2021	betacoronavirus	EPI_ISL_14649252	EPI_ISL_14649526	?	2021-12-18	North America	USA	Tennessee		North America	USA	Tennessee	genome	29849	Human	34	Female	?	AY.26	GK	VUMC Molecular Infectious Diseases Laboratory (MIDL)	Dr. Suman Das Lab, Vanderbilt University Medical Center (VUMC)	Suman B. Pakala, Grant Vestal, Hunter Brown, Desiree Evert, Meghan Shilts, Bookyung Park, Helen Boone, Seesandra Rajagopala, Jonathan E. Schmitz, Suman Das	https://www.gisaid.org/	?	?	########	?
hCoV-19/USA/TN-VUMC-SD_MVU002_O_O1616/2021	betacoronavirus	EPI_ISL_14649253	EPI_ISL_14649240	?	2021-12-18	North America	USA	Tennessee		North America	USA	Tennessee	genome	29866	Human	55	Male	?	AY.103	GK	VUMC Molecular Infectious Diseases Laboratory (MIDL)	Dr. Suman Das Lab, Vanderbilt University Medical Center (VUMC)	Suman B. Pakala, Grant Vestal, Hunter Brown, Desiree Evert, Meghan Shilts, Bookyung Park, Helen Boone, Seesandra Rajagopala, Jonathan E. Schmitz, Suman Das	https://www.gisaid.org/	?	?	########	?
hCoV-19/USA/TN-VUMC-SD_MVU002_O_O1632/2021	betacoronavirus	EPI_ISL_14649257	EPI_ISL_14649248	?	2021-12-18	North America	USA	Tennessee		North America	USA	Tennessee	genome	29863	Human	26	Male	?	AY.25.1	GK	VUMC Molecular Infectious Diseases Laboratory (MIDL)	Dr. Suman Das Lab, Vanderbilt University Medical Center (VUMC)	Suman B. Pakala, Grant Vestal, Hunter Brown, Desiree Evert, Meghan Shilts, Bookyung Park, Helen Boone, Seesandra Rajagopala, Jonathan E. Schmitz, Suman Das	https://www.gisaid.org/	?	?	########	?
hCoV-19/USA/TN-VUMC-SD_MVU002_O_O2117/2021	betacoronavirus	EPI_ISL_14649461	EPI_ISL_14649461	?	2021-12-18	North America	USA	Tennessee		North America	USA	Tennessee	genome	29851	Human	53	Male	?	AY.103	GK	VUMC Molecular Infectious Diseases Laboratory (MIDL)	Dr. Suman Das Lab, Vanderbilt University Medical Center (VUMC)	Suman B. Pakala, Grant Vestal, Hunter Brown, Desiree Evert, Meghan Shilts, Bookyung Park, Helen Boone, Seesandra Rajagopala, Jonathan E. Schmitz, Suman Das	https://www.gisaid.org/	?	?	########	?
hCoV-19/USA/TN-VUMC-SD_MVU002_O_O2959/2021	betacoronavirus	EPI_ISL_14649526	EPI_ISL_14649534	?	2021-12-18	North America	USA	Tennessee		North America	USA	Tennessee	genome	29863	Human	77	Female	?	AY.100	GK	VUMC Molecular Infectious Diseases Laboratory (MIDL)	Dr. Suman Das Lab, Vanderbilt University Medical Center (VUMC)	Suman B. Pakala, Grant Vestal, Hunter Brown, Desiree Evert, Meghan Shilts, Bookyung Park, Helen Boone, Seesandra Rajagopala, Jonathan E. Schmitz, Suman Das	https://www.gisaid.org/	?	?	########	?
hCoV-19/USA/TN-VUMC-SD_MVU002_O_O2994/2021	betacoronavirus	EPI_ISL_14649534	EPI_ISL_14649252	?	2021-12-18	North America	USA	Tennessee		North America	USA	Tennessee	genome	29851	Human	25	Female	?	AY.100	GK	VUMC Molecular Infectious Diseases Laboratory (MIDL)	Dr. Suman Das Lab, Vanderbilt University Medical Center (VUMC)	Suman B. Pakala, Grant Vestal, Hunter Brown, Desiree Evert, Meghan Shilts, Bookyung Park, Helen Boone, Seesandra Rajagopala, Jonathan E. Schmitz, Suman Das	https://www.gisaid.org/	?	?	########	?
hCoV-19/USA/LA-BIE-LSUH002419/2021	betacoronavirus	EPI_ISL_8083905	EPI_ISL_8083890	?	2021-12-19	North America	USA	Louisiana	St Tammany	North America	USA	Louisiana	genome	29765	Human	41	Male	?	BA.1	GRA	Ochsner Health	BioInfoExperts	Amy Feehan, Judy Crabtree, Susanna L. Lamers, Rebecca Rose, Ben Lain, Chris Huston, Samual Moot, David J. Nolan, Tessa LaFleur, Julia-Garcia-Diaz, Lucio Miele	https://www.gisaid.org/	?	?	########	?
hCoV-19/USA/LA-BIE-LSUH002388/2021	betacoronavirus	EPI_ISL_8083876	EPI_ISL_8083876	?	2021-12-19	North America	USA	Louisiana	Orleans	North America	USA	Louisiana	genome	29767	Human	41	Male	?	BA.1.15	GRA	Ochsner Health	BioInfoExperts	Amy Feehan, Judy Crabtree, Susanna L. Lamers, Rebecca Rose, Ben Lain, Chris Huston, Samual Moot, David J. Nolan, Tessa LaFleur, Julia-Garcia-Diaz, Lucio Miele	https://www.gisaid.org/	?	?	########	?
hCoV-19/USA/LA-BIE-LSUH002391/2021	betacoronavirus	EPI_ISL_8083878	EPI_ISL_8083905	?	2021-12-19	North America	USA	Louisiana	Orleans	North America	USA	Louisiana	genome	29765	Human	62	Female	?	BA.1	GRA	Ochsner Health	BioInfoExperts	Amy Feehan, Judy Crabtree, Susanna L. Lamers, Rebecca Rose, Ben Lain, Chris Huston, Samual Moot, David J. Nolan, Tessa LaFleur, Julia-Garcia-Diaz, Lucio Miele	https://www.gisaid.org/	?	?	########	?
hCoV-19/USA/LA-BIE-LSUH002403/2021	betacoronavirus	EPI_ISL_8083890	EPI_ISL_8083878	?	2021-12-19	North America	USA	Louisiana	Orleans	North America	USA	Louisiana	genome	29780	Human	36	Female	?	BA.1.15	GRA	Ochsner Health	BioInfoExperts	Amy Feehan, Judy Crabtree, Susanna L. Lamers, Rebecca Rose, Ben Lain, Chris Huston, Samual Moot, David J. Nolan, Tessa LaFleur, Julia-Garcia-Diaz, Lucio Miele	https://www.gisaid.org/	?	?	########	?
hCoV-19/USA/TN-VUMC-SDL-SBP_8190-MS-1_0155/2021	betacoronavirus	EPI_ISL_14590120	EPI_ISL_14649172	?	2021-12-19	North America	USA	Tennessee		North America	USA	Tennessee	genome	29873	Human	65	Male	?	AY.100	GK	VUMC Molecular Infectious Diseases Laboratory (MIDL)	Dr. Suman Das Lab - Vanderbilt University Medical Center (VUMC)	Suman B. Pakala, Grant Vestal, Hunter Brown, Desiree Evert, Meghan Shilts, Bookyung Park, Helen Boone, Seesandra Rajagopala, Jonathan E. Schmitz, Suman Das	https://www.gisaid.org/	?	?	########	?
hCoV-19/USA/TN-VUMC-SD_MVU002_O_O1278/2021	betacoronavirus	EPI_ISL_14649158	EPI_ISL_14649320	?	2021-12-19	North America	USA	Tennessee		North America	USA	Tennessee	genome	29859	Human	67	Female	?	AY.103	GK	VUMC Molecular Infectious Diseases Laboratory (MIDL)	Dr. Suman Das Lab, Vanderbilt University Medical Center (VUMC)	Suman B. Pakala, Grant Vestal, Hunter Brown, Desiree Evert, Meghan Shilts, Bookyung Park, Helen Boone, Seesandra Rajagopala, Jonathan E. Schmitz, Suman Das	https://www.gisaid.org/	?	?	########	?
hCoV-19/USA/TN-VUMC-SD_MVU002_O_O1322/2021	betacoronavirus	EPI_ISL_14649172	EPI_ISL_14590120	?	2021-12-19	North America	USA	Tennessee		North America	USA	Tennessee	genome	29885	Human	41	Male	?	AY.25	GK	VUMC Molecular Infectious Diseases Laboratory (MIDL)	Dr. Suman Das Lab, Vanderbilt University Medical Center (VUMC)	Suman B. Pakala, Grant Vestal, Hunter Brown, Desiree Evert, Meghan Shilts, Bookyung Park, Helen Boone, Seesandra Rajagopala, Jonathan E. Schmitz, Suman Das	https://www.gisaid.org/	?	?	########	?
hCoV-19/USA/TN-VUMC-SD_MVU002_O_O1323/2021	betacoronavirus	EPI_ISL_14649173	EPI_ISL_14649527	?	2021-12-19	North America	USA	Tennessee		North America	USA	Tennessee	genome	29852	Human	35	Female	?	AY.47	GK	VUMC Molecular Infectious Diseases Laboratory (MIDL)	Dr. Suman Das Lab, Vanderbilt University Medical Center (VUMC)	Suman B. Pakala, Grant Vestal, Hunter Brown, Desiree Evert, Meghan Shilts, Bookyung Park, Helen Boone, Seesandra Rajagopala, Jonathan E. Schmitz, Suman Das	https://www.gisaid.org/	?	?	########	?
hCoV-19/USA/TN-VUMC-SD_MVU002_O_O1821/2021	betacoronavirus	EPI_ISL_14649320	EPI_ISL_14649158	?	2021-12-19	North America	USA	Tennessee		North America	USA	Tennessee	genome	29874	Human	46	Male	?	AY.103	GK	VUMC Molecular Infectious Diseases Laboratory (MIDL)	Dr. Suman Das Lab, Vanderbilt University Medical Center (VUMC)	Suman B. Pakala, Grant Vestal, Hunter Brown, Desiree Evert, Meghan Shilts, Bookyung Park, Helen Boone, Seesandra Rajagopala, Jonathan E. Schmitz, Suman Das	https://www.gisaid.org/	?	?	########	?
hCoV-19/USA/TN-VUMC-SD_MVU002_O_O2113/2021	betacoronavirus	EPI_ISL_14649459	EPI_ISL_14649459	?	2021-12-19	North America	USA	Tennessee		North America	USA	Tennessee	genome	29859	Human	69	Female	?	AY.103	GK	VUMC Molecular Infectious Diseases Laboratory (MIDL)	Dr. Suman Das Lab, Vanderbilt University Medical Center (VUMC)	Suman B. Pakala, Grant Vestal, Hunter Brown, Desiree Evert, Meghan Shilts, Bookyung Park, Helen Boone, Seesandra Rajagopala, Jonathan E. Schmitz, Suman Das	https://www.gisaid.org/	?	?	########	?
hCoV-19/USA/TN-VUMC-SD_MVU002_O_O2960/2021	betacoronavirus	EPI_ISL_14649527	EPI_ISL_14649173	?	2021-12-19	North America	USA	Tennessee		North America	USA	Tennessee	genome	29863	Human	66	Male	?	AY.100	GK	VUMC Molecular Infectious Diseases Laboratory (MIDL)	Dr. Suman Das Lab, Vanderbilt University Medical Center (VUMC)	Suman B. Pakala, Grant Vestal, Hunter Brown, Desiree Evert, Meghan Shilts, Bookyung Park, Helen Boone, Seesandra Rajagopala, Jonathan E. Schmitz, Suman Das	https://www.gisaid.org/	?	?	########	?
hCoV-19/USA/NC-ECU-CORVASEQ-111243803/2021	betacoronavirus	EPI_ISL_8507717	EPI_ISL_14649174	?	2021-12-20	North America	USA	North Carolina	Pitt County	North America	USA	North Carolina	genome	29845	Human	33	Male	?	AY.100	GK	Molecular Biology Laboratory, Vidant Medical Center	Brody Integrative Genomics Core, East Carolina University	Weihua Huang, Changhong Yin, Kimberly P. Briley, Heather Duncan, John T. Fallon	https://www.gisaid.org/	?	?	2022-01-08	?
hCoV-19/USA/NC-ECU-CORVASEQ-111251303/2021	betacoronavirus	EPI_ISL_8507751	EPI_ISL_14649303	?	2021-12-20	North America	USA	North Carolina	Pitt County	North America	USA	North Carolina	genome	29844	Human	22	Male	?	AY.25.1	GK	Molecular Biology Laboratory, Vidant Medical Center	Brody Integrative Genomics Core, East Carolina University	Weihua Huang, Changhong Yin, Kimberly P. Briley, Heather Duncan, John T. Fallon	https://www.gisaid.org/	?	?	2022-01-08	?
hCoV-19/USA/IL-LUMC-P10/2021	betacoronavirus	EPI_ISL_12690980	EPI_ISL_14649313	?	2021-12-20	North America	USA	Illinois		North America	USA	Illinois	genome	29868	Human	57	Male	?	AY.3	GK	Susan Baker LAB	Susan Baker LAB	Shuchen Feng, Mudassir Ali, Monika Evdokimova, Gail E. Reid, Nina M. Clark, Susan L. Uprichard and Susan C. Baker	https://www.gisaid.org/	?	?	########	?
hCoV-19/USA/TN-VUMC-SDL-SBP_8190-MS-1_0102/2021	betacoronavirus	EPI_ISL_14590079	EPI_ISL_14590079	?	2021-12-20	North America	USA	Tennessee		North America	USA	Tennessee	genome	29878	Human	2	Male	?	AY.103	GK	VUMC Molecular Infectious Diseases Laboratory (MIDL)	Dr. Suman Das Lab - Vanderbilt University Medical Center (VUMC)	Suman B. Pakala, Grant Vestal, Hunter Brown, Desiree Evert, Meghan Shilts, Bookyung Park, Helen Boone, Seesandra Rajagopala, Jonathan E. Schmitz, Suman Das	https://www.gisaid.org/	?	?	########	?
hCoV-19/USA/TN-VUMC-SDL-SBP_8190-MS-1_0104/2021	betacoronavirus	EPI_ISL_14590081	EPI_ISL_14590108	?	2021-12-20	North America	USA	Tennessee		North America	USA	Tennessee	genome	29851	Human	52	Male	?	AY.25	GK	VUMC Molecular Infectious Diseases Laboratory (MIDL)	Dr. Suman Das Lab - Vanderbilt University Medical Center (VUMC)	Suman B. Pakala, Grant Vestal, Hunter Brown, Desiree Evert, Meghan Shilts, Bookyung Park, Helen Boone, Seesandra Rajagopala, Jonathan E. Schmitz, Suman Das	https://www.gisaid.org/	?	?	########	?
hCoV-19/USA/TN-VUMC-SDL-SBP_8190-MS-1_0113/2021	betacoronavirus	EPI_ISL_14590088	EPI_ISL_12690980	?	2021-12-20	North America	USA	Tennessee		North America	USA	Tennessee	genome	29859	Human	47	Male	?	AY.25.1	GK	VUMC Molecular Infectious Diseases Laboratory (MIDL)	Dr. Suman Das Lab - Vanderbilt University Medical Center (VUMC)	Suman B. Pakala, Grant Vestal, Hunter Brown, Desiree Evert, Meghan Shilts, Bookyung Park, Helen Boone, Seesandra Rajagopala, Jonathan E. Schmitz, Suman Das	https://www.gisaid.org/	?	?	########	?
hCoV-19/USA/TN-VUMC-SDL-SBP_8190-MS-1_0140/2021	betacoronavirus	EPI_ISL_14590108	EPI_ISL_14590088	?	2021-12-20	North America	USA	Tennessee		North America	USA	Tennessee	genome	29874	Human	30	Female	?	AY.44	GK	VUMC Molecular Infectious Diseases Laboratory (MIDL)	Dr. Suman Das Lab - Vanderbilt University Medical Center (VUMC)	Suman B. Pakala, Grant Vestal, Hunter Brown, Desiree Evert, Meghan Shilts, Bookyung Park, Helen Boone, Seesandra Rajagopala, Jonathan E. Schmitz, Suman Das	https://www.gisaid.org/	?	?	########	?
hCoV-19/USA/TN-VUMC-SDL-SBP_8190-MS-1_0156/2021	betacoronavirus	EPI_ISL_14590121	EPI_ISL_14590121	?	2021-12-20	North America	USA	Tennessee		North America	USA	Tennessee	genome	29859	Human	15	Female	?	AY.46.4	GK	VUMC Molecular Infectious Diseases Laboratory (MIDL)	Dr. Suman Das Lab - Vanderbilt University Medical Center (VUMC)	Suman B. Pakala, Grant Vestal, Hunter Brown, Desiree Evert, Meghan Shilts, Bookyung Park, Helen Boone, Seesandra Rajagopala, Jonathan E. Schmitz, Suman Das	https://www.gisaid.org/	?	?	########	?
hCoV-19/USA/TN-VUMC-SDL-SBP_8190-MS-1_0162/2021	betacoronavirus	EPI_ISL_14590126	EPI_ISL_14590126	?	2021-12-20	North America	USA	Tennessee		North America	USA	Tennessee	genome	29859	Human	44	Female	?	AY.103	GK	VUMC Molecular Infectious Diseases Laboratory (MIDL)	Dr. Suman Das Lab - Vanderbilt University Medical Center (VUMC)	Suman B. Pakala, Grant Vestal, Hunter Brown, Desiree Evert, Meghan Shilts, Bookyung Park, Helen Boone, Seesandra Rajagopala, Jonathan E. Schmitz, Suman Das	https://www.gisaid.org/	?	?	########	?
hCoV-19/USA/TN-VUMC-SD_MVU002_O_O1326/2021	betacoronavirus	EPI_ISL_14649174	EPI_ISL_14649263	?	2021-12-20	North America	USA	Tennessee		North America	USA	Tennessee	genome	29888	Human	45	Male	?	B.1.617.2	GK	VUMC Molecular Infectious Diseases Laboratory (MIDL)	Dr. Suman Das Lab, Vanderbilt University Medical Center (VUMC)	Suman B. Pakala, Grant Vestal, Hunter Brown, Desiree Evert, Meghan Shilts, Bookyung Park, Helen Boone, Seesandra Rajagopala, Jonathan E. Schmitz, Suman Das	https://www.gisaid.org/	?	?	########	?
hCoV-19/USA/TN-VUMC-SD_MVU002_O_O1646/2021	betacoronavirus	EPI_ISL_14649263	EPI_ISL_14649291	?	2021-12-20	North America	USA	Tennessee		North America	USA	Tennessee	genome	29859	Human	59	Male	?	AY.3	GK	VUMC Molecular Infectious Diseases Laboratory (MIDL)	Dr. Suman Das Lab, Vanderbilt University Medical Center (VUMC)	Suman B. Pakala, Grant Vestal, Hunter Brown, Desiree Evert, Meghan Shilts, Bookyung Park, Helen Boone, Seesandra Rajagopala, Jonathan E. Schmitz, Suman Das	https://www.gisaid.org/	?	?	########	?
hCoV-19/USA/TN-VUMC-SD_MVU002_O_O1663/2021	betacoronavirus	EPI_ISL_14649268	EPI_ISL_14649370	?	2021-12-20	North America	USA	Tennessee		North America	USA	Tennessee	genome	29851	Human	10	Male	?	AY.44	GK	VUMC Molecular Infectious Diseases Laboratory (MIDL)	Dr. Suman Das Lab, Vanderbilt University Medical Center (VUMC)	Suman B. Pakala, Grant Vestal, Hunter Brown, Desiree Evert, Meghan Shilts, Bookyung Park, Helen Boone, Seesandra Rajagopala, Jonathan E. Schmitz, Suman Das	https://www.gisaid.org/	?	?	########	?
hCoV-19/USA/TN-VUMC-SD_MVU002_O_O1739/2021	betacoronavirus	EPI_ISL_14649291	EPI_ISL_14590081	?	2021-12-20	North America	USA	Tennessee		North America	USA	Tennessee	genome	29859	Human	72	Female	?	AY.44	GK	VUMC Molecular Infectious Diseases Laboratory (MIDL)	Dr. Suman Das Lab, Vanderbilt University Medical Center (VUMC)	Suman B. Pakala, Grant Vestal, Hunter Brown, Desiree Evert, Meghan Shilts, Bookyung Park, Helen Boone, Seesandra Rajagopala, Jonathan E. Schmitz, Suman Das	https://www.gisaid.org/	?	?	########	?
hCoV-19/USA/TN-VUMC-SD_MVU002_O_O1771/2021	betacoronavirus	EPI_ISL_14649303	EPI_ISL_14649268	?	2021-12-20	North America	USA	Tennessee		North America	USA	Tennessee	genome	29886	Human	17	Male	?	AY.103	GK	VUMC Molecular Infectious Diseases Laboratory (MIDL)	Dr. Suman Das Lab, Vanderbilt University Medical Center (VUMC)	Suman B. Pakala, Grant Vestal, Hunter Brown, Desiree Evert, Meghan Shilts, Bookyung Park, Helen Boone, Seesandra Rajagopala, Jonathan E. Schmitz, Suman Das	https://www.gisaid.org/	?	?	########	?
hCoV-19/USA/TN-VUMC-SD_MVU002_O_O1778/2021	betacoronavirus	EPI_ISL_14649306	EPI_ISL_14649306	?	2021-12-20	North America	USA	Tennessee		North America	USA	Tennessee	genome	29851	Human	36	Female	?	AY.44	GK	VUMC Molecular Infectious Diseases Laboratory (MIDL)	Dr. Suman Das Lab, Vanderbilt University Medical Center (VUMC)	Suman B. Pakala, Grant Vestal, Hunter Brown, Desiree Evert, Meghan Shilts, Bookyung Park, Helen Boone, Seesandra Rajagopala, Jonathan E. Schmitz, Suman Das	https://www.gisaid.org/	?	?	########	?
hCoV-19/USA/TN-VUMC-SD_MVU002_O_O1804/2021	betacoronavirus	EPI_ISL_14649313	EPI_ISL_14649318	?	2021-12-20	North America	USA	Tennessee		North America	USA	Tennessee	genome	29882	Human	40	Female	?	AY.100	GK	VUMC Molecular Infectious Diseases Laboratory (MIDL)	Dr. Suman Das Lab, Vanderbilt University Medical Center (VUMC)	Suman B. Pakala, Grant Vestal, Hunter Brown, Desiree Evert, Meghan Shilts, Bookyung Park, Helen Boone, Seesandra Rajagopala, Jonathan E. Schmitz, Suman Das	https://www.gisaid.org/	?	?	########	?
hCoV-19/USA/TN-VUMC-SD_MVU002_O_O1817/2021	betacoronavirus	EPI_ISL_14649318	EPI_ISL_8507717	?	2021-12-20	North America	USA	Tennessee		North America	USA	Tennessee	genome	29851	Human	38	Female	?	AY.119	GK	VUMC Molecular Infectious Diseases Laboratory (MIDL)	Dr. Suman Das Lab, Vanderbilt University Medical Center (VUMC)	Suman B. Pakala, Grant Vestal, Hunter Brown, Desiree Evert, Meghan Shilts, Bookyung Park, Helen Boone, Seesandra Rajagopala, Jonathan E. Schmitz, Suman Das	https://www.gisaid.org/	?	?	########	?
hCoV-19/USA/TN-VUMC-SD_MVU002_O_O1913/2021	betacoronavirus	EPI_ISL_14649370	EPI_ISL_8507751	?	2021-12-20	North America	USA	Tennessee		North America	USA	Tennessee	genome	29859	Human	12	Female	?	AY.25.1	GK	VUMC Molecular Infectious Diseases Laboratory (MIDL)	Dr. Suman Das Lab, Vanderbilt University Medical Center (VUMC)	Suman B. Pakala, Grant Vestal, Hunter Brown, Desiree Evert, Meghan Shilts, Bookyung Park, Helen Boone, Seesandra Rajagopala, Jonathan E. Schmitz, Suman Das	https://www.gisaid.org/	?	?	########	?
hCoV-19/USA/TN-VUMC-SDL-SBP_8190-MS-1_0168/2021	betacoronavirus	EPI_ISL_14590131	EPI_ISL_14649355	?	2021-12-21	North America	USA	Tennessee		North America	USA	Tennessee	genome	29859	Human	67	Female	?	AY.3	GK	VUMC Molecular Infectious Diseases Laboratory (MIDL)	Dr. Suman Das Lab - Vanderbilt University Medical Center (VUMC)	Suman B. Pakala, Grant Vestal, Hunter Brown, Desiree Evert, Meghan Shilts, Bookyung Park, Helen Boone, Seesandra Rajagopala, Jonathan E. Schmitz, Suman Das	https://www.gisaid.org/	?	?	########	?
hCoV-19/USA/TN-VUMC-SDL-SBP_8190-MS-1_0172/2021	betacoronavirus	EPI_ISL_14590133	EPI_ISL_14649373	?	2021-12-21	North America	USA	Tennessee		North America	USA	Tennessee	genome	29859	Human	32	Male	?	AY.122	GK	VUMC Molecular Infectious Diseases Laboratory (MIDL)	Dr. Suman Das Lab - Vanderbilt University Medical Center (VUMC)	Suman B. Pakala, Grant Vestal, Hunter Brown, Desiree Evert, Meghan Shilts, Bookyung Park, Helen Boone, Seesandra Rajagopala, Jonathan E. Schmitz, Suman Das	https://www.gisaid.org/	?	?	########	?
hCoV-19/USA/TN-VUMC-SD_MVU002_O_O1811/2021	betacoronavirus	EPI_ISL_14649314	EPI_ISL_14649337	?	2021-12-21	North America	USA	Tennessee		North America	USA	Tennessee	genome	29859	Human	53	Female	?	AY.103	GK	VUMC Molecular Infectious Diseases Laboratory (MIDL)	Dr. Suman Das Lab, Vanderbilt University Medical Center (VUMC)	Suman B. Pakala, Grant Vestal, Hunter Brown, Desiree Evert, Meghan Shilts, Bookyung Park, Helen Boone, Seesandra Rajagopala, Jonathan E. Schmitz, Suman Das	https://www.gisaid.org/	?	?	########	?
hCoV-19/USA/TN-VUMC-SD_MVU002_O_O1834/2021	betacoronavirus	EPI_ISL_14649324	EPI_ISL_14649359	?	2021-12-21	North America	USA	Tennessee		North America	USA	Tennessee	genome	29871	Human	49	Male	?	AY.3	GK	VUMC Molecular Infectious Diseases Laboratory (MIDL)	Dr. Suman Das Lab, Vanderbilt University Medical Center (VUMC)	Suman B. Pakala, Grant Vestal, Hunter Brown, Desiree Evert, Meghan Shilts, Bookyung Park, Helen Boone, Seesandra Rajagopala, Jonathan E. Schmitz, Suman Das	https://www.gisaid.org/	?	?	########	?
hCoV-19/USA/TN-VUMC-SD_MVU002_O_O1835/2021	betacoronavirus	EPI_ISL_14649325	EPI_ISL_14649394	?	2021-12-21	North America	USA	Tennessee		North America	USA	Tennessee	genome	29863	Human	29	Female	?	AY.103	GK	VUMC Molecular Infectious Diseases Laboratory (MIDL)	Dr. Suman Das Lab, Vanderbilt University Medical Center (VUMC)	Suman B. Pakala, Grant Vestal, Hunter Brown, Desiree Evert, Meghan Shilts, Bookyung Park, Helen Boone, Seesandra Rajagopala, Jonathan E. Schmitz, Suman Das	https://www.gisaid.org/	?	?	########	?
hCoV-19/USA/TN-VUMC-SD_MVU002_O_O1836/2021	betacoronavirus	EPI_ISL_14649326	EPI_ISL_14649519	?	2021-12-21	North America	USA	Tennessee		North America	USA	Tennessee	genome	29859	Human	30	Male	?	AY.103	GK	VUMC Molecular Infectious Diseases Laboratory (MIDL)	Dr. Suman Das Lab, Vanderbilt University Medical Center (VUMC)	Suman B. Pakala, Grant Vestal, Hunter Brown, Desiree Evert, Meghan Shilts, Bookyung Park, Helen Boone, Seesandra Rajagopala, Jonathan E. Schmitz, Suman Das	https://www.gisaid.org/	?	?	########	?
hCoV-19/USA/TN-VUMC-SD_MVU002_O_O1838/2021	betacoronavirus	EPI_ISL_14649328	EPI_ISL_14649324	?	2021-12-21	North America	USA	Tennessee		North America	USA	Tennessee	genome	29859	Human	7	Female	?	AY.103	GK	VUMC Molecular Infectious Diseases Laboratory (MIDL)	Dr. Suman Das Lab, Vanderbilt University Medical Center (VUMC)	Suman B. Pakala, Grant Vestal, Hunter Brown, Desiree Evert, Meghan Shilts, Bookyung Park, Helen Boone, Seesandra Rajagopala, Jonathan E. Schmitz, Suman Das	https://www.gisaid.org/	?	?	########	?
hCoV-19/USA/TN-VUMC-SD_MVU002_O_O1853/2021	betacoronavirus	EPI_ISL_14649337	EPI_ISL_14649325	?	2021-12-21	North America	USA	Tennessee		North America	USA	Tennessee	genome	29879	Human	75	Male	?	AY.103	GK	VUMC Molecular Infectious Diseases Laboratory (MIDL)	Dr. Suman Das Lab, Vanderbilt University Medical Center (VUMC)	Suman B. Pakala, Grant Vestal, Hunter Brown, Desiree Evert, Meghan Shilts, Bookyung Park, Helen Boone, Seesandra Rajagopala, Jonathan E. Schmitz, Suman Das	https://www.gisaid.org/	?	?	########	?
hCoV-19/USA/TN-VUMC-SD_MVU002_O_O1873/2021	betacoronavirus	EPI_ISL_14649347	EPI_ISL_14590131	?	2021-12-21	North America	USA	Tennessee		North America	USA	Tennessee	genome	29858	Human	68	Female	?	AY.44	GK	VUMC Molecular Infectious Diseases Laboratory (MIDL)	Dr. Suman Das Lab, Vanderbilt University Medical Center (VUMC)	Suman B. Pakala, Grant Vestal, Hunter Brown, Desiree Evert, Meghan Shilts, Bookyung Park, Helen Boone, Seesandra Rajagopala, Jonathan E. Schmitz, Suman Das	https://www.gisaid.org/	?	?	########	?
hCoV-19/USA/TN-VUMC-SD_MVU002_O_O1884/2021	betacoronavirus	EPI_ISL_14649355	EPI_ISL_14590133	?	2021-12-21	North America	USA	Tennessee		North America	USA	Tennessee	genome	29885	Human	45	Male	?	AY.25.1	GK	VUMC Molecular Infectious Diseases Laboratory (MIDL)	Dr. Suman Das Lab, Vanderbilt University Medical Center (VUMC)	Suman B. Pakala, Grant Vestal, Hunter Brown, Desiree Evert, Meghan Shilts, Bookyung Park, Helen Boone, Seesandra Rajagopala, Jonathan E. Schmitz, Suman Das	https://www.gisaid.org/	?	?	########	?
hCoV-19/USA/TN-VUMC-SD_MVU002_O_O1889/2021	betacoronavirus	EPI_ISL_14649358	EPI_ISL_14649314	?	2021-12-21	North America	USA	Tennessee		North America	USA	Tennessee	genome	29857	Human	20	Male	?	AY.103	GK	VUMC Molecular Infectious Diseases Laboratory (MIDL)	Dr. Suman Das Lab, Vanderbilt University Medical Center (VUMC)	Suman B. Pakala, Grant Vestal, Hunter Brown, Desiree Evert, Meghan Shilts, Bookyung Park, Helen Boone, Seesandra Rajagopala, Jonathan E. Schmitz, Suman Das	https://www.gisaid.org/	?	?	########	?
hCoV-19/USA/TN-VUMC-SD_MVU002_O_O1891/2021	betacoronavirus	EPI_ISL_14649359	EPI_ISL_14649326	?	2021-12-21	North America	USA	Tennessee		North America	USA	Tennessee	genome	29875	Human	35	Male	?	AY.103	GK	VUMC Molecular Infectious Diseases Laboratory (MIDL)	Dr. Suman Das Lab, Vanderbilt University Medical Center (VUMC)	Suman B. Pakala, Grant Vestal, Hunter Brown, Desiree Evert, Meghan Shilts, Bookyung Park, Helen Boone, Seesandra Rajagopala, Jonathan E. Schmitz, Suman Das	https://www.gisaid.org/	?	?	########	?
hCoV-19/USA/TN-VUMC-SD_MVU002_O_O1919/2021	betacoronavirus	EPI_ISL_14649373	EPI_ISL_14649328	?	2021-12-21	North America	USA	Tennessee		North America	USA	Tennessee	genome	29883	Human	36	Female	?	AY.25	GK	VUMC Molecular Infectious Diseases Laboratory (MIDL)	Dr. Suman Das Lab, Vanderbilt University Medical Center (VUMC)	Suman B. Pakala, Grant Vestal, Hunter Brown, Desiree Evert, Meghan Shilts, Bookyung Park, Helen Boone, Seesandra Rajagopala, Jonathan E. Schmitz, Suman Das	https://www.gisaid.org/	?	?	########	?
hCoV-19/USA/TN-VUMC-SD_MVU002_O_O1932/2021	betacoronavirus	EPI_ISL_14649378	EPI_ISL_14649378	?	2021-12-21	North America	USA	Tennessee		North America	USA	Tennessee	genome	29859	Human	54	Male	?	AY.25	GK	VUMC Molecular Infectious Diseases Laboratory (MIDL)	Dr. Suman Das Lab, Vanderbilt University Medical Center (VUMC)	Suman B. Pakala, Grant Vestal, Hunter Brown, Desiree Evert, Meghan Shilts, Bookyung Park, Helen Boone, Seesandra Rajagopala, Jonathan E. Schmitz, Suman Das	https://www.gisaid.org/	?	?	########	?
hCoV-19/USA/TN-VUMC-SD_MVU002_O_O1947/2021	betacoronavirus	EPI_ISL_14649387	EPI_ISL_14649347	?	2021-12-21	North America	USA	Tennessee		North America	USA	Tennessee	genome	29856	Human	22	Female	?	AY.39	GK	VUMC Molecular Infectious Diseases Laboratory (MIDL)	Dr. Suman Das Lab, Vanderbilt University Medical Center (VUMC)	Suman B. Pakala, Grant Vestal, Hunter Brown, Desiree Evert, Meghan Shilts, Bookyung Park, Helen Boone, Seesandra Rajagopala, Jonathan E. Schmitz, Suman Das	https://www.gisaid.org/	?	?	########	?
hCoV-19/USA/TN-VUMC-SD_MVU002_O_O1957/2021	betacoronavirus	EPI_ISL_14649394	EPI_ISL_14649358	?	2021-12-21	North America	USA	Tennessee		North America	USA	Tennessee	genome	29874	Human	48	Female	?	AY.3	GK	VUMC Molecular Infectious Diseases Laboratory (MIDL)	Dr. Suman Das Lab, Vanderbilt University Medical Center (VUMC)	Suman B. Pakala, Grant Vestal, Hunter Brown, Desiree Evert, Meghan Shilts, Bookyung Park, Helen Boone, Seesandra Rajagopala, Jonathan E. Schmitz, Suman Das	https://www.gisaid.org/	?	?	########	?
hCoV-19/USA/TN-VUMC-SD_MVU002_O_O2942/2021	betacoronavirus	EPI_ISL_14649519	EPI_ISL_14649387	?	2021-12-21	North America	USA	Tennessee		North America	USA	Tennessee	genome	29874	Human	30	Female	?	AY.103	GK	VUMC Molecular Infectious Diseases Laboratory (MIDL)	Dr. Suman Das Lab, Vanderbilt University Medical Center (VUMC)	Suman B. Pakala, Grant Vestal, Hunter Brown, Desiree Evert, Meghan Shilts, Bookyung Park, Helen Boone, Seesandra Rajagopala, Jonathan E. Schmitz, Suman Das	https://www.gisaid.org/	?	?	########	?
hCoV-19/USA/TN-VUMC-SD_MVU002_O_O2957/2021	betacoronavirus	EPI_ISL_14649524	EPI_ISL_14649524	?	2021-12-21	North America	USA	Tennessee		North America	USA	Tennessee	genome	29851	Human	69	Female	?	AY.119	GK	VUMC Molecular Infectious Diseases Laboratory (MIDL)	Dr. Suman Das Lab, Vanderbilt University Medical Center (VUMC)	Suman B. Pakala, Grant Vestal, Hunter Brown, Desiree Evert, Meghan Shilts, Bookyung Park, Helen Boone, Seesandra Rajagopala, Jonathan E. Schmitz, Suman Das	https://www.gisaid.org/	?	?	########	?
hCoV-19/USA/TN-VUMC-SD_MVU002_O_O1981/2021	betacoronavirus	EPI_ISL_14649404	EPI_ISL_14649420	?	2021-12-22	North America	USA	Tennessee		North America	USA	Tennessee	genome	29844	Human	45	Male	?	AY.25.1	GK	VUMC Molecular Infectious Diseases Laboratory (MIDL)	Dr. Suman Das Lab, Vanderbilt University Medical Center (VUMC)	Suman B. Pakala, Grant Vestal, Hunter Brown, Desiree Evert, Meghan Shilts, Bookyung Park, Helen Boone, Seesandra Rajagopala, Jonathan E. Schmitz, Suman Das	https://www.gisaid.org/	?	?	########	?
hCoV-19/USA/TN-VUMC-SD_MVU002_O_O2019/2021	betacoronavirus	EPI_ISL_14649419	EPI_ISL_14649435	?	2021-12-22	North America	USA	Tennessee		North America	USA	Tennessee	genome	29848	Human	49	Male	?	AY.25.1	GK	VUMC Molecular Infectious Diseases Laboratory (MIDL)	Dr. Suman Das Lab, Vanderbilt University Medical Center (VUMC)	Suman B. Pakala, Grant Vestal, Hunter Brown, Desiree Evert, Meghan Shilts, Bookyung Park, Helen Boone, Seesandra Rajagopala, Jonathan E. Schmitz, Suman Das	https://www.gisaid.org/	?	?	########	?
hCoV-19/USA/TN-VUMC-SD_MVU002_O_O2021/2021	betacoronavirus	EPI_ISL_14649420	EPI_ISL_14649426	?	2021-12-22	North America	USA	Tennessee		North America	USA	Tennessee	genome	29859	Human	37	Female	?	AY.39	GK	VUMC Molecular Infectious Diseases Laboratory (MIDL)	Dr. Suman Das Lab, Vanderbilt University Medical Center (VUMC)	Suman B. Pakala, Grant Vestal, Hunter Brown, Desiree Evert, Meghan Shilts, Bookyung Park, Helen Boone, Seesandra Rajagopala, Jonathan E. Schmitz, Suman Das	https://www.gisaid.org/	?	?	########	?
hCoV-19/USA/TN-VUMC-SD_MVU002_O_O2038/2021	betacoronavirus	EPI_ISL_14649426	EPI_ISL_14649433	?	2021-12-22	North America	USA	Tennessee		North America	USA	Tennessee	genome	29856	Human	56	Male	?	AY.3	GK	VUMC Molecular Infectious Diseases Laboratory (MIDL)	Dr. Suman Das Lab, Vanderbilt University Medical Center (VUMC)	Suman B. Pakala, Grant Vestal, Hunter Brown, Desiree Evert, Meghan Shilts, Bookyung Park, Helen Boone, Seesandra Rajagopala, Jonathan E. Schmitz, Suman Das	https://www.gisaid.org/	?	?	########	?
hCoV-19/USA/TN-VUMC-SD_MVU002_O_O2050/2021	betacoronavirus	EPI_ISL_14649433	EPI_ISL_14649419	?	2021-12-22	North America	USA	Tennessee		North America	USA	Tennessee	genome	29849	Human	28	Female	?	AY.46	GK	VUMC Molecular Infectious Diseases Laboratory (MIDL)	Dr. Suman Das Lab, Vanderbilt University Medical Center (VUMC)	Suman B. Pakala, Grant Vestal, Hunter Brown, Desiree Evert, Meghan Shilts, Bookyung Park, Helen Boone, Seesandra Rajagopala, Jonathan E. Schmitz, Suman Das	https://www.gisaid.org/	?	?	########	?
hCoV-19/USA/TN-VUMC-SD_MVU002_O_O2052/2021	betacoronavirus	EPI_ISL_14649435	EPI_ISL_14649404	?	2021-12-22	North America	USA	Tennessee		North America	USA	Tennessee	genome	29859	Human	40	Female	?	AY.103	GK	VUMC Molecular Infectious Diseases Laboratory (MIDL)	Dr. Suman Das Lab, Vanderbilt University Medical Center (VUMC)	Suman B. Pakala, Grant Vestal, Hunter Brown, Desiree Evert, Meghan Shilts, Bookyung Park, Helen Boone, Seesandra Rajagopala, Jonathan E. Schmitz, Suman Das	https://www.gisaid.org/	?	?	########	?
hCoV-19/USA/LA-TUSOM_1230-S31/2021	betacoronavirus	EPI_ISL_8294887	EPI_ISL_8294887	?	2021-12-23	North America	USA	Louisiana		North America	USA	Louisiana	genome	29809	Human	39	Female	?	BA.1	GRA	Tulane University School of Medicine	Tulane University School of Medicine	Di Tian	https://www.gisaid.org/	?	?	2022-01-03	?
hCoV-19/USA/TN-VUMC-SDL-SBP_8190-MS-1_0143/2021	betacoronavirus	EPI_ISL_14590111	EPI_ISL_14649495	?	2021-12-23	North America	USA	Tennessee		North America	USA	Tennessee	genome	29851	Human	79	Female	?	AY.103	GK	VUMC Molecular Infectious Diseases Laboratory (MIDL)	Dr. Suman Das Lab - Vanderbilt University Medical Center (VUMC)	Suman B. Pakala, Grant Vestal, Hunter Brown, Desiree Evert, Meghan Shilts, Bookyung Park, Helen Boone, Seesandra Rajagopala, Jonathan E. Schmitz, Suman Das	https://www.gisaid.org/	?	?	########	?
hCoV-19/USA/TN-VUMC-SD_MVU002_O_O2875/2021	betacoronavirus	EPI_ISL_14649495	EPI_ISL_14590111	?	2021-12-23	North America	USA	Tennessee		North America	USA	Tennessee	genome	29860	Human	8	Male	?	AY.25.1	GK	VUMC Molecular Infectious Diseases Laboratory (MIDL)	Dr. Suman Das Lab, Vanderbilt University Medical Center (VUMC)	Suman B. Pakala, Grant Vestal, Hunter Brown, Desiree Evert, Meghan Shilts, Bookyung Park, Helen Boone, Seesandra Rajagopala, Jonathan E. Schmitz, Suman Das	https://www.gisaid.org/	?	?	########	?
hCoV-19/USA/TN-VUMC-SDL-SBP_8190-MS-1_0226/2021	betacoronavirus	EPI_ISL_14590181	EPI_ISL_14590181	?	2021-12-24	North America	USA	Tennessee		North America	USA	Tennessee	genome	29859	Human	35	Female	?	AY.103	GK	VUMC Molecular Infectious Diseases Laboratory (MIDL)	Dr. Suman Das Lab - Vanderbilt University Medical Center (VUMC)	Suman B. Pakala, Grant Vestal, Hunter Brown, Desiree Evert, Meghan Shilts, Bookyung Park, Helen Boone, Seesandra Rajagopala, Jonathan E. Schmitz, Suman Das	https://www.gisaid.org/	?	?	########	?
hCoV-19/USA/TN-VUMC-SD_MVU002_O_O2912/2021	betacoronavirus	EPI_ISL_14649507	EPI_ISL_14649507	?	2021-12-25	North America	USA	Tennessee		North America	USA	Tennessee	genome	29859	Human	21	Female	?	AY.39.1	GK	VUMC Molecular Infectious Diseases Laboratory (MIDL)	Dr. Suman Das Lab, Vanderbilt University Medical Center (VUMC)	Suman B. Pakala, Grant Vestal, Hunter Brown, Desiree Evert, Meghan Shilts, Bookyung Park, Helen Boone, Seesandra Rajagopala, Jonathan E. Schmitz, Suman Das	https://www.gisaid.org/	?	?	########	?
hCoV-19/USA/TN-VUMC-SDL-SBP_8190-MS-1_0184/2021	betacoronavirus	EPI_ISL_14590144	EPI_ISL_14649506	?	2021-12-26	North America	USA	Tennessee		North America	USA	Tennessee	genome	29859	Human	33	Female	?	AY.3	GK	VUMC Molecular Infectious Diseases Laboratory (MIDL)	Dr. Suman Das Lab - Vanderbilt University Medical Center (VUMC)	Suman B. Pakala, Grant Vestal, Hunter Brown, Desiree Evert, Meghan Shilts, Bookyung Park, Helen Boone, Seesandra Rajagopala, Jonathan E. Schmitz, Suman Das	https://www.gisaid.org/	?	?	########	?
hCoV-19/USA/TN-VUMC-SD_MVU002_O_O2911/2021	betacoronavirus	EPI_ISL_14649506	EPI_ISL_14590144	?	2021-12-26	North America	USA	Tennessee		North America	USA	Tennessee	genome	29863	Human	34	Female	?	AY.103	GK	VUMC Molecular Infectious Diseases Laboratory (MIDL)	Dr. Suman Das Lab, Vanderbilt University Medical Center (VUMC)	Suman B. Pakala, Grant Vestal, Hunter Brown, Desiree Evert, Meghan Shilts, Bookyung Park, Helen Boone, Seesandra Rajagopala, Jonathan E. Schmitz, Suman Das	https://www.gisaid.org/	?	?	########	?
hCoV-19/USA/LA-TUSOM-1230-S36/2021	betacoronavirus	EPI_ISL_8318769	EPI_ISL_8318769	?	2021-12-27	North America	USA	Louisiana		North America	USA	Louisiana	genome	29803	Human	29	Male	?	BA.1.20	GRA	Tulane University School of Medicine	Tulane University School of Medicine	Di Tian	https://www.gisaid.org/	?	?	2022-01-03	?
hCoV-19/USA/TN-VUMC-SDL-SBP_8190-MS-1_0236/2021	betacoronavirus	EPI_ISL_14590188	EPI_ISL_14590188	?	2021-12-27	North America	USA	Tennessee		North America	USA	Tennessee	genome	29862	Human	33	Female	?	AY.3	GK	VUMC Molecular Infectious Diseases Laboratory (MIDL)	Dr. Suman Das Lab - Vanderbilt University Medical Center (VUMC)	Suman B. Pakala, Grant Vestal, Hunter Brown, Desiree Evert, Meghan Shilts, Bookyung Park, Helen Boone, Seesandra Rajagopala, Jonathan E. Schmitz, Suman Das	https://www.gisaid.org/	?	?	########	?
hCoV-19/USA/TN-VUMC-SD_MVU002_O_O2825/2021	betacoronavirus	EPI_ISL_14649478	EPI_ISL_14649478	?	2021-12-27	North America	USA	Tennessee		North America	USA	Tennessee	genome	29862	Human	63	Male	?	AY.117	GK	VUMC Molecular Infectious Diseases Laboratory (MIDL)	Dr. Suman Das Lab, Vanderbilt University Medical Center (VUMC)	Suman B. Pakala, Grant Vestal, Hunter Brown, Desiree Evert, Meghan Shilts, Bookyung Park, Helen Boone, Seesandra Rajagopala, Jonathan E. Schmitz, Suman Das	https://www.gisaid.org/	?	?	########	?
hCoV-19/USA/TN-VUMC-SD_MVU002_O_O2835/2021	betacoronavirus	EPI_ISL_14649480	EPI_ISL_14649480	?	2021-12-27	North America	USA	Tennessee		North America	USA	Tennessee	genome	29849	Human	55	Male	?	AY.5	GK	VUMC Molecular Infectious Diseases Laboratory (MIDL)	Dr. Suman Das Lab, Vanderbilt University Medical Center (VUMC)	Suman B. Pakala, Grant Vestal, Hunter Brown, Desiree Evert, Meghan Shilts, Bookyung Park, Helen Boone, Seesandra Rajagopala, Jonathan E. Schmitz, Suman Das	https://www.gisaid.org/	?	?	########	?
hCoV-19/USA/NC-ECU-CORVASEQ-111366143/2021	betacoronavirus	EPI_ISL_8576897	EPI_ISL_8576897	?	2021-12-28	North America	USA	North Carolina	Pitt County	North America	USA	North Carolina	genome	29515	Human	40	Female	?	BA.1.17	GRA	Molecular Biology Laboratory, Vidant Medical Center	Brody Integrative Genomics Core, East Carolina University	Weihua Huang, Changhong Yin, Kimberly P. Briley, Heather Duncan, John T. Fallon	https://www.gisaid.org/	?	?	########	?
hCoV-19/USA/TN-VUMC-SDL-SBP_8190-MS-1_0240/2021	betacoronavirus	EPI_ISL_14590191	EPI_ISL_14590199	?	2021-12-28	North America	USA	Tennessee		North America	USA	Tennessee	genome	29858	Human	72	Male	?	AY.3	GK	VUMC Molecular Infectious Diseases Laboratory (MIDL)	Dr. Suman Das Lab - Vanderbilt University Medical Center (VUMC)	Suman B. Pakala, Grant Vestal, Hunter Brown, Desiree Evert, Meghan Shilts, Bookyung Park, Helen Boone, Seesandra Rajagopala, Jonathan E. Schmitz, Suman Das	https://www.gisaid.org/	?	?	########	?
hCoV-19/USA/TN-VUMC-SDL-SBP_8190-MS-1_0249/2021	betacoronavirus	EPI_ISL_14590199	EPI_ISL_14590191	?	2021-12-28	North America	USA	Tennessee		North America	USA	Tennessee	genome	29863	Human	64	Male	?	AY.119	GK	VUMC Molecular Infectious Diseases Laboratory (MIDL)	Dr. Suman Das Lab - Vanderbilt University Medical Center (VUMC)	Suman B. Pakala, Grant Vestal, Hunter Brown, Desiree Evert, Meghan Shilts, Bookyung Park, Helen Boone, Seesandra Rajagopala, Jonathan E. Schmitz, Suman Das	https://www.gisaid.org/	?	?	########	?
hCoV-19/USA/TN-VUMC-SDL-SBP_8190-MS-1_0274/2021	betacoronavirus	EPI_ISL_14590220	EPI_ISL_14649500	?	2021-12-29	North America	USA	Tennessee		North America	USA	Tennessee	genome	29859	Human	36	Female	?	B.1.617.2	GK	VUMC Molecular Infectious Diseases Laboratory (MIDL)	Dr. Suman Das Lab - Vanderbilt University Medical Center (VUMC)	Suman B. Pakala, Grant Vestal, Hunter Brown, Desiree Evert, Meghan Shilts, Bookyung Park, Helen Boone, Seesandra Rajagopala, Jonathan E. Schmitz, Suman Das	https://www.gisaid.org/	?	?	########	?
hCoV-19/USA/TN-VUMC-SD_MVU002_O_O2894/2021	betacoronavirus	EPI_ISL_14649500	EPI_ISL_14590220	?	2021-12-29	North America	USA	Tennessee		North America	USA	Tennessee	genome	29885	Human	42	Male	?	AY.103	GK	VUMC Molecular Infectious Diseases Laboratory (MIDL)	Dr. Suman Das Lab, Vanderbilt University Medical Center (VUMC)	Suman B. Pakala, Grant Vestal, Hunter Brown, Desiree Evert, Meghan Shilts, Bookyung Park, Helen Boone, Seesandra Rajagopala, Jonathan E. Schmitz, Suman Das	https://www.gisaid.org/	?	?	########	?
hCoV-19/USA/LA-BIE-LSUH002592/2021	betacoronavirus	EPI_ISL_8687394	EPI_ISL_8687393	?	2021-12-30	North America	USA	Louisiana	St Tammany	North America	USA	Louisiana	genome	29765	Human	43	Male	?	BA.1.1	GRA	Ochsner Health	BioInfoExperts	Amy Feehan, Judy Crabtree, Susanna L. Lamers, Rebecca Rose, Ben Lain, Chris Huston, Samual Moot, David J. Nolan, Tessa LaFleur, Julia-Garcia-Diaz, Lucio Miele	https://www.gisaid.org/	?	?	########	?
hCoV-19/USA/LA-BIE-LSUH002612/2021	betacoronavirus	EPI_ISL_8687412	EPI_ISL_8687398	?	2021-12-30	North America	USA	Louisiana	Orleans	North America	USA	Louisiana	genome	29765	Human	34	Male	?	BA.1.1	GRA	Ochsner Health	BioInfoExperts	Amy Feehan, Judy Crabtree, Susanna L. Lamers, Rebecca Rose, Ben Lain, Chris Huston, Samual Moot, David J. Nolan, Tessa LaFleur, Julia-Garcia-Diaz, Lucio Miele	https://www.gisaid.org/	?	?	########	?
hCoV-19/USA/LA-BIE-LSUH002561/2021	betacoronavirus	EPI_ISL_8687367	EPI_ISL_8687395	?	2021-12-30	North America	USA	Louisiana	St Bernard	North America	USA	Louisiana	genome	29765	Human	11	Male	?	BA.1.1	GRA	Ochsner Health	BioInfoExperts	Amy Feehan, Judy Crabtree, Susanna L. Lamers, Rebecca Rose, Ben Lain, Chris Huston, Samual Moot, David J. Nolan, Tessa LaFleur, Julia-Garcia-Diaz, Lucio Miele	https://www.gisaid.org/	?	?	########	?
hCoV-19/USA/NC-ECU-CORVASEQ-111406515/2021	betacoronavirus	EPI_ISL_8576707	EPI_ISL_8576928	?	2021-12-30	North America	USA	North Carolina	Pitt County	North America	USA	North Carolina	genome	29843	Human	83	Male	?	AY.25.1	GK	Molecular Biology Laboratory, Vidant Medical Center	Brody Integrative Genomics Core, East Carolina University	Weihua Huang, Changhong Yin, Kimberly P. Briley, Heather Duncan, John T. Fallon	https://www.gisaid.org/	?	?	########	?
hCoV-19/USA/NC-ECU-CORVASEQ-111400072/2021	betacoronavirus	EPI_ISL_8576592	EPI_ISL_8687389	?	2021-12-30	North America	USA	North Carolina	Pitt County	North America	USA	North Carolina	genome	29564	Human	28	Female	?	BA.1.1	GRA	Molecular Biology Laboratory, Vidant Medical Center	Brody Integrative Genomics Core, East Carolina University	Weihua Huang, Changhong Yin, Kimberly P. Briley, Heather Duncan, John T. Fallon	https://www.gisaid.org/	?	?	########	?
hCoV-19/USA/NC-ECU-CORVASEQ-111396449/2021	betacoronavirus	EPI_ISL_8576928	EPI_ISL_8687400	?	2021-12-30	North America	USA	North Carolina	Pitt County	North America	USA	North Carolina	genome	29779	Human	7	Female	?	BA.1.17.2	GRA	Molecular Biology Laboratory, Vidant Medical Center	Brody Integrative Genomics Core, East Carolina University	Weihua Huang, Changhong Yin, Kimberly P. Briley, Heather Duncan, John T. Fallon	https://www.gisaid.org/	?	?	########	?
hCoV-19/USA/NC-ECU-CORVASEQ-111405641/2021	betacoronavirus	EPI_ISL_8576955	EPI_ISL_8687386	?	2021-12-30	North America	USA	North Carolina	Pitt County	North America	USA	North Carolina	genome	29544	Human	26	Female	?	BA.1.1	GRA	Molecular Biology Laboratory, Vidant Medical Center	Brody Integrative Genomics Core, East Carolina University	Weihua Huang, Changhong Yin, Kimberly P. Briley, Heather Duncan, John T. Fallon	https://www.gisaid.org/	?	?	########	?
hCoV-19/USA/LA-BIE-LSUH002608/2021	betacoronavirus	EPI_ISL_8687409	EPI_ISL_8687374	?	2021-12-30	North America	USA	Louisiana	St John The Baptist	North America	USA	Louisiana	genome	29765	Human	52	Female	?	BA.1.1	GRA	Ochsner Health	BioInfoExperts	Amy Feehan, Judy Crabtree, Susanna L. Lamers, Rebecca Rose, Ben Lain, Chris Huston, Samual Moot, David J. Nolan, Tessa LaFleur, Julia-Garcia-Diaz, Lucio Miele	https://www.gisaid.org/	?	?	########	?
hCoV-19/USA/LA-BIE-LSUH002601/2021	betacoronavirus	EPI_ISL_8687403	EPI_ISL_8687372	?	2021-12-30	North America	USA	Louisiana	St Tammany	North America	USA	Louisiana	genome	29765	Human	61	Female	?	BA.1.15	GRA	Ochsner Health	BioInfoExperts	Amy Feehan, Judy Crabtree, Susanna L. Lamers, Rebecca Rose, Ben Lain, Chris Huston, Samual Moot, David J. Nolan, Tessa LaFleur, Julia-Garcia-Diaz, Lucio Miele	https://www.gisaid.org/	?	?	########	?
hCoV-19/USA/LA-BIE-LSUH002598/2021	betacoronavirus	EPI_ISL_8687400	EPI_ISL_8687394	?	2021-12-30	North America	USA	Louisiana	Jefferson	North America	USA	Louisiana	genome	29767	Human	46	Female	?	BA.1.15	GRA	Ochsner Health	BioInfoExperts	Amy Feehan, Judy Crabtree, Susanna L. Lamers, Rebecca Rose, Ben Lain, Chris Huston, Samual Moot, David J. Nolan, Tessa LaFleur, Julia-Garcia-Diaz, Lucio Miele	https://www.gisaid.org/	?	?	########	?
hCoV-19/USA/LA-BIE-LSUH002593/2021	betacoronavirus	EPI_ISL_8687395	EPI_ISL_8687412	?	2021-12-30	North America	USA	Louisiana	Jefferson	North America	USA	Louisiana	genome	29780	Human	66	Female	?	BA.1.18	GRA	Ochsner Health	BioInfoExperts	Amy Feehan, Judy Crabtree, Susanna L. Lamers, Rebecca Rose, Ben Lain, Chris Huston, Samual Moot, David J. Nolan, Tessa LaFleur, Julia-Garcia-Diaz, Lucio Miele	https://www.gisaid.org/	?	?	########	?
hCoV-19/USA/LA-BIE-LSUH002596/2021	betacoronavirus	EPI_ISL_8687398	EPI_ISL_8687367	?	2021-12-30	North America	USA	Louisiana	Orleans	North America	USA	Louisiana	genome	29787	Human	22	Female	?	BA.1.18	GRA	Ochsner Health	BioInfoExperts	Amy Feehan, Judy Crabtree, Susanna L. Lamers, Rebecca Rose, Ben Lain, Chris Huston, Samual Moot, David J. Nolan, Tessa LaFleur, Julia-Garcia-Diaz, Lucio Miele	https://www.gisaid.org/	?	?	########	?
hCoV-19/USA/LA-BIE-LSUH002591/2021	betacoronavirus	EPI_ISL_8687393	EPI_ISL_8687409	?	2021-12-30	North America	USA	Louisiana	East Baton Rouge	North America	USA	Louisiana	genome	29796	Human	43	Female	?	BA.1.15	GRA	Ochsner Health	BioInfoExperts	Amy Feehan, Judy Crabtree, Susanna L. Lamers, Rebecca Rose, Ben Lain, Chris Huston, Samual Moot, David J. Nolan, Tessa LaFleur, Julia-Garcia-Diaz, Lucio Miele	https://www.gisaid.org/	?	?	########	?
hCoV-19/USA/LA-BIE-LSUH002571/2021	betacoronavirus	EPI_ISL_8687374	EPI_ISL_8687403	?	2021-12-30	North America	USA	Louisiana	Livingston	North America	USA	Louisiana	genome	29766	Human	48	Female	?	BA.1.1	GRA	Ochsner Health	BioInfoExperts	Amy Feehan, Judy Crabtree, Susanna L. Lamers, Rebecca Rose, Ben Lain, Chris Huston, Samual Moot, David J. Nolan, Tessa LaFleur, Julia-Garcia-Diaz, Lucio Miele	https://www.gisaid.org/	?	?	########	?
hCoV-19/USA/LA-BIE-LSUH002584/2021	betacoronavirus	EPI_ISL_8687386	EPI_ISL_8687404	?	2021-12-30	North America	USA	Louisiana	Jefferson	North America	USA	Louisiana	genome	29767	Human	54	Female	?	BA.1.15	GRA	Ochsner Health	BioInfoExperts	Amy Feehan, Judy Crabtree, Susanna L. Lamers, Rebecca Rose, Ben Lain, Chris Huston, Samual Moot, David J. Nolan, Tessa LaFleur, Julia-Garcia-Diaz, Lucio Miele	https://www.gisaid.org/	?	?	########	?
hCoV-19/USA/LA-BIE-LSUH002587/2021	betacoronavirus	EPI_ISL_8687389	EPI_ISL_8576592	?	2021-12-30	North America	USA	Louisiana	Jefferson	North America	USA	Louisiana	genome	29775	Human	57	Female	?	BA.1.18	GRA	Ochsner Health	BioInfoExperts	Amy Feehan, Judy Crabtree, Susanna L. Lamers, Rebecca Rose, Ben Lain, Chris Huston, Samual Moot, David J. Nolan, Tessa LaFleur, Julia-Garcia-Diaz, Lucio Miele	https://www.gisaid.org/	?	?	########	?
hCoV-19/USA/LA-BIE-LSUH002602/2021	betacoronavirus	EPI_ISL_8687404	EPI_ISL_8576955	?	2021-12-30	North America	USA	Louisiana	St Tammany	North America	USA	Louisiana	genome	29765	Human	26	Male	?	BA.1.15	GRA	Ochsner Health	BioInfoExperts	Amy Feehan, Judy Crabtree, Susanna L. Lamers, Rebecca Rose, Ben Lain, Chris Huston, Samual Moot, David J. Nolan, Tessa LaFleur, Julia-Garcia-Diaz, Lucio Miele	https://www.gisaid.org/	?	?	########	?
hCoV-19/USA/LA-BIE-LSUH002569/2021	betacoronavirus	EPI_ISL_8687372	EPI_ISL_14590215	?	2021-12-30	North America	USA	Louisiana	Orleans	North America	USA	Louisiana	genome	29766	Human	26	Female	?	BA.1.18	GRA	Ochsner Health	BioInfoExperts	Amy Feehan, Judy Crabtree, Susanna L. Lamers, Rebecca Rose, Ben Lain, Chris Huston, Samual Moot, David J. Nolan, Tessa LaFleur, Julia-Garcia-Diaz, Lucio Miele	https://www.gisaid.org/	?	?	########	?
hCoV-19/USA/TN-VUMC-SDL-SBP_8190-MS-1_0268/2021	betacoronavirus	EPI_ISL_14590215	EPI_ISL_14590225	?	2021-12-30	North America	USA	Tennessee		North America	USA	Tennessee	genome	29859	Human	30	Male	?	AY.25	GK	VUMC Molecular Infectious Diseases Laboratory (MIDL)	Dr. Suman Das Lab - Vanderbilt University Medical Center (VUMC)	Suman B. Pakala, Grant Vestal, Hunter Brown, Desiree Evert, Meghan Shilts, Bookyung Park, Helen Boone, Seesandra Rajagopala, Jonathan E. Schmitz, Suman Das	https://www.gisaid.org/	?	?	########	?
hCoV-19/USA/TN-VUMC-SDL-SBP_8190-MS-1_0281/2021	betacoronavirus	EPI_ISL_14590225	EPI_ISL_8576707	?	2021-12-30	North America	USA	Tennessee		North America	USA	Tennessee	genome	29859	Human	45	Male	?	AY.3.1	GK	VUMC Molecular Infectious Diseases Laboratory (MIDL)	Dr. Suman Das Lab - Vanderbilt University Medical Center (VUMC)	Suman B. Pakala, Grant Vestal, Hunter Brown, Desiree Evert, Meghan Shilts, Bookyung Park, Helen Boone, Seesandra Rajagopala, Jonathan E. Schmitz, Suman Das	https://www.gisaid.org/	?	?	########	?
hCoV-19/USA/LA-BIE-LSUH002565/2021	betacoronavirus	EPI_ISL_8687370	EPI_ISL_8687396	?	2021-12-31	North America	USA	Louisiana	Livingston	North America	USA	Louisiana	genome	29765	Human	36	Male	?	BA.1.1	GRA	Ochsner Health	BioInfoExperts	Amy Feehan, Judy Crabtree, Susanna L. Lamers, Rebecca Rose, Ben Lain, Chris Huston, Samual Moot, David J. Nolan, Tessa LaFleur, Julia-Garcia-Diaz, Lucio Miele	https://www.gisaid.org/	?	?	########	?
hCoV-19/USA/LA-BIE-LSUH002570/2021	betacoronavirus	EPI_ISL_8687373	EPI_ISL_8687375	?	2021-12-31	North America	USA	Louisiana	St Tammany	North America	USA	Louisiana	genome	29769	Human	20	Female	?	BA.1.15	GRA	Ochsner Health	BioInfoExperts	Amy Feehan, Judy Crabtree, Susanna L. Lamers, Rebecca Rose, Ben Lain, Chris Huston, Samual Moot, David J. Nolan, Tessa LaFleur, Julia-Garcia-Diaz, Lucio Miele	https://www.gisaid.org/	?	?	########	?
hCoV-19/USA/NC-ECU-CORVASEQ-111417476/2021	betacoronavirus	EPI_ISL_8576739	EPI_ISL_8687383	?	2021-12-31	North America	USA	North Carolina	Pitt County	North America	USA	North Carolina	genome	29401	Human	48	Female	?	BA.1.1.18	GRA	Molecular Biology Laboratory, Vidant Medical Center	Brody Integrative Genomics Core, East Carolina University	Weihua Huang, Changhong Yin, Kimberly P. Briley, Heather Duncan, John T. Fallon	https://www.gisaid.org/	?	?	########	?
hCoV-19/USA/LA-BIE-LSUH002616/2021	betacoronavirus	EPI_ISL_8687416	EPI_ISL_8687387	?	2021-12-31	North America	USA	Louisiana	St Tammany	North America	USA	Louisiana	genome	29765	Human	10	Male	?	BA.1.1	GRA	Ochsner Health	BioInfoExperts	Amy Feehan, Judy Crabtree, Susanna L. Lamers, Rebecca Rose, Ben Lain, Chris Huston, Samual Moot, David J. Nolan, Tessa LaFleur, Julia-Garcia-Diaz, Lucio Miele	https://www.gisaid.org/	?	?	########	?
hCoV-19/USA/LA-BIE-LSUH002610/2021	betacoronavirus	EPI_ISL_8687410	EPI_ISL_8687388	?	2021-12-31	North America	USA	Louisiana	St Tammany	North America	USA	Louisiana	genome	29766	Human	27	Male	?	BA.1.15	GRA	Ochsner Health	BioInfoExperts	Amy Feehan, Judy Crabtree, Susanna L. Lamers, Rebecca Rose, Ben Lain, Chris Huston, Samual Moot, David J. Nolan, Tessa LaFleur, Julia-Garcia-Diaz, Lucio Miele	https://www.gisaid.org/	?	?	########	?
hCoV-19/USA/LA-BIE-LSUH002607/2021	betacoronavirus	EPI_ISL_8687408	EPI_ISL_8687373	?	2021-12-31	North America	USA	Louisiana	Jefferson	North America	USA	Louisiana	genome	29765	Human	80	Female	?	BA.1.1	GRA	Ochsner Health	BioInfoExperts	Amy Feehan, Judy Crabtree, Susanna L. Lamers, Rebecca Rose, Ben Lain, Chris Huston, Samual Moot, David J. Nolan, Tessa LaFleur, Julia-Garcia-Diaz, Lucio Miele	https://www.gisaid.org/	?	?	########	?
hCoV-19/USA/LA-BIE-LSUH002620/2021	betacoronavirus	EPI_ISL_8687420	EPI_ISL_8687376	?	2021-12-31	North America	USA	Louisiana	Orleans	North America	USA	Louisiana	genome	29765	Human	62	Female	?	BA.1.1	GRA	Ochsner Health	BioInfoExperts	Amy Feehan, Judy Crabtree, Susanna L. Lamers, Rebecca Rose, Ben Lain, Chris Huston, Samual Moot, David J. Nolan, Tessa LaFleur, Julia-Garcia-Diaz, Lucio Miele	https://www.gisaid.org/	?	?	########	?
hCoV-19/USA/LA-BIE-LSUH002618/2021	betacoronavirus	EPI_ISL_8687418	EPI_ISL_8687410	?	2021-12-31	North America	USA	Louisiana	Iberville	North America	USA	Louisiana	genome	29765	Human	30	Male	?	BA.1.1	GRA	Ochsner Health	BioInfoExperts	Amy Feehan, Judy Crabtree, Susanna L. Lamers, Rebecca Rose, Ben Lain, Chris Huston, Samual Moot, David J. Nolan, Tessa LaFleur, Julia-Garcia-Diaz, Lucio Miele	https://www.gisaid.org/	?	?	########	?
hCoV-19/USA/LA-BIE-LSUH002619/2021	betacoronavirus	EPI_ISL_8687419	EPI_ISL_8687370	?	2021-12-31	North America	USA	Louisiana	Orleans	North America	USA	Louisiana	genome	29765	Human	35	Female	?	BA.1.15	GRA	Ochsner Health	BioInfoExperts	Amy Feehan, Judy Crabtree, Susanna L. Lamers, Rebecca Rose, Ben Lain, Chris Huston, Samual Moot, David J. Nolan, Tessa LaFleur, Julia-Garcia-Diaz, Lucio Miele	https://www.gisaid.org/	?	?	########	?
hCoV-19/USA/LA-BIE-LSUH002594/2021	betacoronavirus	EPI_ISL_8687396	EPI_ISL_8687416	?	2021-12-31	North America	USA	Louisiana	East Baton Rouge	North America	USA	Louisiana	genome	29791	Human	28	Male	?	BA.1.1	GRA	Ochsner Health	BioInfoExperts	Amy Feehan, Judy Crabtree, Susanna L. Lamers, Rebecca Rose, Ben Lain, Chris Huston, Samual Moot, David J. Nolan, Tessa LaFleur, Julia-Garcia-Diaz, Lucio Miele	https://www.gisaid.org/	?	?	########	?
hCoV-19/USA/LA-BIE-LSUH002595/2021	betacoronavirus	EPI_ISL_8687397	EPI_ISL_8687408	?	2021-12-31	North America	USA	Louisiana	St Tammany	North America	USA	Louisiana	genome	29765	Human	85	Female	?	BA.1.1	GRA	Ochsner Health	BioInfoExperts	Amy Feehan, Judy Crabtree, Susanna L. Lamers, Rebecca Rose, Ben Lain, Chris Huston, Samual Moot, David J. Nolan, Tessa LaFleur, Julia-Garcia-Diaz, Lucio Miele	https://www.gisaid.org/	?	?	########	?
hCoV-19/USA/LA-BIE-LSUH002590/2021	betacoronavirus	EPI_ISL_8687392	EPI_ISL_8687420	?	2021-12-31	North America	USA	Louisiana	St Tammany	North America	USA	Louisiana	genome	29765	Human	54	Male	?	BA.1.15	GRA	Ochsner Health	BioInfoExperts	Amy Feehan, Judy Crabtree, Susanna L. Lamers, Rebecca Rose, Ben Lain, Chris Huston, Samual Moot, David J. Nolan, Tessa LaFleur, Julia-Garcia-Diaz, Lucio Miele	https://www.gisaid.org/	?	?	########	?
hCoV-19/USA/LA-BIE-LSUH002588/2021	betacoronavirus	EPI_ISL_8687390	EPI_ISL_8687418	?	2021-12-31	North America	USA	Louisiana	Orleans	North America	USA	Louisiana	genome	29765	Human	59	Male	?	BA.1.15	GRA	Ochsner Health	BioInfoExperts	Amy Feehan, Judy Crabtree, Susanna L. Lamers, Rebecca Rose, Ben Lain, Chris Huston, Samual Moot, David J. Nolan, Tessa LaFleur, Julia-Garcia-Diaz, Lucio Miele	https://www.gisaid.org/	?	?	########	?
hCoV-19/USA/LA-BIE-LSUH002572/2021	betacoronavirus	EPI_ISL_8687375	EPI_ISL_8687419	?	2021-12-31	North America	USA	Louisiana	Jefferson	North America	USA	Louisiana	genome	29790	Human	55	Male	?	BA.1.20	GRA	Ochsner Health	BioInfoExperts	Amy Feehan, Judy Crabtree, Susanna L. Lamers, Rebecca Rose, Ben Lain, Chris Huston, Samual Moot, David J. Nolan, Tessa LaFleur, Julia-Garcia-Diaz, Lucio Miele	https://www.gisaid.org/	?	?	########	?
hCoV-19/USA/LA-BIE-LSUH002574/2021	betacoronavirus	EPI_ISL_8687376	EPI_ISL_8687397	?	2021-12-31	North America	USA	Louisiana	St Tammany	North America	USA	Louisiana	genome	29767	Human	29	Female	?	BA.1.1	GRA	Ochsner Health	BioInfoExperts	Amy Feehan, Judy Crabtree, Susanna L. Lamers, Rebecca Rose, Ben Lain, Chris Huston, Samual Moot, David J. Nolan, Tessa LaFleur, Julia-Garcia-Diaz, Lucio Miele	https://www.gisaid.org/	?	?	########	?
hCoV-19/USA/LA-BIE-LSUH002576/2021	betacoronavirus	EPI_ISL_8687378	EPI_ISL_8687392	?	2021-12-31	North America	USA	Louisiana	Livingston	North America	USA	Louisiana	genome	29765	Human	28	Female	?	BA.1.15	GRA	Ochsner Health	BioInfoExperts	Amy Feehan, Judy Crabtree, Susanna L. Lamers, Rebecca Rose, Ben Lain, Chris Huston, Samual Moot, David J. Nolan, Tessa LaFleur, Julia-Garcia-Diaz, Lucio Miele	https://www.gisaid.org/	?	?	########	?
hCoV-19/USA/LA-BIE-LSUH002582/2021	betacoronavirus	EPI_ISL_8687384	EPI_ISL_8687390	?	2021-12-31	North America	USA	Louisiana	St Tammany	North America	USA	Louisiana	genome	29765	Human	60	Female	?	BA.1.15	GRA	Ochsner Health	BioInfoExperts	Amy Feehan, Judy Crabtree, Susanna L. Lamers, Rebecca Rose, Ben Lain, Chris Huston, Samual Moot, David J. Nolan, Tessa LaFleur, Julia-Garcia-Diaz, Lucio Miele	https://www.gisaid.org/	?	?	########	?
hCoV-19/USA/LA-BIE-LSUH002583/2021	betacoronavirus	EPI_ISL_8687385	EPI_ISL_8687378	?	2021-12-31	North America	USA	Louisiana	St Tammany	North America	USA	Louisiana	genome	29765	Human	17	Female	?	BA.1.1	GRA	Ochsner Health	BioInfoExperts	Amy Feehan, Judy Crabtree, Susanna L. Lamers, Rebecca Rose, Ben Lain, Chris Huston, Samual Moot, David J. Nolan, Tessa LaFleur, Julia-Garcia-Diaz, Lucio Miele	https://www.gisaid.org/	?	?	########	?
hCoV-19/USA/LA-BIE-LSUH002585/2021	betacoronavirus	EPI_ISL_8687387	EPI_ISL_8687384	?	2021-12-31	North America	USA	Louisiana	Lafourche	North America	USA	Louisiana	genome	29774	Human	23	Female	?	BA.1.18	GRA	Ochsner Health	BioInfoExperts	Amy Feehan, Judy Crabtree, Susanna L. Lamers, Rebecca Rose, Ben Lain, Chris Huston, Samual Moot, David J. Nolan, Tessa LaFleur, Julia-Garcia-Diaz, Lucio Miele	https://www.gisaid.org/	?	?	########	?
hCoV-19/USA/LA-BIE-LSUH002578/2021	betacoronavirus	EPI_ISL_8687380	EPI_ISL_8687385	?	2021-12-31	North America	USA	Louisiana	East Baton Rouge	North America	USA	Louisiana	genome	29765	Human	24	Female	?	BA.1	GRA	Ochsner Health	BioInfoExperts	Amy Feehan, Judy Crabtree, Susanna L. Lamers, Rebecca Rose, Ben Lain, Chris Huston, Samual Moot, David J. Nolan, Tessa LaFleur, Julia-Garcia-Diaz, Lucio Miele	https://www.gisaid.org/	?	?	########	?
hCoV-19/USA/LA-BIE-LSUH002579/2021	betacoronavirus	EPI_ISL_8687381	EPI_ISL_8687380	?	2021-12-31	North America	USA	Louisiana	Orleans	North America	USA	Louisiana	genome	29765	Human	17	Male	?	BA.1.1	GRA	Ochsner Health	BioInfoExperts	Amy Feehan, Judy Crabtree, Susanna L. Lamers, Rebecca Rose, Ben Lain, Chris Huston, Samual Moot, David J. Nolan, Tessa LaFleur, Julia-Garcia-Diaz, Lucio Miele	https://www.gisaid.org/	?	?	########	?
hCoV-19/USA/LA-BIE-LSUH002581/2021	betacoronavirus	EPI_ISL_8687383	EPI_ISL_8687381	?	2021-12-31	North America	USA	Louisiana	Jefferson	North America	USA	Louisiana	genome	29776	Human	66	Female	?	BA.1.1	GRA	Ochsner Health	BioInfoExperts	Amy Feehan, Judy Crabtree, Susanna L. Lamers, Rebecca Rose, Ben Lain, Chris Huston, Samual Moot, David J. Nolan, Tessa LaFleur, Julia-Garcia-Diaz, Lucio Miele	https://www.gisaid.org/	?	?	########	?
hCoV-19/USA/LA-BIE-LSUH002586/2021	betacoronavirus	EPI_ISL_8687388	EPI_ISL_8687364	?	2021-12-31	North America	USA	Louisiana	Ascension	North America	USA	Louisiana	genome	29774	Human	66	Female	?	BA.1.1.18	GRA	Ochsner Health	BioInfoExperts	Amy Feehan, Judy Crabtree, Susanna L. Lamers, Rebecca Rose, Ben Lain, Chris Huston, Samual Moot, David J. Nolan, Tessa LaFleur, Julia-Garcia-Diaz, Lucio Miele	https://www.gisaid.org/	?	?	########	?
hCoV-19/USA/LA-BIE-LSUH002558/2021	betacoronavirus	EPI_ISL_8687364	EPI_ISL_8687366	?	2021-12-31	North America	USA	Louisiana	East Baton Rouge	North America	USA	Louisiana	genome	29765	Human	46	Female	?	BA.1.15	GRA	Ochsner Health	BioInfoExperts	Amy Feehan, Judy Crabtree, Susanna L. Lamers, Rebecca Rose, Ben Lain, Chris Huston, Samual Moot, David J. Nolan, Tessa LaFleur, Julia-Garcia-Diaz, Lucio Miele	https://www.gisaid.org/	?	?	########	?
hCoV-19/USA/LA-BIE-LSUH002560/2021	betacoronavirus	EPI_ISL_8687366	EPI_ISL_8687365	?	2021-12-31	North America	USA	Louisiana	Iberville	North America	USA	Louisiana	genome	29765	Human	29	Male	?	BA.1.15	GRA	Ochsner Health	BioInfoExperts	Amy Feehan, Judy Crabtree, Susanna L. Lamers, Rebecca Rose, Ben Lain, Chris Huston, Samual Moot, David J. Nolan, Tessa LaFleur, Julia-Garcia-Diaz, Lucio Miele	https://www.gisaid.org/	?	?	########	?
hCoV-19/USA/UT-BIE-LSUH002559/2021	betacoronavirus	EPI_ISL_8687365	EPI_ISL_8687379	?	2021-12-31	North America	USA	Utah	Salt Lake	North America	USA	Utah	genome	29765	Human	28	Male	?	BA.1.15	GRA	Ochsner Health	BioInfoExperts	Amy Feehan, Judy Crabtree, Susanna L. Lamers, Rebecca Rose, Ben Lain, Chris Huston, Samual Moot, David J. Nolan, Tessa LaFleur, Julia-Garcia-Diaz, Lucio Miele	https://www.gisaid.org/	?	?	########	?
hCoV-19/USA/LA-BIE-LSUH002577/2021	betacoronavirus	EPI_ISL_8687379	EPI_ISL_8576739	?	2021-12-31	North America	USA	Louisiana	St Tammany	North America	USA	Louisiana	genome	29765	Human	19	Male	?	BA.1.1.18	GRA	Ochsner Health	BioInfoExperts	Amy Feehan, Judy Crabtree, Susanna L. Lamers, Rebecca Rose, Ben Lain, Chris Huston, Samual Moot, David J. Nolan, Tessa LaFleur, Julia-Garcia-Diaz, Lucio Miele	https://www.gisaid.org/	?	?	########	?
hCoV-19/USA/NY-WMC2022-1798/2022	betacoronavirus	EPI_ISL_12040656	EPI_ISL_12040656	?	2022-01-01	North America	USA	New York	Westchester County	North America	USA	New York	genome	29769	Human	3	Male	?	AY.25.1	GK	Molecular Biology Laboratory, Westchester Medical Center	Genomics Core Laboratory, New York Medical College	Brahmaraju Mopidevi, Jian Zhuge, Rania Hatab, Humayun K. Islam, Salomon Amar	https://www.gisaid.org/	?	?	########	?
hCoV-19/USA/NY-WMC2022-1979/2022	betacoronavirus	EPI_ISL_12357971	EPI_ISL_12357971	?	2022-01-01	North America	USA	New York	Westchester County	North America	USA	New York	genome	29769	Human	95	Male	?	AY.103	GK	Molecular Biology Laboratory, Westchester Medical Center	Genomics Core Laboratory, New York Medical College	Brahmaraju Mopidevi, Jian Zhuge, Rania Hatab, Humayun K. Islam, Salomon Amar	https://www.gisaid.org/	?	?	########	?
hCoV-19/USA/NC-ECU-CORVASEQ-111432125/2022	betacoronavirus	EPI_ISL_8576505	EPI_ISL_8576505	?	2022-01-01	North America	USA	North Carolina	Pitt County	North America	USA	North Carolina	genome	29811	Human	72	Male	?	B.1.617.2	GK	Molecular Biology Laboratory, Vidant Medical Center	Brody Integrative Genomics Core, East Carolina University	Weihua Huang, Changhong Yin, Kimberly P. Briley, Heather Duncan, John T. Fallon	https://www.gisaid.org/	?	?	########	?
hCoV-19/USA/NC-ECU-CORVASEQ-111438316/2022	betacoronavirus	EPI_ISL_8576506	EPI_ISL_8576506	?	2022-01-01	North America	USA	North Carolina	Pitt County	North America	USA	North Carolina	genome	29856	Human	87	Male	?	AY.3.1	GK	Molecular Biology Laboratory, Vidant Medical Center	Brody Integrative Genomics Core, East Carolina University	Weihua Huang, Changhong Yin, Kimberly P. Briley, Heather Duncan, John T. Fallon	https://www.gisaid.org/	?	?	########	?
hCoV-19/USA/NC-ECU-CORVASEQ-111440010/2022	betacoronavirus	EPI_ISL_8576508	EPI_ISL_8576508	?	2022-01-01	North America	USA	North Carolina	Pitt County	North America	USA	North Carolina	genome	29833	Human	79	Female	?	AY.103	GK	Molecular Biology Laboratory, Vidant Medical Center	Brody Integrative Genomics Core, East Carolina University	Weihua Huang, Changhong Yin, Kimberly P. Briley, Heather Duncan, John T. Fallon	https://www.gisaid.org/	?	?	########	?
hCoV-19/USA/NC-ECU-CORVASEQ-111435880/2022	betacoronavirus	EPI_ISL_8576509	EPI_ISL_8576509	?	2022-01-01	North America	USA	North Carolina	Pitt County	North America	USA	North Carolina	genome	29805	Human	30	Female	?	AY.119.2	GK	Molecular Biology Laboratory, Vidant Medical Center	Brody Integrative Genomics Core, East Carolina University	Weihua Huang, Changhong Yin, Kimberly P. Briley, Heather Duncan, John T. Fallon	https://www.gisaid.org/	?	?	########	?
hCoV-19/USA/NY-NYCPHL-009099/2022	betacoronavirus	EPI_ISL_8630876	EPI_ISL_8630876	?	2022-01-01	North America	USA	New York	New York City	North America	USA	New York	genome	29769	Human	39	Female	?	AY.25	GK	OCME Office Of Chief Medical Examiner	New York City Public Health Laboratory	Jade Wang, et al.	https://www.gisaid.org/	?	?	########	?
hCoV-19/USA/NC-ECU-CORVASEQ-111434010/2022	betacoronavirus	EPI_ISL_9091645	EPI_ISL_9091645	?	2022-01-01	North America	USA	North Carolina	Pitt County	North America	USA	North Carolina	genome	29544	Human	92	Female	?	AY.103	GK	Molecular Biology Laboratory, Vidant Medical Center	Brody Integrative Genomics Core, East Carolina University	Weihua Huang, Changhong Yin, Kimberly P. Briley, Heather Duncan, John T. Fallon	https://www.gisaid.org/	?	?	########	?
hCoV-19/USA/NC-ECU-CORVASEQ-111443327/2022	betacoronavirus	EPI_ISL_8509416	EPI_ISL_10656098	?	2022-01-02	North America	USA	North Carolina	Pitt County	North America	USA	North Carolina	genome	29772	Human	33	Female	?	BA.1.15	GRA	Molecular Biology Laboratory, Vidant Medical Center	Brody Integrative Genomics Core, East Carolina University	Weihua Huang, Changhong Yin, Kimberly P. Briley, Heather Duncan, John T. Fallon	https://www.gisaid.org/	?	?	2022-01-08	?
hCoV-19/USA/NC-ECU-CORVASEQ-111443156/2022	betacoronavirus	EPI_ISL_8509420	EPI_ISL_8509416	?	2022-01-02	North America	USA	North Carolina	Pitt County	North America	USA	North Carolina	genome	29751	Human	35	Female	?	BA.1.18	GRA	Molecular Biology Laboratory, Vidant Medical Center	Brody Integrative Genomics Core, East Carolina University	Weihua Huang, Changhong Yin, Kimberly P. Briley, Heather Duncan, John T. Fallon	https://www.gisaid.org/	?	?	2022-01-08	?
hCoV-19/USA/NC-ECU-CORVASEQ-111450421/2022	betacoronavirus	EPI_ISL_8576503	EPI_ISL_8509420	?	2022-01-02	North America	USA	North Carolina	Pitt County	North America	USA	North Carolina	genome	29828	Human	74	Female	?	AY.100	GK	Molecular Biology Laboratory, Vidant Medical Center	Brody Integrative Genomics Core, East Carolina University	Weihua Huang, Changhong Yin, Kimberly P. Briley, Heather Duncan, John T. Fallon	https://www.gisaid.org/	?	?	########	?
hCoV-19/USA/NC-ECU-CORVASEQ-111449605/2022	betacoronavirus	EPI_ISL_8576510	EPI_ISL_8576503	?	2022-01-02	North America	USA	North Carolina	Pitt County	North America	USA	North Carolina	genome	29834	Human	66	Male	?	AY.25	GK	Molecular Biology Laboratory, Vidant Medical Center	Brody Integrative Genomics Core, East Carolina University	Weihua Huang, Changhong Yin, Kimberly P. Briley, Heather Duncan, John T. Fallon	https://www.gisaid.org/	?	?	########	?
hCoV-19/USA/NC-ECU-CORVASEQ-111446514/2022	betacoronavirus	EPI_ISL_8576700	EPI_ISL_8576510	?	2022-01-02	North America	USA	North Carolina	Pitt County	North America	USA	North Carolina	genome	29796	Human	11	Male	?	AY.103	GK	Molecular Biology Laboratory, Vidant Medical Center	Brody Integrative Genomics Core, East Carolina University	Weihua Huang, Changhong Yin, Kimberly P. Briley, Heather Duncan, John T. Fallon	https://www.gisaid.org/	?	?	########	?
hCoV-19/USA/NC-ECU-CORVASEQ-111446452/2022	betacoronavirus	EPI_ISL_8577051	EPI_ISL_8576700	?	2022-01-02	North America	USA	North Carolina	Pitt County	North America	USA	North Carolina	genome	29783	Human	33	Male	?	BA.1.1	GRA	Molecular Biology Laboratory, Vidant Medical Center	Brody Integrative Genomics Core, East Carolina University	Weihua Huang, Changhong Yin, Kimberly P. Briley, Heather Duncan, John T. Fallon	https://www.gisaid.org/	?	?	########	?
hCoV-19/USA/NY-NYCPHL-009101/2022	betacoronavirus	EPI_ISL_8630878	EPI_ISL_8577051	?	2022-01-02	North America	USA	New York	New York City	North America	USA	New York	genome	29769	Human	35	Female	?	AY.103	GK	OCME Office Of Chief Medical Examiner	New York City Public Health Laboratory	Jade Wang, et al.	https://www.gisaid.org/	?	?	########	?
hCoV-19/USA/OH-CMI-IGM-167/2022	betacoronavirus	EPI_ISL_8824800	EPI_ISL_8630878	?	2022-01-02	North America	USA	Ohio		North America	USA	Ohio	genome	29770	Human	12	Female	?	AY.44	GK	Nationwide Children's Hospital Clinical Microbiology Lab	Nationwide Children's Hospital, Abigail Wexner Research Institute, Institute for Genomic Medicine	Sarah A. Wilson, Sean D. McGrath, Huanyu Wang, Jocelyn M. Lucyshyn, Richard K. Wilson, Amy Leber, Vincent Magrini	https://www.gisaid.org/	?	?	########	?
hCoV-19/USA/NC-ECU-CORVASEQ-111443811/2022	betacoronavirus	EPI_ISL_9091644	EPI_ISL_8824800	?	2022-01-02	North America	USA	North Carolina	Pitt County	North America	USA	North Carolina	genome	29811	Human	79	Male	?	AY.47	GK	Molecular Biology Laboratory, Vidant Medical Center	Brody Integrative Genomics Core, East Carolina University	Weihua Huang, Changhong Yin, Kimberly P. Briley, Heather Duncan, John T. Fallon	https://www.gisaid.org/	?	?	########	?
hCoV-19/USA/NY-4965/2022	betacoronavirus	EPI_ISL_12145524	EPI_ISL_9091644	?	2022-01-03	North America	USA	New York		North America	USA	New York	genome	29764	Human	73	Male	?	AY.44	GK	MSK Microbiology Lab	MSK Microbiology Lab	Esther Babady, Tracy McMillen, Krupa Jani	https://www.gisaid.org/	?	?	########	?
hCoV-19/USA/NY-4966/2022	betacoronavirus	EPI_ISL_12145525	EPI_ISL_10656099	?	2022-01-03	North America	USA	New York		North America	USA	New York	genome	29764	Human	60	Female	?	AY.39	GK	MSK Microbiology Lab	MSK Microbiology Lab	Esther Babady, Tracy McMillen, Krupa Jani	https://www.gisaid.org/	?	?	########	?
hCoV-19/USA/NY-COV-4070/2022	betacoronavirus	EPI_ISL_12154787	EPI_ISL_12145524	?	2022-01-03	North America	USA	New York		North America	USA	New York	genome	29805	Human	42	Female	?	AY.39	GK	MSK Microbiology Lab	MSK Microbiology Lab	Esther Babady, Tracy McMillen, Krupa Jani	https://www.gisaid.org/	?	?	########	?
hCoV-19/USA/NY-WMC2022-2465/2022	betacoronavirus	EPI_ISL_12960037	EPI_ISL_12145525	?	2022-01-03	North America	USA	New York	Westchester County	North America	USA	New York	genome	29763	Human	29	Female	?	AY.127	GK	Molecular Biology Laboratory, Westchester Medical Center	Genomics Core Laboratory, New York Medical College	Brahmaraju Mopidevi, Jian Zhuge, Rania Hatab, Humayun K. Islam, Salomon Amar	https://www.gisaid.org/	?	?	########	?
hCoV-19/USA/NY-WMC2022-2527/2022	betacoronavirus	EPI_ISL_12960065	EPI_ISL_12154787	?	2022-01-03	North America	USA	New York	Westchester County	North America	USA	New York	genome	29763	Human	36	Female	?	AY.39	GK	Molecular Biology Laboratory, Westchester Medical Center	Genomics Core Laboratory, New York Medical College	Brahmaraju Mopidevi, Jian Zhuge, Rania Hatab, Humayun K. Islam, Salomon Amar	https://www.gisaid.org/	?	?	########	?
hCoV-19/USA/NY-WMC2022-2471/2022	betacoronavirus	EPI_ISL_12960079	EPI_ISL_12960037	?	2022-01-03	North America	USA	New York	Westchester County	North America	USA	New York	genome	29763	Human	41	Female	?	AY.103	GK	Molecular Biology Laboratory, Westchester Medical Center	Genomics Core Laboratory, New York Medical College	Brahmaraju Mopidevi, Jian Zhuge, Rania Hatab, Humayun K. Islam, Salomon Amar	https://www.gisaid.org/	?	?	########	?
hCoV-19/USA/NY-WMC2022-2352/2022	betacoronavirus	EPI_ISL_12960107	EPI_ISL_12960065	?	2022-01-03	North America	USA	New York	Westchester County	North America	USA	New York	genome	29763	Human	51	Female	?	AY.122.4	GK	Molecular Biology Laboratory, Westchester Medical Center	Genomics Core Laboratory, New York Medical College	Brahmaraju Mopidevi, Jian Zhuge, Rania Hatab, Humayun K. Islam, Salomon Amar	https://www.gisaid.org/	?	?	########	?
hCoV-19/USA/NY-WMC2022-2472/2022	betacoronavirus	EPI_ISL_12960136	EPI_ISL_12960079	?	2022-01-03	North America	USA	New York	Westchester County	North America	USA	New York	genome	29763	Human	58	Female	?	AY.43	GK	Molecular Biology Laboratory, Westchester Medical Center	Genomics Core Laboratory, New York Medical College	Brahmaraju Mopidevi, Jian Zhuge, Rania Hatab, Humayun K. Islam, Salomon Amar	https://www.gisaid.org/	?	?	########	?
hCoV-19/USA/KY-LMPH-66/2022	betacoronavirus	EPI_ISL_13849225	EPI_ISL_12960107	?	2022-01-03	North America	USA	Kentucky		North America	USA	Kentucky	genome	29396	Human	93	Male	?	AY.3	GK	Louisville Metro Public Health and Wellness Department	University of Louisville Sequencing Technology Center	Elizabeth Hudson, William Lauer, Leslie A. Wolf, Julia H. Chariker, Aryan Neupane, Eric C. Rouchka, Melissa L. Smith	https://www.gisaid.org/	?	?	########	?
hCoV-19/USA/NC-ECU-CORVASEQ-111458658/2022	betacoronavirus	EPI_ISL_8509381	EPI_ISL_12960136	?	2022-01-03	North America	USA	North Carolina	Pitt County	North America	USA	North Carolina	genome	29803	Human	25	Female	?	AY.103	GK	Molecular Biology Laboratory, Vidant Medical Center	Brody Integrative Genomics Core, East Carolina University	Weihua Huang, Changhong Yin, Kimberly P. Briley, Heather Duncan, John T. Fallon	https://www.gisaid.org/	?	?	2022-01-08	?
hCoV-19/USA/NC-ECU-CORVASEQ-111454524/2022	betacoronavirus	EPI_ISL_8509383	EPI_ISL_13849225	?	2022-01-03	North America	USA	North Carolina	Pitt County	North America	USA	North Carolina	genome	29782	Human	41	Female	?	BA.1.17.2	GRA	Molecular Biology Laboratory, Vidant Medical Center	Brody Integrative Genomics Core, East Carolina University	Weihua Huang, Changhong Yin, Kimberly P. Briley, Heather Duncan, John T. Fallon	https://www.gisaid.org/	?	?	2022-01-08	?
hCoV-19/USA/NC-ECU-CORVASEQ-111455469/2022	betacoronavirus	EPI_ISL_8509390	EPI_ISL_8509381	?	2022-01-03	North America	USA	North Carolina	Pitt County	North America	USA	North Carolina	genome	29780	Human	30	Female	?	BA.1.1	GRA	Molecular Biology Laboratory, Vidant Medical Center	Brody Integrative Genomics Core, East Carolina University	Weihua Huang, Changhong Yin, Kimberly P. Briley, Heather Duncan, John T. Fallon	https://www.gisaid.org/	?	?	2022-01-08	?
hCoV-19/USA/NC-ECU-CORVASEQ-111460290/2022	betacoronavirus	EPI_ISL_8509402	EPI_ISL_8509383	?	2022-01-03	North America	USA	North Carolina	Pitt County	North America	USA	North Carolina	genome	29812	Human	50	Male	?	AY.103	GK	Molecular Biology Laboratory, Vidant Medical Center	Brody Integrative Genomics Core, East Carolina University	Weihua Huang, Changhong Yin, Kimberly P. Briley, Heather Duncan, John T. Fallon	https://www.gisaid.org/	?	?	2022-01-08	?
hCoV-19/USA/NC-ECU-CORVASEQ-111462751/2022	betacoronavirus	EPI_ISL_8509403	EPI_ISL_8509390	?	2022-01-03	North America	USA	North Carolina	Pitt County	North America	USA	North Carolina	genome	29758	Human	56	Female	?	BA.1.1	GRA	Molecular Biology Laboratory, Vidant Medical Center	Brody Integrative Genomics Core, East Carolina University	Weihua Huang, Changhong Yin, Kimberly P. Briley, Heather Duncan, John T. Fallon	https://www.gisaid.org/	?	?	2022-01-08	?
hCoV-19/USA/NC-ECU-CORVASEQ-111454853/2022	betacoronavirus	EPI_ISL_8509405	EPI_ISL_8509402	?	2022-01-03	North America	USA	North Carolina	Pitt County	North America	USA	North Carolina	genome	29774	Human	46	Female	?	BA.1.1.18	GRA	Molecular Biology Laboratory, Vidant Medical Center	Brody Integrative Genomics Core, East Carolina University	Weihua Huang, Changhong Yin, Kimberly P. Briley, Heather Duncan, John T. Fallon	https://www.gisaid.org/	?	?	2022-01-08	?
hCoV-19/USA/NC-ECU-CORVASEQ-111462232/2022	betacoronavirus	EPI_ISL_8509406	EPI_ISL_8509403	?	2022-01-03	North America	USA	North Carolina	Pitt County	North America	USA	North Carolina	genome	29769	Human	60	Male	?	AY.25.3	GK	Molecular Biology Laboratory, Vidant Medical Center	Brody Integrative Genomics Core, East Carolina University	Weihua Huang, Changhong Yin, Kimberly P. Briley, Heather Duncan, John T. Fallon	https://www.gisaid.org/	?	?	2022-01-08	?
hCoV-19/USA/NC-ECU-CORVASEQ-111458456/2022	betacoronavirus	EPI_ISL_8509413	EPI_ISL_8509405	?	2022-01-03	North America	USA	North Carolina	Pitt County	North America	USA	North Carolina	genome	29811	Human	65	Female	?	AY.122	GK	Molecular Biology Laboratory, Vidant Medical Center	Brody Integrative Genomics Core, East Carolina University	Weihua Huang, Changhong Yin, Kimberly P. Briley, Heather Duncan, John T. Fallon	https://www.gisaid.org/	?	?	2022-01-08	?
hCoV-19/USA/NC-ECU-CORVASEQ-111461741/2022	betacoronavirus	EPI_ISL_8509414	EPI_ISL_8509406	?	2022-01-03	North America	USA	North Carolina	Pitt County	North America	USA	North Carolina	genome	29813	Human	35	Female	?	AY.122	GK	Molecular Biology Laboratory, Vidant Medical Center	Brody Integrative Genomics Core, East Carolina University	Weihua Huang, Changhong Yin, Kimberly P. Briley, Heather Duncan, John T. Fallon	https://www.gisaid.org/	?	?	2022-01-08	?
hCoV-19/USA/NC-ECU-CORVASEQ-111461902/2022	betacoronavirus	EPI_ISL_8576550	EPI_ISL_8509413	?	2022-01-03	North America	USA	North Carolina	Pitt County	North America	USA	North Carolina	genome	29418	Human	26	Female	?	BA.1.18	GRA	Molecular Biology Laboratory, Vidant Medical Center	Brody Integrative Genomics Core, East Carolina University	Weihua Huang, Changhong Yin, Kimberly P. Briley, Heather Duncan, John T. Fallon	https://www.gisaid.org/	?	?	########	?
hCoV-19/USA/NC-ECU-CORVASEQ-111456260/2022	betacoronavirus	EPI_ISL_8576583	EPI_ISL_8509414	?	2022-01-03	North America	USA	North Carolina	Pitt County	North America	USA	North Carolina	genome	29468	Human	47	Female	?	BA.1.1	GRA	Molecular Biology Laboratory, Vidant Medical Center	Brody Integrative Genomics Core, East Carolina University	Weihua Huang, Changhong Yin, Kimberly P. Briley, Heather Duncan, John T. Fallon	https://www.gisaid.org/	?	?	########	?
hCoV-19/USA/NC-ECU-CORVASEQ-111460673/2022	betacoronavirus	EPI_ISL_8576613	EPI_ISL_8576550	?	2022-01-03	North America	USA	North Carolina	Pitt County	North America	USA	North Carolina	genome	29844	Human	62	Male	?	AY.44	GK	Molecular Biology Laboratory, Vidant Medical Center	Brody Integrative Genomics Core, East Carolina University	Weihua Huang, Changhong Yin, Kimberly P. Briley, Heather Duncan, John T. Fallon	https://www.gisaid.org/	?	?	########	?
hCoV-19/USA/NC-ECU-CORVASEQ-111464869/2022	betacoronavirus	EPI_ISL_8576704	EPI_ISL_8576583	?	2022-01-03	North America	USA	North Carolina	Pitt County	North America	USA	North Carolina	genome	29814	Human	30	Male	?	AY.103	GK	Molecular Biology Laboratory, Vidant Medical Center	Brody Integrative Genomics Core, East Carolina University	Weihua Huang, Changhong Yin, Kimberly P. Briley, Heather Duncan, John T. Fallon	https://www.gisaid.org/	?	?	########	?
hCoV-19/USA/NC-ECU-CORVASEQ-111462756/2022	betacoronavirus	EPI_ISL_8576716	EPI_ISL_8576613	?	2022-01-03	North America	USA	North Carolina	Pitt County	North America	USA	North Carolina	genome	29833	Human	20	Male	?	AY.100	GK	Molecular Biology Laboratory, Vidant Medical Center	Brody Integrative Genomics Core, East Carolina University	Weihua Huang, Changhong Yin, Kimberly P. Briley, Heather Duncan, John T. Fallon	https://www.gisaid.org/	?	?	########	?
hCoV-19/USA/NC-ECU-CORVASEQ-111460215/2022	betacoronavirus	EPI_ISL_8576731	EPI_ISL_8576704	?	2022-01-03	North America	USA	North Carolina	Pitt County	North America	USA	North Carolina	genome	29796	Human	67	Male	?	AY.100	GK	Molecular Biology Laboratory, Vidant Medical Center	Brody Integrative Genomics Core, East Carolina University	Weihua Huang, Changhong Yin, Kimberly P. Briley, Heather Duncan, John T. Fallon	https://www.gisaid.org/	?	?	########	?
hCoV-19/USA/NC-ECU-CORVASEQ-111463607/2022	betacoronavirus	EPI_ISL_8576806	EPI_ISL_8576716	?	2022-01-03	North America	USA	North Carolina	Pitt County	North America	USA	North Carolina	genome	29782	Human	14	Male	?	BA.1.1	GRA	Molecular Biology Laboratory, Vidant Medical Center	Brody Integrative Genomics Core, East Carolina University	Weihua Huang, Changhong Yin, Kimberly P. Briley, Heather Duncan, John T. Fallon	https://www.gisaid.org/	?	?	########	?
hCoV-19/USA/NC-ECU-CORVASEQ-111465173/2022	betacoronavirus	EPI_ISL_8576841	EPI_ISL_8576731	?	2022-01-03	North America	USA	North Carolina	Pitt County	North America	USA	North Carolina	genome	29644	Human	35	Female	?	BA.1.18	GRA	Molecular Biology Laboratory, Vidant Medical Center	Brody Integrative Genomics Core, East Carolina University	Weihua Huang, Changhong Yin, Kimberly P. Briley, Heather Duncan, John T. Fallon	https://www.gisaid.org/	?	?	########	?
hCoV-19/USA/NC-ECU-CORVASEQ-111460208/2022	betacoronavirus	EPI_ISL_8577004	EPI_ISL_8576806	?	2022-01-03	North America	USA	North Carolina	Pitt County	North America	USA	North Carolina	genome	29725	Human	63	Male	?	BA.1.15	GRA	Molecular Biology Laboratory, Vidant Medical Center	Brody Integrative Genomics Core, East Carolina University	Weihua Huang, Changhong Yin, Kimberly P. Briley, Heather Duncan, John T. Fallon	https://www.gisaid.org/	?	?	########	?
hCoV-19/USA/LA-BIE-LSUH002556/2022	betacoronavirus	EPI_ISL_8687362	EPI_ISL_8576841	?	2022-01-03	North America	USA	Louisiana	Jefferson	North America	USA	Louisiana	genome	29768	Human	41	Male	?	BA.1.15	GRA	Ochsner Health	BioInfoExperts	Amy Feehan, Judy Crabtree, Susanna L. Lamers, Rebecca Rose, Ben Lain, Chris Huston, Samual Moot, David J. Nolan, Tessa LaFleur, Julia-Garcia-Diaz, Lucio Miele	https://www.gisaid.org/	?	?	########	?
hCoV-19/USA/CT-SEMA4-2559/2022	betacoronavirus	EPI_ISL_8879771	EPI_ISL_8577004	?	2022-01-03	North America	USA	Connecticut		North America	USA	Connecticut	genome	29713	Human	16	Female	?	AY.3	GK	Sema4	Sema4	Zdenek Markovic, Matthew Capozziello, Angela Yannes,Victoria Parkington, Bisram Deocharan, Rui Gu, Feras Hantash	https://www.gisaid.org/	?	?	########	?
hCoV-19/USA/NC-ECU-CORVASEQ-111468788/2022	betacoronavirus	EPI_ISL_9091647	EPI_ISL_8687362	?	2022-01-03	North America	USA	North Carolina	Pitt County	North America	USA	North Carolina	genome	29842	Human	40	Male	?	AY.103	GK	Molecular Biology Laboratory, Vidant Medical Center	Brody Integrative Genomics Core, East Carolina University	Weihua Huang, Changhong Yin, Kimberly P. Briley, Heather Duncan, John T. Fallon	https://www.gisaid.org/	?	?	########	?
hCoV-19/USA/NC-ECU-CORVASEQ-111490089/2022	betacoronavirus	EPI_ISL_10206305	EPI_ISL_8879771	?	2022-01-04	North America	USA	North Carolina	Pitt County	North America	USA	North Carolina	genome	29646	Human	55	Female	?	AY.26	GK	Molecular Biology Laboratory, Vidant Medical Center	Brody Integrative Genomics Core, East Carolina University	Weihua Huang, Changhong Yin, Kimberly P. Briley, Heather Duncan, James Woodward, John T. Fallon	https://www.gisaid.org/	?	?	########	?
hCoV-19/USA/NY-WMC2022-2552/2022	betacoronavirus	EPI_ISL_12960192	EPI_ISL_9091647	?	2022-01-04	North America	USA	New York	Westchester County	North America	USA	New York	genome	29763	Human	18 months	Male	?	AY.44	GK	Molecular Biology Laboratory, Westchester Medical Center	Genomics Core Laboratory, New York Medical College	Brahmaraju Mopidevi, Jian Zhuge, Rania Hatab, Humayun K. Islam, Salomon Amar	https://www.gisaid.org/	?	?	########	?
hCoV-19/USA/NY-WMC2022-2696/2022	betacoronavirus	EPI_ISL_13463624	EPI_ISL_10206305	?	2022-01-04	North America	USA	New York	Westchester County	North America	USA	New York	genome	29763	Human	59	Male	?	AY.25.1	GK	Molecular Biology Laboratory, Westchester Medical Center	Genomics Core Laboratory, New York Medical College	Brahmaraju Mopidevi, Jian Zhuge, Rania Hatab, Humayun K. Islam, Salomon Amar	https://www.gisaid.org/	?	?	########	?
hCoV-19/USA/NY-WMC2022-2709/2022	betacoronavirus	EPI_ISL_13463633	EPI_ISL_12960192	?	2022-01-04	North America	USA	New York	Westchester County	North America	USA	New York	genome	29763	Human	15	Female	?	AY.46.1	GK	Molecular Biology Laboratory, Westchester Medical Center	Genomics Core Laboratory, New York Medical College	Brahmaraju Mopidevi, Jian Zhuge, Rania Hatab, Humayun K. Islam, Salomon Amar	https://www.gisaid.org/	?	?	########	?
hCoV-19/USA/NC-ECU-CORVASEQ-111481636/2022	betacoronavirus	EPI_ISL_8576594	EPI_ISL_13463624	?	2022-01-04	North America	USA	North Carolina	Pitt County	North America	USA	North Carolina	genome	29795	Human	29	Female	?	AY.3	GK	Molecular Biology Laboratory, Vidant Medical Center	Brody Integrative Genomics Core, East Carolina University	Weihua Huang, Changhong Yin, Kimberly P. Briley, Heather Duncan, John T. Fallon	https://www.gisaid.org/	?	?	########	?
hCoV-19/USA/NC-ECU-CORVASEQ-111479493/2022	betacoronavirus	EPI_ISL_8576623	EPI_ISL_13463633	?	2022-01-04	North America	USA	North Carolina	Pitt County	North America	USA	North Carolina	genome	29654	Human	30	Female	?	AY.25.1	GK	Molecular Biology Laboratory, Vidant Medical Center	Brody Integrative Genomics Core, East Carolina University	Weihua Huang, Changhong Yin, Kimberly P. Briley, Heather Duncan, John T. Fallon	https://www.gisaid.org/	?	?	########	?
hCoV-19/USA/NC-ECU-CORVASEQ-111473686/2022	betacoronavirus	EPI_ISL_8576633	EPI_ISL_8576594	?	2022-01-04	North America	USA	North Carolina	Pitt County	North America	USA	North Carolina	genome	29847	Human	32	Female	?	AY.103	GK	Molecular Biology Laboratory, Vidant Medical Center	Brody Integrative Genomics Core, East Carolina University	Weihua Huang, Changhong Yin, Kimberly P. Briley, Heather Duncan, John T. Fallon	https://www.gisaid.org/	?	?	########	?
hCoV-19/USA/NC-ECU-CORVASEQ-111470320/2022	betacoronavirus	EPI_ISL_8576641	EPI_ISL_8576623	?	2022-01-04	North America	USA	North Carolina	Pitt County	North America	USA	North Carolina	genome	29810	Human	43	Female	?	AY.100	GK	Molecular Biology Laboratory, Vidant Medical Center	Brody Integrative Genomics Core, East Carolina University	Weihua Huang, Changhong Yin, Kimberly P. Briley, Heather Duncan, John T. Fallon	https://www.gisaid.org/	?	?	########	?
hCoV-19/USA/NC-ECU-CORVASEQ-111480128/2022	betacoronavirus	EPI_ISL_8576653	EPI_ISL_8576633	?	2022-01-04	North America	USA	North Carolina	Pitt County	North America	USA	North Carolina	genome	29808	Human	85	Male	?	AY.118	GK	Molecular Biology Laboratory, Vidant Medical Center	Brody Integrative Genomics Core, East Carolina University	Weihua Huang, Changhong Yin, Kimberly P. Briley, Heather Duncan, John T. Fallon	https://www.gisaid.org/	?	?	########	?
hCoV-19/USA/NC-ECU-CORVASEQ-111478665/2022	betacoronavirus	EPI_ISL_8576666	EPI_ISL_8576641	?	2022-01-04	North America	USA	North Carolina	Pitt County	North America	USA	North Carolina	genome	29778	Human	30	Male	?	AY.3	GK	Molecular Biology Laboratory, Vidant Medical Center	Brody Integrative Genomics Core, East Carolina University	Weihua Huang, Changhong Yin, Kimberly P. Briley, Heather Duncan, John T. Fallon	https://www.gisaid.org/	?	?	########	?
hCoV-19/USA/NC-ECU-CORVASEQ-111476645/2022	betacoronavirus	EPI_ISL_8576697	EPI_ISL_8576653	?	2022-01-04	North America	USA	North Carolina	Pitt County	North America	USA	North Carolina	genome	29792	Human	51	Female	?	AY.3	GK	Molecular Biology Laboratory, Vidant Medical Center	Brody Integrative Genomics Core, East Carolina University	Weihua Huang, Changhong Yin, Kimberly P. Briley, Heather Duncan, John T. Fallon	https://www.gisaid.org/	?	?	########	?
hCoV-19/USA/NC-ECU-CORVASEQ-111474043/2022	betacoronavirus	EPI_ISL_8576718	EPI_ISL_8576666	?	2022-01-04	North America	USA	North Carolina	Pitt County	North America	USA	North Carolina	genome	29828	Human	28	Male	?	AY.26	GK	Molecular Biology Laboratory, Vidant Medical Center	Brody Integrative Genomics Core, East Carolina University	Weihua Huang, Changhong Yin, Kimberly P. Briley, Heather Duncan, John T. Fallon	https://www.gisaid.org/	?	?	########	?
hCoV-19/USA/NC-ECU-CORVASEQ-111476526/2022	betacoronavirus	EPI_ISL_8576817	EPI_ISL_8576697	?	2022-01-04	North America	USA	North Carolina	Pitt County	North America	USA	North Carolina	genome	29617	Human	58	Male	?	BA.1.1	GRA	Molecular Biology Laboratory, Vidant Medical Center	Brody Integrative Genomics Core, East Carolina University	Weihua Huang, Changhong Yin, Kimberly P. Briley, Heather Duncan, John T. Fallon	https://www.gisaid.org/	?	?	########	?
hCoV-19/USA/NC-ECU-CORVASEQ-111485505/2022	betacoronavirus	EPI_ISL_8576860	EPI_ISL_8576718	?	2022-01-04	North America	USA	North Carolina	Pitt County	North America	USA	North Carolina	genome	29276	Human	47	Female	?	BA.1.1	GRA	Molecular Biology Laboratory, Vidant Medical Center	Brody Integrative Genomics Core, East Carolina University	Weihua Huang, Changhong Yin, Kimberly P. Briley, Heather Duncan, John T. Fallon	https://www.gisaid.org/	?	?	########	?
hCoV-19/USA/NC-ECU-CORVASEQ-111476975/2022	betacoronavirus	EPI_ISL_8577008	EPI_ISL_8576817	?	2022-01-04	North America	USA	North Carolina	Pitt County	North America	USA	North Carolina	genome	29782	Human	24	Male	?	BA.1	GRA	Molecular Biology Laboratory, Vidant Medical Center	Brody Integrative Genomics Core, East Carolina University	Weihua Huang, Changhong Yin, Kimberly P. Briley, Heather Duncan, John T. Fallon	https://www.gisaid.org/	?	?	########	?
hCoV-19/USA/NC-ECU-CORVASEQ-111474687/2022	betacoronavirus	EPI_ISL_8577066	EPI_ISL_8576860	?	2022-01-04	North America	USA	North Carolina	Pitt County	North America	USA	North Carolina	genome	29723	Human	34	Male	?	BA.1.1	GRA	Molecular Biology Laboratory, Vidant Medical Center	Brody Integrative Genomics Core, East Carolina University	Weihua Huang, Changhong Yin, Kimberly P. Briley, Heather Duncan, John T. Fallon	https://www.gisaid.org/	?	?	########	?
hCoV-19/USA/NC-ECU-CORVASEQ-111482773/2022	betacoronavirus	EPI_ISL_9091651	EPI_ISL_8577008	?	2022-01-04	North America	USA	North Carolina	Pitt County	North America	USA	North Carolina	genome	29810	Human	77	Female	?	AY.100	GK	Molecular Biology Laboratory, Vidant Medical Center	Brody Integrative Genomics Core, East Carolina University	Weihua Huang, Changhong Yin, Kimberly P. Briley, Heather Duncan, John T. Fallon	https://www.gisaid.org/	?	?	########	?
hCoV-19/USA/NC-ECU-CORVASEQ-111492240/2022	betacoronavirus	EPI_ISL_8576982	EPI_ISL_8577066	?	2022-01-05	North America	USA	North Carolina	Pitt County	North America	USA	North Carolina	genome	29564	Human	67	Female	?	BA.1	GRA	Molecular Biology Laboratory, Vidant Medical Center	Brody Integrative Genomics Core, East Carolina University	Weihua Huang, Changhong Yin, Kimberly P. Briley, Heather Duncan, John T. Fallon	https://www.gisaid.org/	?	?	########	?
hCoV-19/USA/NY-NYCPHL-009322/2022	betacoronavirus	EPI_ISL_8631003	EPI_ISL_9091651	?	2022-01-05	North America	USA	New York	New York City	North America	USA	New York	genome	29769	Human	69	Female	?	AY.44	GK	OCME Office Of Chief Medical Examiner	New York City Public Health Laboratory	Jade Wang, et al.	https://www.gisaid.org/	?	?	########	?
hCoV-19/USA/LA-BIE-LSUH002557/2022	betacoronavirus	EPI_ISL_8687363	EPI_ISL_8576982	?	2022-01-05	North America	USA	Louisiana	East Baton Rouge	North America	USA	Louisiana	genome	29787	Human	27	Female	?	BA.1.1	GRA	Ochsner Health	BioInfoExperts	Amy Feehan, Judy Crabtree, Susanna L. Lamers, Rebecca Rose, Ben Lain, Chris Huston, Samual Moot, David J. Nolan, Tessa LaFleur, Julia-Garcia-Diaz, Lucio Miele	https://www.gisaid.org/	?	?	########	?
hCoV-19/USA/LA-Tech18/2022	betacoronavirus	EPI_ISL_8821419	EPI_ISL_8631003	?	2022-01-05	North America	USA	Louisiana	Lincoln Parish	North America	USA	Louisiana	genome	29668	Human	50-54	Female	?	AY.53	G	Michael Brooks Family Clinic	Louisiana Tech University	Jamie J. Newman, Paul Kim, Audrey Y. Kim, Thomas Bishop, Lescia Valmond, Michael Foster, Laura Lee, Isabella Redman	https://www.gisaid.org/	?	?	########	?
hCoV-19/USA/CT-SEMA4-2582/2022	betacoronavirus	EPI_ISL_9236321	EPI_ISL_8687363	?	2022-01-06	North America	USA	Connecticut		North America	USA	Connecticut	genome	29802	Human	32	Male	?	AY.103	GK	Sema4	Sema4	Zdenek Markovic, Matthew Capozziello, Angela Yannes,Victoria Parkington, Bisram Deocharan, Rui Gu, Feras Hantash	https://www.gisaid.org/	?	?	########	?
hCoV-19/USA/CT-SEMA4-2584/2022	betacoronavirus	EPI_ISL_9236322	EPI_ISL_8821419	?	2022-01-06	North America	USA	Connecticut		North America	USA	Connecticut	genome	29813	Human	18	Male	?	AY.44	GK	Sema4	Sema4	Zdenek Markovic, Matthew Capozziello, Angela Yannes,Victoria Parkington, Bisram Deocharan, Rui Gu, Feras Hantash	https://www.gisaid.org/	?	?	########	?
hCoV-19/USA/NC-ECU-CORVASEQ-111549467/2022	betacoronavirus	EPI_ISL_8878861	EPI_ISL_9236321	?	2022-01-07	North America	USA	North Carolina	Pitt County	North America	USA	North Carolina	genome	29819	Human	78	Female	?	AY.103	GK	Molecular Biology Laboratory, Vidant Medical Center	Brody Integrative Genomics Core, East Carolina University	Weihua Huang, Changhong Yin, Kimberly P. Briley, Heather Duncan, John T. Fallon	https://www.gisaid.org/	?	?	########	?
hCoV-19/USA/LA-BIE-LSUH002635/2022	betacoronavirus	EPI_ISL_8977384	EPI_ISL_9236322	?	2022-01-07	North America	USA	Louisiana	Jefferson	North America	USA	Louisiana	genome	29799	Human	15	Female	?	BA.1.15	GRA	Ochsner Health	BioInfoExperts	Amy Feehan, Judy Crabtree, Susanna L. Lamers, Rebecca Rose, Ben Lain, Chris Huston, Samual Moot, David J. Nolan, Tessa LaFleur, Julia-Garcia-Diaz, Lucio Miele	https://www.gisaid.org/	?	?	########	?
hCoV-19/USA/LA-BIE-LSUH002636/2022	betacoronavirus	EPI_ISL_8977385	EPI_ISL_8878861	?	2022-01-07	North America	USA	Louisiana	St Tammany	North America	USA	Louisiana	genome	29802	Human	71	Male	?	BA.1.15	GRA	Ochsner Health	BioInfoExperts	Amy Feehan, Judy Crabtree, Susanna L. Lamers, Rebecca Rose, Ben Lain, Chris Huston, Samual Moot, David J. Nolan, Tessa LaFleur, Julia-Garcia-Diaz, Lucio Miele	https://www.gisaid.org/	?	?	########	?
hCoV-19/USA/LA-BIE-LSUH002638/2022	betacoronavirus	EPI_ISL_8977387	EPI_ISL_8977384	?	2022-01-07	North America	USA	Louisiana	Livingston	North America	USA	Louisiana	genome	29772	Human	25	Male	?	BA.1.1	GRA	Ochsner Health	BioInfoExperts	Amy Feehan, Judy Crabtree, Susanna L. Lamers, Rebecca Rose, Ben Lain, Chris Huston, Samual Moot, David J. Nolan, Tessa LaFleur, Julia-Garcia-Diaz, Lucio Miele	https://www.gisaid.org/	?	?	########	?
hCoV-19/USA/LA-BIE-LSUH002639/2022	betacoronavirus	EPI_ISL_8977388	EPI_ISL_8977385	?	2022-01-07	North America	USA	Louisiana	Jefferson	North America	USA	Louisiana	genome	29772	Human	67	Female	?	BA.1.15	GRA	Ochsner Health	BioInfoExperts	Amy Feehan, Judy Crabtree, Susanna L. Lamers, Rebecca Rose, Ben Lain, Chris Huston, Samual Moot, David J. Nolan, Tessa LaFleur, Julia-Garcia-Diaz, Lucio Miele	https://www.gisaid.org/	?	?	########	?
hCoV-19/USA/LA-BIE-LSUH002645/2022	betacoronavirus	EPI_ISL_8977394	EPI_ISL_8977387	?	2022-01-07	North America	USA	Louisiana	Orleans	North America	USA	Louisiana	genome	29772	Human	42	Female	?	BA.1.1	GRA	Ochsner Health	BioInfoExperts	Amy Feehan, Judy Crabtree, Susanna L. Lamers, Rebecca Rose, Ben Lain, Chris Huston, Samual Moot, David J. Nolan, Tessa LaFleur, Julia-Garcia-Diaz, Lucio Miele	https://www.gisaid.org/	?	?	########	?
hCoV-19/USA/LA-BIE-LSUH002649/2022	betacoronavirus	EPI_ISL_8977397	EPI_ISL_8977388	?	2022-01-07	North America	USA	Louisiana	St Tammany	North America	USA	Louisiana	genome	29802	Human	31	Male	?	BA.1.1	GRA	Ochsner Health	BioInfoExperts	Amy Feehan, Judy Crabtree, Susanna L. Lamers, Rebecca Rose, Ben Lain, Chris Huston, Samual Moot, David J. Nolan, Tessa LaFleur, Julia-Garcia-Diaz, Lucio Miele	https://www.gisaid.org/	?	?	########	?
hCoV-19/USA/LA-BIE-LSUH002652/2022	betacoronavirus	EPI_ISL_8977400	EPI_ISL_8977394	?	2022-01-07	North America	USA	Louisiana	St Tammany	North America	USA	Louisiana	genome	29772	Human	30	Male	?	BA.1.1	GRA	Ochsner Health	BioInfoExperts	Amy Feehan, Judy Crabtree, Susanna L. Lamers, Rebecca Rose, Ben Lain, Chris Huston, Samual Moot, David J. Nolan, Tessa LaFleur, Julia-Garcia-Diaz, Lucio Miele	https://www.gisaid.org/	?	?	########	?
hCoV-19/USA/LA-BIE-LSUH002653/2022	betacoronavirus	EPI_ISL_8977401	EPI_ISL_8977397	?	2022-01-07	North America	USA	Louisiana	St Mary	North America	USA	Louisiana	genome	29791	Human	75	Male	?	BA.1.15	GRA	Ochsner Health	BioInfoExperts	Amy Feehan, Judy Crabtree, Susanna L. Lamers, Rebecca Rose, Ben Lain, Chris Huston, Samual Moot, David J. Nolan, Tessa LaFleur, Julia-Garcia-Diaz, Lucio Miele	https://www.gisaid.org/	?	?	########	?
hCoV-19/USA/LA-BIE-LSUH002637/2022	betacoronavirus	EPI_ISL_8977386	EPI_ISL_8977400	?	2022-01-08	North America	USA	Louisiana	Plaquemines	North America	USA	Louisiana	genome	29791	Human	56	Female	?	BA.1.15	GRA	Ochsner Health	BioInfoExperts	Amy Feehan, Judy Crabtree, Susanna L. Lamers, Rebecca Rose, Ben Lain, Chris Huston, Samual Moot, David J. Nolan, Tessa LaFleur, Julia-Garcia-Diaz, Lucio Miele	https://www.gisaid.org/	?	?	########	?
hCoV-19/USA/LA-BIE-LSUH002643/2022	betacoronavirus	EPI_ISL_8977392	EPI_ISL_8977401	?	2022-01-08	North America	USA	Louisiana	St Mary	North America	USA	Louisiana	genome	29774	Human	21	Male	?	BA.1.1	GRA	Ochsner Health	BioInfoExperts	Amy Feehan, Judy Crabtree, Susanna L. Lamers, Rebecca Rose, Ben Lain, Chris Huston, Samual Moot, David J. Nolan, Tessa LaFleur, Julia-Garcia-Diaz, Lucio Miele	https://www.gisaid.org/	?	?	########	?
hCoV-19/USA/NC-ECU-CORVASEQ-111565924/2022	betacoronavirus	EPI_ISL_9091650	EPI_ISL_8977386	?	2022-01-08	North America	USA	North Carolina	Pitt County	North America	USA	North Carolina	genome	29771	Human	67	Male	?	AY.25.1	GK	Molecular Biology Laboratory, Vidant Medical Center	Brody Integrative Genomics Core, East Carolina University	Weihua Huang, Changhong Yin, Kimberly P. Briley, Heather Duncan, John T. Fallon	https://www.gisaid.org/	?	?	########	?
hCoV-19/USA/NC-ECU-CORVASEQ-111572618/2022	betacoronavirus	EPI_ISL_8878938	EPI_ISL_8977392	?	2022-01-09	North America	USA	North Carolina	Pitt County	North America	USA	North Carolina	genome	29840	Human	20	Female	?	AY.5.3	GK	Molecular Biology Laboratory, Vidant Medical Center	Brody Integrative Genomics Core, East Carolina University	Weihua Huang, Changhong Yin, Kimberly P. Briley, Heather Duncan, John T. Fallon	https://www.gisaid.org/	?	?	########	?
hCoV-19/USA/NC-ECU-CORVASEQ-111576970/2022	betacoronavirus	EPI_ISL_8878940	EPI_ISL_9091650	?	2022-01-09	North America	USA	North Carolina	Pitt County	North America	USA	North Carolina	genome	29838	Human	65	Female	?	AY.118	GK	Molecular Biology Laboratory, Vidant Medical Center	Brody Integrative Genomics Core, East Carolina University	Weihua Huang, Changhong Yin, Kimberly P. Briley, Heather Duncan, John T. Fallon	https://www.gisaid.org/	?	?	########	?
hCoV-19/USA/NC-ECU-CORVASEQ-111569431/2022	betacoronavirus	EPI_ISL_8879121	EPI_ISL_8878938	?	2022-01-09	North America	USA	North Carolina	Pitt County	North America	USA	North Carolina	genome	29809	Human	41	Female	?	AY.103	GK	Molecular Biology Laboratory, Vidant Medical Center	Brody Integrative Genomics Core, East Carolina University	Weihua Huang, Changhong Yin, Kimberly P. Briley, Heather Duncan, John T. Fallon	https://www.gisaid.org/	?	?	########	?
hCoV-19/USA/IN-LH000216419/2022	betacoronavirus	EPI_ISL_9058995	EPI_ISL_8878940	?	2022-01-09	North America	USA	Indiana		North America	USA	Indiana	genome	29787	Human	47	Female	?	AY.103	GK	Protect Purdue Health Center (PPHC)	Animal Disease Diagnostic Laboratory, Purdue University College of Veterinary Medicine	Rebeccca P Wilkes, Jobin Kattoor	https://www.gisaid.org/	?	?	########	?
hCoV-19/USA/CT-SEMA4-2677/2022	betacoronavirus	EPI_ISL_9236413	EPI_ISL_8879121	?	2022-01-09	North America	USA	Connecticut		North America	USA	Connecticut	genome	29803	Human	29	Male	?	AY.39	GK	Sema4	Sema4	Zdenek Markovic, Matthew Capozziello, Angela Yannes,Victoria Parkington, Bisram Deocharan, Rui Gu, Feras Hantash	https://www.gisaid.org/	?	?	########	?
hCoV-19/USA/IL-LUMC-P14-2/2022	betacoronavirus	EPI_ISL_12690985	EPI_ISL_9058995	?	2022-01-10	North America	USA	Illinois		North America	USA	Illinois	genome	29887	Human	70	Male	?	AY.103	GK	Susan Baker LAB	Susan Baker LAB	Shuchen Feng, Mudassir Ali, Monika Evdokimova, Gail E. Reid, Nina M. Clark, Susan L. Uprichard and Susan C. Baker	https://www.gisaid.org/	?	?	########	?
hCoV-19/USA/NC-ECU-CORVASEQ-111590895/2022	betacoronavirus	EPI_ISL_9091646	EPI_ISL_9236413	?	2022-01-10	North America	USA	North Carolina	Pitt County	North America	USA	North Carolina	genome	29812	Human	81	Male	?	AY.103	GK	Molecular Biology Laboratory, Vidant Medical Center	Brody Integrative Genomics Core, East Carolina University	Weihua Huang, Changhong Yin, Kimberly P. Briley, Heather Duncan, John T. Fallon	https://www.gisaid.org/	?	?	########	?
hCoV-19/USA/IN-LH000208414/2022	betacoronavirus	EPI_ISL_9059020	EPI_ISL_12690985	?	2022-01-11	North America	USA	Indiana		North America	USA	Indiana	genome	29787	Human	28	Female	?	AY.39	GK	Protect Purdue Health Center (PPHC)	Animal Disease Diagnostic Laboratory, Purdue University College of Veterinary Medicine	Rebeccca P Wilkes, Jobin Kattoor	https://www.gisaid.org/	?	?	########	?
hCoV-19/USA/IN-LH000208746/2022	betacoronavirus	EPI_ISL_9059034	EPI_ISL_9091646	?	2022-01-11	North America	USA	Indiana		North America	USA	Indiana	genome	29787	Human	40	Female	?	B.1.617.2	GK	Protect Purdue Health Center (PPHC)	Animal Disease Diagnostic Laboratory, Purdue University College of Veterinary Medicine	Rebeccca P Wilkes, Jobin Kattoor	https://www.gisaid.org/	?	?	########	?
hCoV-19/USA/CT-SEMA4-2706/2022	betacoronavirus	EPI_ISL_9236441	EPI_ISL_9059020	?	2022-01-11	North America	USA	Connecticut		North America	USA	Connecticut	genome	29803	Human	68	Male	?	AY.103	GK	Sema4	Sema4	Zdenek Markovic, Matthew Capozziello, Angela Yannes,Victoria Parkington, Bisram Deocharan, Rui Gu, Feras Hantash	https://www.gisaid.org/	?	?	########	?
hCoV-19/USA/NC-ECU-CORVASEQ-111604997/2022	betacoronavirus	EPI_ISL_9406304	EPI_ISL_9059034	?	2022-01-11	North America	USA	North Carolina	Pitt County	North America	USA	North Carolina	genome	29819	Human	74	Male	?	AY.100	GK	Molecular Biology Laboratory, Vidant Medical Center	Brody Integrative Genomics Core, East Carolina University	Weihua Huang, Changhong Yin, Kimberly P. Briley, Heather Duncan, John T. Fallon	https://www.gisaid.org/	?	?	2022-02-02	?
hCoV-19/USA/NC-ECU-CORVASEQ-111627821/2022	betacoronavirus	EPI_ISL_9091643	EPI_ISL_9236441	?	2022-01-12	North America	USA	North Carolina	Pitt County	North America	USA	North Carolina	genome	29812	Human	59	Male	?	AY.25	GK	Molecular Biology Laboratory, Vidant Medical Center	Brody Integrative Genomics Core, East Carolina University	Weihua Huang, Changhong Yin, Kimberly P. Briley, Heather Duncan, John T. Fallon	https://www.gisaid.org/	?	?	########	?
hCoV-19/USA/NC-ECU-CORVASEQ-111665153/2022	betacoronavirus	EPI_ISL_9091638	EPI_ISL_9406304	?	2022-01-13	North America	USA	North Carolina	Pitt County	North America	USA	North Carolina	genome	29669	Human	59	Female	?	BA.1.1	GRA	Molecular Biology Laboratory, Vidant Medical Center	Brody Integrative Genomics Core, East Carolina University	Weihua Huang, Changhong Yin, Kimberly P. Briley, Heather Duncan, John T. Fallon	https://www.gisaid.org/	?	?	########	?
hCoV-19/USA/NC-ECU-CORVASEQ-111666657/2022	betacoronavirus	EPI_ISL_9091641	EPI_ISL_9091643	?	2022-01-13	North America	USA	North Carolina	Pitt County	North America	USA	North Carolina	genome	29295	Human	44	Male	?	BA.1	GRA	Molecular Biology Laboratory, Vidant Medical Center	Brody Integrative Genomics Core, East Carolina University	Weihua Huang, Changhong Yin, Kimberly P. Briley, Heather Duncan, John T. Fallon	https://www.gisaid.org/	?	?	########	?
hCoV-19/USA/NC-ECU-CORVASEQ-111657320/2022	betacoronavirus	EPI_ISL_9091642	EPI_ISL_9091638	?	2022-01-13	North America	USA	North Carolina	Pitt County	North America	USA	North Carolina	genome	29800	Human	75	Female	?	AY.5.3	GK	Molecular Biology Laboratory, Vidant Medical Center	Brody Integrative Genomics Core, East Carolina University	Weihua Huang, Changhong Yin, Kimberly P. Briley, Heather Duncan, John T. Fallon	https://www.gisaid.org/	?	?	########	?
hCoV-19/USA/NC-ECU-CORVASEQ-111678938/2022	betacoronavirus	EPI_ISL_9091636	EPI_ISL_9091641	?	2022-01-14	North America	USA	North Carolina	Pitt County	North America	USA	North Carolina	genome	29812	Human	81	Female	?	BA.1.1	GRA	Molecular Biology Laboratory, Vidant Medical Center	Brody Integrative Genomics Core, East Carolina University	Weihua Huang, Changhong Yin, Kimberly P. Briley, Heather Duncan, John T. Fallon	https://www.gisaid.org/	?	?	########	?
hCoV-19/USA/NC-ECU-CORVASEQ-111702963/2022	betacoronavirus	EPI_ISL_10206300	EPI_ISL_9091642	?	2022-01-16	North America	USA	North Carolina	Pitt County	North America	USA	North Carolina	genome	29759	Human	70	Male	?	BA.1.1	GRA	Molecular Biology Laboratory, Vidant Medical Center	Brody Integrative Genomics Core, East Carolina University	Weihua Huang, Changhong Yin, Kimberly P. Briley, Heather Duncan, James Woodward, John T. Fallon	https://www.gisaid.org/	?	?	########	?
hCoV-19/USA/NC-ECU-CORVASEQ-111704443/2022	betacoronavirus	EPI_ISL_9091635	EPI_ISL_10656100	?	2022-01-16	North America	USA	North Carolina	Pitt County	North America	USA	North Carolina	genome	29784	Human	34	Male	?	BA.1.1	GRA	Molecular Biology Laboratory, Vidant Medical Center	Brody Integrative Genomics Core, East Carolina University	Weihua Huang, Changhong Yin, Kimberly P. Briley, Heather Duncan, John T. Fallon	https://www.gisaid.org/	?	?	########	?
hCoV-19/USA/IN-LH000214481/2022	betacoronavirus	EPI_ISL_9048077	EPI_ISL_9091636	?	2022-01-17	North America	USA	Indiana		North America	USA	Indiana	genome	29658	Human	27	Female	?	BA.2.10	GRA	PPHC-Purdue Unversity	Animal Disease Diagnostic Laboratory, Purdue University College of Veterinary Medicine	Rebeccca P Wilkes, Jobin Kattoor	https://www.gisaid.org/	?	?	########	?
hCoV-19/USA/NC-ECU-CORVASEQ-111711072/2022	betacoronavirus	EPI_ISL_9406310	EPI_ISL_10206300	?	2022-01-17	North America	USA	North Carolina	Pitt County	North America	USA	North Carolina	genome	29833	Human	64	Female	?	AY.103	GK	Molecular Biology Laboratory, Vidant Medical Center	Brody Integrative Genomics Core, East Carolina University	Weihua Huang, Changhong Yin, Kimberly P. Briley, Heather Duncan, John T. Fallon	https://www.gisaid.org/	?	?	2022-02-02	?
hCoV-19/USA/NC-ECU-CORVASEQ-111714552/2022	betacoronavirus	EPI_ISL_9406315	EPI_ISL_9091635	?	2022-01-17	North America	USA	North Carolina	Pitt County	North America	USA	North Carolina	genome	29704	Human	25	Male	?	BA.1.1.18	GRA	Molecular Biology Laboratory, Vidant Medical Center	Brody Integrative Genomics Core, East Carolina University	Weihua Huang, Changhong Yin, Kimberly P. Briley, Heather Duncan, John T. Fallon	https://www.gisaid.org/	?	?	2022-02-02	?
hCoV-19/USA/HI-TAMC_1081/2022	betacoronavirus	EPI_ISL_10079069	EPI_ISL_9048077	?	2022-01-18	North America	USA	Hawaii		North America	USA	Hawaii	genome	29871	Human	39	Male	?	BA.2.3	GRA	Tripler Army Medical Center, Microbiology Department	Department of Clinical Investigation	Rachael Downham, Kendra Carter, Jonathan D'Ambrozio, Catherine Uyehara	https://www.gisaid.org/	?	?	########	?
hCoV-19/USA/NC-ECU-CORVASEQ-111748825/2022	betacoronavirus	EPI_ISL_9406303	EPI_ISL_9406310	?	2022-01-19	North America	USA	North Carolina	Pitt County	North America	USA	North Carolina	genome	29777	Human	33	Female	?	BA.1.1	GRA	Molecular Biology Laboratory, Vidant Medical Center	Brody Integrative Genomics Core, East Carolina University	Weihua Huang, Changhong Yin, Kimberly P. Briley, Heather Duncan, John T. Fallon	https://www.gisaid.org/	?	?	2022-02-02	?
hCoV-19/USA/NC-ECU-CORVASEQ-111750454/2022	betacoronavirus	EPI_ISL_9406312	EPI_ISL_9406315	?	2022-01-19	North America	USA	North Carolina	Pitt County	North America	USA	North Carolina	genome	29615	Human	62	Male	?	BA.1.1	GRA	Molecular Biology Laboratory, Vidant Medical Center	Brody Integrative Genomics Core, East Carolina University	Weihua Huang, Changhong Yin, Kimberly P. Briley, Heather Duncan, John T. Fallon	https://www.gisaid.org/	?	?	2022-02-02	?
hCoV-19/USA/NC-ECU-CORVASEQ-111747173/2022	betacoronavirus	EPI_ISL_9406313	EPI_ISL_10079069	?	2022-01-19	North America	USA	North Carolina	Pitt County	North America	USA	North Carolina	genome	29405	Human	53	Female	?	BA.1.1	GRA	Molecular Biology Laboratory, Vidant Medical Center	Brody Integrative Genomics Core, East Carolina University	Weihua Huang, Changhong Yin, Kimberly P. Briley, Heather Duncan, John T. Fallon	https://www.gisaid.org/	?	?	2022-02-02	?
hCoV-19/USA/NC-ECU-CORVASEQ-111767133/2022	betacoronavirus	EPI_ISL_9406305	EPI_ISL_9406303	?	2022-01-20	North America	USA	North Carolina	Pitt County	North America	USA	North Carolina	genome	29780	Human	33	Female	?	BA.1.1	GRA	Molecular Biology Laboratory, Vidant Medical Center	Brody Integrative Genomics Core, East Carolina University	Weihua Huang, Changhong Yin, Kimberly P. Briley, Heather Duncan, John T. Fallon	https://www.gisaid.org/	?	?	2022-02-02	?
hCoV-19/USA/NC-ECU-CORVASEQ-111788560/2022	betacoronavirus	EPI_ISL_9406306	EPI_ISL_9406312	?	2022-01-21	North America	USA	North Carolina	Pitt County	North America	USA	North Carolina	genome	29744	Human	45	Male	?	BA.1.1	GRA	Molecular Biology Laboratory, Vidant Medical Center	Brody Integrative Genomics Core, East Carolina University	Weihua Huang, Changhong Yin, Kimberly P. Briley, Heather Duncan, John T. Fallon	https://www.gisaid.org/	?	?	2022-02-02	?
hCoV-19/USA/LA-BIE-LSUH002776/2022	betacoronavirus	EPI_ISL_9471533	EPI_ISL_9406313	?	2022-01-21	North America	USA	Louisiana	East Baton Rouge	North America	USA	Louisiana	genome	29772	Human	46	Male	?	BA.1.1	GRA	Ochsner Health	BioInfoExperts	Amy Feehan, Judy Crabtree, Susanna L. Lamers, Rebecca Rose, Ben Lain, Chris Huston, Samual Moot, David J. Nolan, Tessa LaFleur, Julia-Garcia-Diaz, Lucio Miele	https://www.gisaid.org/	?	?	2022-02-03	?
hCoV-19/USA/LA-BIE-LSUH002770/2022	betacoronavirus	EPI_ISL_9471534	EPI_ISL_9406305	?	2022-01-21	North America	USA	Louisiana	Livingston	North America	USA	Louisiana	genome	29790	Human	23	Female	?	BA.1.1.18	GRA	Ochsner Health	BioInfoExperts	Amy Feehan, Judy Crabtree, Susanna L. Lamers, Rebecca Rose, Ben Lain, Chris Huston, Samual Moot, David J. Nolan, Tessa LaFleur, Julia-Garcia-Diaz, Lucio Miele	https://www.gisaid.org/	?	?	2022-02-03	?
hCoV-19/USA/LA-BIE-LSUH002771/2022	betacoronavirus	EPI_ISL_9471535	EPI_ISL_9406306	?	2022-01-21	North America	USA	Louisiana	St Tammany	North America	USA	Louisiana	genome	29785	Human	66	Female	?	BA.1.1	GRA	Ochsner Health	BioInfoExperts	Amy Feehan, Judy Crabtree, Susanna L. Lamers, Rebecca Rose, Ben Lain, Chris Huston, Samual Moot, David J. Nolan, Tessa LaFleur, Julia-Garcia-Diaz, Lucio Miele	https://www.gisaid.org/	?	?	2022-02-03	?
hCoV-19/USA/LA-BIE-LSUH002775/2022	betacoronavirus	EPI_ISL_9471536	EPI_ISL_9471533	?	2022-01-21	North America	USA	Louisiana	St Tammany	North America	USA	Louisiana	genome	29786	Human	71	Female	?	BA.1.15	GRA	Ochsner Health	BioInfoExperts	Amy Feehan, Judy Crabtree, Susanna L. Lamers, Rebecca Rose, Ben Lain, Chris Huston, Samual Moot, David J. Nolan, Tessa LaFleur, Julia-Garcia-Diaz, Lucio Miele	https://www.gisaid.org/	?	?	2022-02-03	?
hCoV-19/USA/LA-BIE-LSUH002758/2022	betacoronavirus	EPI_ISL_9471537	EPI_ISL_9471534	?	2022-01-21	North America	USA	Louisiana	Tangipahoa	North America	USA	Louisiana	genome	29787	Human	68	Male	?	BA.1.1	GRA	Ochsner Health	BioInfoExperts	Amy Feehan, Judy Crabtree, Susanna L. Lamers, Rebecca Rose, Ben Lain, Chris Huston, Samual Moot, David J. Nolan, Tessa LaFleur, Julia-Garcia-Diaz, Lucio Miele	https://www.gisaid.org/	?	?	2022-02-03	?
hCoV-19/USA/LA-BIE-LSUH002781/2022	betacoronavirus	EPI_ISL_9471538	EPI_ISL_9471535	?	2022-01-21	North America	USA	Louisiana	Tangipahoa	North America	USA	Louisiana	genome	29772	Human	61	Female	?	BA.1.1	GRA	Ochsner Health	BioInfoExperts	Amy Feehan, Judy Crabtree, Susanna L. Lamers, Rebecca Rose, Ben Lain, Chris Huston, Samual Moot, David J. Nolan, Tessa LaFleur, Julia-Garcia-Diaz, Lucio Miele	https://www.gisaid.org/	?	?	2022-02-03	?
hCoV-19/USA/LA-BIE-LSUH002755/2022	betacoronavirus	EPI_ISL_9471539	EPI_ISL_9471536	?	2022-01-21	North America	USA	Louisiana	Terrebonne	North America	USA	Louisiana	genome	29791	Human	38	Male	?	BA.1.1	GRA	Ochsner Health	BioInfoExperts	Amy Feehan, Judy Crabtree, Susanna L. Lamers, Rebecca Rose, Ben Lain, Chris Huston, Samual Moot, David J. Nolan, Tessa LaFleur, Julia-Garcia-Diaz, Lucio Miele	https://www.gisaid.org/	?	?	2022-02-03	?
hCoV-19/USA/MS-BIE-LSUH002754/2022	betacoronavirus	EPI_ISL_9471540	EPI_ISL_9471537	?	2022-01-21	North America	USA	Mississippi	Hancock	North America	USA	Mississippi	genome	29796	Human	71	Female	?	BA.1.1.18	GRA	Ochsner Health	BioInfoExperts	Amy Feehan, Judy Crabtree, Susanna L. Lamers, Rebecca Rose, Ben Lain, Chris Huston, Samual Moot, David J. Nolan, Tessa LaFleur, Julia-Garcia-Diaz, Lucio Miele	https://www.gisaid.org/	?	?	2022-02-03	?
hCoV-19/USA/NC-ECU-CORVASEQ-111811914/2022	betacoronavirus	EPI_ISL_9406307	EPI_ISL_9471538	?	2022-01-23	North America	USA	North Carolina	Pitt County	North America	USA	North Carolina	genome	29766	Human	5	Male	?	BA.1.15	GRA	Molecular Biology Laboratory, Vidant Medical Center	Brody Integrative Genomics Core, East Carolina University	Weihua Huang, Changhong Yin, Kimberly P. Briley, Heather Duncan, John T. Fallon	https://www.gisaid.org/	?	?	2022-02-02	?
hCoV-19/USA/NC-ECU-CORVASEQ-111807848/2022	betacoronavirus	EPI_ISL_9406311	EPI_ISL_9471539	?	2022-01-23	North America	USA	North Carolina	Pitt County	North America	USA	North Carolina	genome	29608	Human	87	Female	?	BA.1.1	GRA	Molecular Biology Laboratory, Vidant Medical Center	Brody Integrative Genomics Core, East Carolina University	Weihua Huang, Changhong Yin, Kimberly P. Briley, Heather Duncan, John T. Fallon	https://www.gisaid.org/	?	?	2022-02-02	?
hCoV-19/USA/NC-ECU-CORVASEQ-111813156/2022	betacoronavirus	EPI_ISL_9406314	EPI_ISL_9471540	?	2022-01-23	North America	USA	North Carolina	Pitt County	North America	USA	North Carolina	genome	29809	Human	33	Male	?	AY.103	GK	Molecular Biology Laboratory, Vidant Medical Center	Brody Integrative Genomics Core, East Carolina University	Weihua Huang, Changhong Yin, Kimberly P. Briley, Heather Duncan, John T. Fallon	https://www.gisaid.org/	?	?	2022-02-02	?
hCoV-19/USA/NC-ECU-CORVASEQ-111823527/2022	betacoronavirus	EPI_ISL_9406308	EPI_ISL_9406307	?	2022-01-24	North America	USA	North Carolina	Pitt County	North America	USA	North Carolina	genome	29762	Human	24	Female	?	BA.1.1	GRA	Molecular Biology Laboratory, Vidant Medical Center	Brody Integrative Genomics Core, East Carolina University	Weihua Huang, Changhong Yin, Kimberly P. Briley, Heather Duncan, John T. Fallon	https://www.gisaid.org/	?	?	2022-02-02	?
hCoV-19/USA/NC-ECU-CORVASEQ-111827031/2022	betacoronavirus	EPI_ISL_9406309	EPI_ISL_9406311	?	2022-01-24	North America	USA	North Carolina	Pitt County	North America	USA	North Carolina	genome	29783	Human	10	Female	?	BA.1.1	GRA	Molecular Biology Laboratory, Vidant Medical Center	Brody Integrative Genomics Core, East Carolina University	Weihua Huang, Changhong Yin, Kimberly P. Briley, Heather Duncan, John T. Fallon	https://www.gisaid.org/	?	?	2022-02-02	?
hCoV-19/USA/LA-OD-1131709188/2022	betacoronavirus	EPI_ISL_9570709	EPI_ISL_9406314	?	2022-01-24	North America	USA	Louisiana	Orleans Parish	North America	USA	Louisiana	genome	29173	Human	6	Female	?	BA.1	GRA	Omega Diagnostics at Mounes	Oemga Diagnostics at Mounes	Latira Haynes-Jacob,Cynthia Corley, Vivek Khare, MD	https://www.gisaid.org/	?	?	2022-02-05	?
hCoV-19/USA/LA-OD-1600491110/2022	betacoronavirus	EPI_ISL_9570718	EPI_ISL_9406308	?	2022-01-24	North America	USA	Louisiana		North America	USA	Louisiana	genome	29765	Human	12	Male	?	BA.1.15	GRA	Omega Diagnostics at Mounes	Omega Diagnostics at Mounes	Latira Haynes-Jacob,Cynthia Corley, Vivek Khare, MD	https://www.gisaid.org/	?	?	2022-02-05	?
hCoV-19/USA/LA-OD-2231778495/2022	betacoronavirus	EPI_ISL_9570725	EPI_ISL_9406309	?	2022-01-24	North America	USA	Louisiana		North America	USA	Louisiana	genome	29756	Human	14	Female	?	BA.1.1	GRA	Omega Diagnostics at Mounes	Omega Diagnostics at Mounes	Latira Haynes-Jacob,Cynthia Corley, Vivek Khare, MD	https://www.gisaid.org/	?	?	2022-02-05	?
hCoV-19/USA/LA-OD-3784499414/2022	betacoronavirus	EPI_ISL_9570730	EPI_ISL_9570709	?	2022-01-24	North America	USA	Louisiana		North America	USA	Louisiana	genome	29533	Human	13	Male	?	BA.1.15	GRA	Omega Diagnostics at Mounes	Omega Diagnostics at Mounes	Latira Haynes-Jacob,Cynthia Corley, Vivek Khare, MD	https://www.gisaid.org/	?	?	2022-02-05	?
hCoV-19/USA/LA-OD-4443953031/2022	betacoronavirus	EPI_ISL_9570761	EPI_ISL_9570718	?	2022-01-24	North America	USA	Louisiana		North America	USA	Louisiana	genome	29729	Human	11	Male	?	BA.1.1	GRA	Omega Diagnostics at Mounes	Omega Diagnostics at Mounes	Latira Haynes-Jacob,Cynthia Corley, Vivek Khare, MD	https://www.gisaid.org/	?	?	2022-02-05	?
hCoV-19/USA/LA-OD-4670956483/2022	betacoronavirus	EPI_ISL_9571506	EPI_ISL_9570725	?	2022-01-24	North America	USA	Louisiana	Orleans Parish	North America	USA	Louisiana	genome	29687	Human	14	Male	?	BA.1.20	GRA	Omega Diagnostics at Mounes	Omega Diagnostics at Mounes	Latira Haynes-Jacob,Cynthia Corley, Vivek Khare, MD	https://www.gisaid.org/	?	?	2022-02-05	?
hCoV-19/USA/LA-OD-6649251680/2022	betacoronavirus	EPI_ISL_9571837	EPI_ISL_9570730	?	2022-01-24	North America	USA	Louisiana	OrleansParish	North America	USA	Louisiana	genome	29579	Human	9	Female	?	BA.1.15	GRA	Omega Diagnostics at Mounes	Omega Diagnostics at Mounes	Latira Haynes-Jacob,Cynthia Corley, Vivek Khare, MD	https://www.gisaid.org/	?	?	2022-02-05	?
hCoV-19/USA/LA-OD-7406928064/2022	betacoronavirus	EPI_ISL_9571843	EPI_ISL_9570761	?	2022-01-24	North America	USA	Louisiana	Orleans Parish	North America	USA	Louisiana	genome	29562	Human	9	Male	?	BA.1.1	GRA	Omega Diagnostics at Mounes	Omega Diagnostics at Mounes	Latira Haynes-Jacob,Cynthia Corley, Vivek Khare, MD	https://www.gisaid.org/	?	?	2022-02-05	?
hCoV-19/USA/LA-OD-1353855321/2022	betacoronavirus	EPI_ISL_9573357	EPI_ISL_9571506	?	2022-01-24	North America	USA	Louisiana		North America	USA	Louisiana	genome	29440	Human	5	Male	?	BA.1.15	GRA	Omega Diagnostics at Mounes	Omega Diagnostics at Mounes	Latira Haynes-Jacob,Cynthia Corley, Vivek Khare, MD	https://www.gisaid.org/	?	?	2022-02-05	?
hCoV-19/USA/LA-OD-3061579763/2022	betacoronavirus	EPI_ISL_9573359	EPI_ISL_9571837	?	2022-01-24	North America	USA	Louisiana		North America	USA	Louisiana	genome	29767	Human	11	Male	?	BA.1.1	GRA	Omega Diagnostics at Mounes	Omega Diagnostics at Mounes	Latira Haynes-Jacob,Cynthia Corley, Vivek Khare, MD	https://www.gisaid.org/	?	?	2022-02-05	?
hCoV-19/USA/LA-OD-3167445356/2022	betacoronavirus	EPI_ISL_9573360	EPI_ISL_9571843	?	2022-01-24	North America	USA	Louisiana		North America	USA	Louisiana	genome	29578	Human	12	Female	?	BA.1.15	GRA	Omega Diagnostics at Mounes	Omega Diagnostics at Mounes	Latira Haynes-Jacob,Cynthia Corley, Vivek Khare, MD	https://www.gisaid.org/	?	?	2022-02-05	?
hCoV-19/USA/LA-OD-4276017300/2022	betacoronavirus	EPI_ISL_9573361	EPI_ISL_9573357	?	2022-01-24	North America	USA	Louisiana		North America	USA	Louisiana	genome	29556	Human	23	Female	?	BA.1.1	GRA	Omega Diagnostics at Mounes	Omega Diagnostics at Mounes	Latira Haynes-Jacob,Cynthia Corley, Vivek Khare, MD	https://www.gisaid.org/	?	?	2022-02-05	?
hCoV-19/USA/LA-OD-4485206710/2022	betacoronavirus	EPI_ISL_9573363	EPI_ISL_9573359	?	2022-01-24	North America	USA	Louisiana		North America	USA	Louisiana	genome	29515	Human	10	Male	?	BA.1.1	GRA	Omega Diagnostics at Mounes	Omega Diagnostics at Mounes	Latira Haynes-Jacob,Cynthia Corley, Vivek Khare, MD	https://www.gisaid.org/	?	?	2022-02-05	?
hCoV-19/USA/LA-OD-5082912592/2022	betacoronavirus	EPI_ISL_9573364	EPI_ISL_9573360	?	2022-01-24	North America	USA	Louisiana		North America	USA	Louisiana	genome	29612	Human	5	Male	?	BA.1.1	GRA	Omega Diagnostics at Mounes	Omega Diagnostics at Mounes	Latira Haynes-Jacob,Cynthia Corley, Vivek Khare, MD	https://www.gisaid.org/	?	?	2022-02-05	?
hCoV-19/USA/LA-OD-6462838423/2022	betacoronavirus	EPI_ISL_9573367	EPI_ISL_9573361	?	2022-01-24	North America	USA	Louisiana		North America	USA	Louisiana	genome	29779	Human	29	Female	?	BA.1.1	GRA	Omega Diagnostics at Mounes	Omega Diagnostics at Mounes	Latira Haynes-Jacob,Cynthia Corley, Vivek Khare, MD	https://www.gisaid.org/	?	?	2022-02-05	?
hCoV-19/USA/LA-OD-6709593906/2022	betacoronavirus	EPI_ISL_9573368	EPI_ISL_9573363	?	2022-01-24	North America	USA	Louisiana		North America	USA	Louisiana	genome	29754	Human	12	Male	?	BA.1.1	GRA	Omega Diagnostics at Mounes	Omega Diagnostics at Mounes	Latira Haynes-Jacob,Cynthia Corley, Vivek Khare, MD	https://www.gisaid.org/	?	?	2022-02-05	?
hCoV-19/USA/LA-OD-6827643526/2022	betacoronavirus	EPI_ISL_9573369	EPI_ISL_9573364	?	2022-01-24	North America	USA	Louisiana		North America	USA	Louisiana	genome	29770	Human	12	Female	?	BA.1.1.18	GRA	Omega Diagnostics at Mounes	Omega Diagnostics at Mounes	Latira Haynes-Jacob,Cynthia Corley, Vivek Khare, MD	https://www.gisaid.org/	?	?	2022-02-05	?
hCoV-19/USA/LA-OD-7132205050/2022	betacoronavirus	EPI_ISL_9573370	EPI_ISL_9573367	?	2022-01-24	North America	USA	Louisiana		North America	USA	Louisiana	genome	29721	Human	6	Male	?	BA.1.15	GRA	Omega Diagnostics at Mounes	Omega Diagnostics at Mounes	Latira Haynes-Jacob,Cynthia Corley, Vivek Khare, MD	https://www.gisaid.org/	?	?	2022-02-05	?
hCoV-19/USA/LA-OD-7355086534/2022	betacoronavirus	EPI_ISL_9573371	EPI_ISL_9573368	?	2022-01-24	North America	USA	Louisiana		North America	USA	Louisiana	genome	29542	Human	11	Male	?	BA.1.1	GRA	Omega Diagnostics at Mounes	Omega Diagnostics at Mounes	Latira Haynes-Jacob,Cynthia Corley, Vivek Khare, MD	https://www.gisaid.org/	?	?	2022-02-05	?
hCoV-19/USA/LA-OD-8520577886/2022	betacoronavirus	EPI_ISL_9573372	EPI_ISL_9573369	?	2022-01-24	North America	USA	Louisiana		North America	USA	Louisiana	genome	29564	Human	60	Female	?	BA.1.1	GRA	Omega Diagnostics at Mounes	Omega Diagnostics at Mounes	Latira Haynes-Jacob,Cynthia Corley, Vivek Khare, MD	https://www.gisaid.org/	?	?	2022-02-05	?
hCoV-19/USA/NC-ECU-CORVASEQ-111845509/2022	betacoronavirus	EPI_ISL_10206313	EPI_ISL_9573370	?	2022-01-25	North America	USA	North Carolina	Pitt County	North America	USA	North Carolina	genome	29729	Human	36	Female	?	BA.1.17	GRA	Molecular Biology Laboratory, Vidant Medical Center	Brody Integrative Genomics Core, East Carolina University	Weihua Huang, Changhong Yin, Kimberly P. Briley, Heather Duncan, James Woodward, John T. Fallon	https://www.gisaid.org/	?	?	########	?
hCoV-19/USA/HI-TAMC_1246/2022	betacoronavirus	EPI_ISL_11964017	EPI_ISL_9573371	?	2022-01-25	North America	USA	Hawaii		North America	USA	Hawaii	genome	29872	Human	25	Female	?	BA.2.3.17	GRA	Tripler Army Medical Center, Microbiology Department	Department of Clinical Investigation	Rachael Downham, Amy Garces, Chothika Mekonnen, Cera Tollefsen, Jonathan D'Ambrozio, Lisa Tanioka, Catherine Uyehara	https://www.gisaid.org/	?	?	########	?
hCoV-19/USA/LA-TUSOM-220126_S26/2022	betacoronavirus	EPI_ISL_9427757	EPI_ISL_9573372	?	2022-01-25	North America	USA	Louisiana		North America	USA	Louisiana	genome	29801	Human	37	Male	?	BA.1.1	GRA	Tulane University School of Medicine	Tulane University School of Medicine	Di Tian	https://www.gisaid.org/	?	?	2022-02-02	?
hCoV-19/USA/NC-ECU-CORVASEQ-111861076/2022	betacoronavirus	EPI_ISL_10206291	EPI_ISL_10206313	?	2022-01-26	North America	USA	North Carolina	Pitt County	North America	USA	North Carolina	genome	29774	Human	14	Female	?	BA.1.1	GRA	Molecular Biology Laboratory, Vidant Medical Center	Brody Integrative Genomics Core, East Carolina University	Weihua Huang, Changhong Yin, Kimberly P. Briley, Heather Duncan, James Woodward, John T. Fallon	https://www.gisaid.org/	?	?	########	?
hCoV-19/USA/NC-ECU-CORVASEQ-111861505/2022	betacoronavirus	EPI_ISL_10206293	EPI_ISL_11964017	?	2022-01-26	North America	USA	North Carolina	Pitt County	North America	USA	North Carolina	genome	29781	Human	48	Female	?	BA.1.15	GRA	Molecular Biology Laboratory, Vidant Medical Center	Brody Integrative Genomics Core, East Carolina University	Weihua Huang, Changhong Yin, Kimberly P. Briley, Heather Duncan, James Woodward, John T. Fallon	https://www.gisaid.org/	?	?	########	?
hCoV-19/USA/NC-ECU-CORVASEQ-111861502/2022	betacoronavirus	EPI_ISL_10206312	EPI_ISL_9427757	?	2022-01-26	North America	USA	North Carolina	Pitt County	North America	USA	North Carolina	genome	29782	Human	25	Female	?	BA.1	GRA	Molecular Biology Laboratory, Vidant Medical Center	Brody Integrative Genomics Core, East Carolina University	Weihua Huang, Changhong Yin, Kimberly P. Briley, Heather Duncan, James Woodward, John T. Fallon	https://www.gisaid.org/	?	?	########	?
hCoV-19/USA/LA-BIE-LSUH002743/2022	betacoronavirus	EPI_ISL_9184105	EPI_ISL_10206291	?	2022-01-26	North America	USA	Louisiana	Jefferson	North America	USA	Louisiana	genome	29772	Human	39	Male	?	BA.1.15	GRA	Ochsner Health	BioInfoExperts	Amy Feehan, Judy Crabtree, Susanna L. Lamers, Rebecca Rose, Ben Lain, Chris Huston, Samual Moot, David J. Nolan, Tessa LaFleur, Julia-Garcia-Diaz, Lucio Miele	https://www.gisaid.org/	?	?	########	?
hCoV-19/USA/LA-BIE-LSUH002667/2022	betacoronavirus	EPI_ISL_9184106	EPI_ISL_10206293	?	2022-01-26	North America	USA	Louisiana	St Tammany	North America	USA	Louisiana	genome	29772	Human	78	Female	?	BA.1.15	GRA	Ochsner Health	BioInfoExperts	Amy Feehan, Judy Crabtree, Susanna L. Lamers, Rebecca Rose, Ben Lain, Chris Huston, Samual Moot, David J. Nolan, Tessa LaFleur, Julia-Garcia-Diaz, Lucio Miele	https://www.gisaid.org/	?	?	########	?
hCoV-19/USA/LA-BIE-LSUH002746/2022	betacoronavirus	EPI_ISL_9184107	EPI_ISL_10206312	?	2022-01-26	North America	USA	Louisiana	St Tammany	North America	USA	Louisiana	genome	29787	Human	85	Female	?	BA.1.1	GRA	Ochsner Health	BioInfoExperts	Amy Feehan, Judy Crabtree, Susanna L. Lamers, Rebecca Rose, Ben Lain, Chris Huston, Samual Moot, David J. Nolan, Tessa LaFleur, Julia-Garcia-Diaz, Lucio Miele	https://www.gisaid.org/	?	?	########	?
hCoV-19/USA/MS-BIE-LSUH002676/2022	betacoronavirus	EPI_ISL_9184108	EPI_ISL_9184105	?	2022-01-26	North America	USA	Mississippi	Harrison	North America	USA	Mississippi	genome	29787	Human	62	Male	?	BA.1.15	GRA	Ochsner Health	BioInfoExperts	Amy Feehan, Judy Crabtree, Susanna L. Lamers, Rebecca Rose, Ben Lain, Chris Huston, Samual Moot, David J. Nolan, Tessa LaFleur, Julia-Garcia-Diaz, Lucio Miele	https://www.gisaid.org/	?	?	########	?
hCoV-19/USA/HI-TAMC1081/2022	betacoronavirus	EPI_ISL_9438060	EPI_ISL_9184106	?	2022-01-26	North America	USA	Hawaii		North America	USA	Hawaii	genome	29871	Human	39	Male	?	BA.2.3	GRA	Tripler Army Medical Center	Tripler Army Medical Center	Jonathan Andrew D'Ambrozio and Kendra Carter	https://www.gisaid.org/	?	?	2022-02-03	?
hCoV-19/USA/HI-TAMC_1122/2022	betacoronavirus	EPI_ISL_9986583	EPI_ISL_9184107	?	2022-01-26	North America	USA	Hawaii		North America	USA	Hawaii	genome	29870	Human	23	Female	?	BA.2.3	GRA	Tripler Army Medical Center, Microbiology Department	Department of Clinical Investigation	Rachael Downham, Kendra Carter, Jonathan D'Ambrozio, Catherine Uyehara	https://www.gisaid.org/	?	?	########	?
hCoV-19/USA/NC-ECU-CORVASEQ-111886981/2022	betacoronavirus	EPI_ISL_10206281	EPI_ISL_9184108	?	2022-01-27	North America	USA	North Carolina	Pitt County	North America	USA	North Carolina	genome	29782	Human	38	Male	?	BA.1.1	GRA	Molecular Biology Laboratory, Vidant Medical Center	Brody Integrative Genomics Core, East Carolina University	Weihua Huang, Changhong Yin, Kimberly P. Briley, Heather Duncan, James Woodward, John T. Fallon	https://www.gisaid.org/	?	?	########	?
hCoV-19/USA/NC-ECU-CORVASEQ-111885264/2022	betacoronavirus	EPI_ISL_10206286	EPI_ISL_9438060	?	2022-01-27	North America	USA	North Carolina	Pitt County	North America	USA	North Carolina	genome	29774	Human	69	Male	?	BA.1.1	GRA	Molecular Biology Laboratory, Vidant Medical Center	Brody Integrative Genomics Core, East Carolina University	Weihua Huang, Changhong Yin, Kimberly P. Briley, Heather Duncan, James Woodward, John T. Fallon	https://www.gisaid.org/	?	?	########	?
hCoV-19/USA/NC-ECU-CORVASEQ-111877953/2022	betacoronavirus	EPI_ISL_10206289	EPI_ISL_9986583	?	2022-01-27	North America	USA	North Carolina	Pitt County	North America	USA	North Carolina	genome	29620	Human	60	Male	?	BA.1.1	GRA	Molecular Biology Laboratory, Vidant Medical Center	Brody Integrative Genomics Core, East Carolina University	Weihua Huang, Changhong Yin, Kimberly P. Briley, Heather Duncan, James Woodward, John T. Fallon	https://www.gisaid.org/	?	?	########	?
hCoV-19/USA/NC-ECU-CORVASEQ-111891031/2022	betacoronavirus	EPI_ISL_10206292	EPI_ISL_10206281	?	2022-01-27	North America	USA	North Carolina	Pitt County	North America	USA	North Carolina	genome	29378	Human	34	Male	?	BA.1.18	GRA	Molecular Biology Laboratory, Vidant Medical Center	Brody Integrative Genomics Core, East Carolina University	Weihua Huang, Changhong Yin, Kimberly P. Briley, Heather Duncan, James Woodward, John T. Fallon	https://www.gisaid.org/	?	?	########	?
hCoV-19/USA/NC-ECU-CORVASEQ-111884704/2022	betacoronavirus	EPI_ISL_10206294	EPI_ISL_10206286	?	2022-01-27	North America	USA	North Carolina	Pitt County	North America	USA	North Carolina	genome	29334	Human	18	Female	?	BA.1.1	GRA	Molecular Biology Laboratory, Vidant Medical Center	Brody Integrative Genomics Core, East Carolina University	Weihua Huang, Changhong Yin, Kimberly P. Briley, Heather Duncan, James Woodward, John T. Fallon	https://www.gisaid.org/	?	?	########	?
hCoV-19/USA/NC-ECU-CORVASEQ-111885088/2022	betacoronavirus	EPI_ISL_10206307	EPI_ISL_10206289	?	2022-01-27	North America	USA	North Carolina	Pitt County	North America	USA	North Carolina	genome	29784	Human	60	Female	?	BA.1.1	GRA	Molecular Biology Laboratory, Vidant Medical Center	Brody Integrative Genomics Core, East Carolina University	Weihua Huang, Changhong Yin, Kimberly P. Briley, Heather Duncan, James Woodward, John T. Fallon	https://www.gisaid.org/	?	?	########	?
hCoV-19/USA/NC-ECU-CORVASEQ-111897301/2022	betacoronavirus	EPI_ISL_10206287	EPI_ISL_10206292	?	2022-01-28	North America	USA	North Carolina	Pitt County	North America	USA	North Carolina	genome	29641	Human	72	Male	?	BA.1.1	GRA	Molecular Biology Laboratory, Vidant Medical Center	Brody Integrative Genomics Core, East Carolina University	Weihua Huang, Changhong Yin, Kimberly P. Briley, Heather Duncan, James Woodward, John T. Fallon	https://www.gisaid.org/	?	?	########	?
hCoV-19/USA/NC-ECU-CORVASEQ-111897397/2022	betacoronavirus	EPI_ISL_10206304	EPI_ISL_10206294	?	2022-01-28	North America	USA	North Carolina	Pitt County	North America	USA	North Carolina	genome	29282	Human	65	Female	?	BA.1	GRA	Molecular Biology Laboratory, Vidant Medical Center	Brody Integrative Genomics Core, East Carolina University	Weihua Huang, Changhong Yin, Kimberly P. Briley, Heather Duncan, James Woodward, John T. Fallon	https://www.gisaid.org/	?	?	########	?
hCoV-19/USA/NC-ECU-CORVASEQ-111896474/2022	betacoronavirus	EPI_ISL_10206308	EPI_ISL_10206307	?	2022-01-28	North America	USA	North Carolina	Pitt County	North America	USA	North Carolina	genome	29745	Human	20	Female	?	BA.1.1	GRA	Molecular Biology Laboratory, Vidant Medical Center	Brody Integrative Genomics Core, East Carolina University	Weihua Huang, Changhong Yin, Kimberly P. Briley, Heather Duncan, James Woodward, John T. Fallon	https://www.gisaid.org/	?	?	########	?
hCoV-19/USA/NC-ECU-CORVASEQ-111896287/2022	betacoronavirus	EPI_ISL_10206311	EPI_ISL_10206287	?	2022-01-28	North America	USA	North Carolina	Pitt County	North America	USA	North Carolina	genome	29834	Human	31	Female	?	AY.100	GK	Molecular Biology Laboratory, Vidant Medical Center	Brody Integrative Genomics Core, East Carolina University	Weihua Huang, Changhong Yin, Kimberly P. Briley, Heather Duncan, James Woodward, John T. Fallon	https://www.gisaid.org/	?	?	########	?
hCoV-19/USA/NC-ECU-CORVASEQ-111901562/2022	betacoronavirus	EPI_ISL_10206314	EPI_ISL_10206304	?	2022-01-28	North America	USA	North Carolina	Pitt County	North America	USA	North Carolina	genome	29724	Human	45	Female	?	BA.1.1	GRA	Molecular Biology Laboratory, Vidant Medical Center	Brody Integrative Genomics Core, East Carolina University	Weihua Huang, Changhong Yin, Kimberly P. Briley, Heather Duncan, James Woodward, John T. Fallon	https://www.gisaid.org/	?	?	########	?
hCoV-19/USA/LA-BIE-LSUH002796/2022	betacoronavirus	EPI_ISL_9755050	EPI_ISL_10206308	?	2022-01-28	North America	USA	Louisiana	St Tammany	North America	USA	Louisiana	genome	29773	Human	69	Male	?	BA.1.1	GRA	Ochsner Health	BioInfoExperts	Amy Feehan, Judy Crabtree, Susanna L. Lamers, Rebecca Rose, Ben Lain, Chris Huston, Samual Moot, David J. Nolan, Tessa LaFleur, Julia-Garcia-Diaz, Lucio Miele	https://www.gisaid.org/	?	?	########	?
hCoV-19/USA/LA-BIE-LSUH002803/2022	betacoronavirus	EPI_ISL_9755058	EPI_ISL_10206311	?	2022-01-28	North America	USA	Louisiana	Jefferson	North America	USA	Louisiana	genome	29792	Human	4	Male	?	BA.1.18	GRA	Ochsner Health	BioInfoExperts	Amy Feehan, Judy Crabtree, Susanna L. Lamers, Rebecca Rose, Ben Lain, Chris Huston, Samual Moot, David J. Nolan, Tessa LaFleur, Julia-Garcia-Diaz, Lucio Miele	https://www.gisaid.org/	?	?	########	?
hCoV-19/USA/LA-BIE-LSUH002804/2022	betacoronavirus	EPI_ISL_9755059	EPI_ISL_10206314	?	2022-01-28	North America	USA	Louisiana	St Tammany	North America	USA	Louisiana	genome	29790	Human	74	Female	?	BA.1.1	GRA	Ochsner Health	BioInfoExperts	Amy Feehan, Judy Crabtree, Susanna L. Lamers, Rebecca Rose, Ben Lain, Chris Huston, Samual Moot, David J. Nolan, Tessa LaFleur, Julia-Garcia-Diaz, Lucio Miele	https://www.gisaid.org/	?	?	########	?
hCoV-19/USA/MS-BIE-LSUH002807/2022	betacoronavirus	EPI_ISL_9755062	EPI_ISL_9755050	?	2022-01-28	North America	USA	Mississippi	Hancock	North America	USA	Mississippi	genome	29773	Human	56	Female	?	BA.1.15	GRA	Ochsner Health	BioInfoExperts	Amy Feehan, Judy Crabtree, Susanna L. Lamers, Rebecca Rose, Ben Lain, Chris Huston, Samual Moot, David J. Nolan, Tessa LaFleur, Julia-Garcia-Diaz, Lucio Miele	https://www.gisaid.org/	?	?	########	?
hCoV-19/USA/LA-BIE-LSUH002808/2022	betacoronavirus	EPI_ISL_9755063	EPI_ISL_9755058	?	2022-01-28	North America	USA	Louisiana	Livingston	North America	USA	Louisiana	genome	29793	Human	56	Male	?	BA.1.15	GRA	Ochsner Health	BioInfoExperts	Amy Feehan, Judy Crabtree, Susanna L. Lamers, Rebecca Rose, Ben Lain, Chris Huston, Samual Moot, David J. Nolan, Tessa LaFleur, Julia-Garcia-Diaz, Lucio Miele	https://www.gisaid.org/	?	?	########	?
hCoV-19/USA/LA-BIE-LSUH002809/2022	betacoronavirus	EPI_ISL_9755064	EPI_ISL_9755059	?	2022-01-28	North America	USA	Louisiana	St Tammany	North America	USA	Louisiana	genome	29772	Human	41	Male	?	BA.1.1	GRA	Ochsner Health	BioInfoExperts	Amy Feehan, Judy Crabtree, Susanna L. Lamers, Rebecca Rose, Ben Lain, Chris Huston, Samual Moot, David J. Nolan, Tessa LaFleur, Julia-Garcia-Diaz, Lucio Miele	https://www.gisaid.org/	?	?	########	?
hCoV-19/USA/LA-BIE-LSUH002813/2022	betacoronavirus	EPI_ISL_9755068	EPI_ISL_9755062	?	2022-01-28	North America	USA	Louisiana	Orleans	North America	USA	Louisiana	genome	29773	Human	44	Female	?	BA.1.1	GRA	Ochsner Health	BioInfoExperts	Amy Feehan, Judy Crabtree, Susanna L. Lamers, Rebecca Rose, Ben Lain, Chris Huston, Samual Moot, David J. Nolan, Tessa LaFleur, Julia-Garcia-Diaz, Lucio Miele	https://www.gisaid.org/	?	?	########	?
hCoV-19/USA/LA-BIE-LSUH002816/2022	betacoronavirus	EPI_ISL_9755071	EPI_ISL_9755063	?	2022-01-28	North America	USA	Louisiana	St Tammany	North America	USA	Louisiana	genome	29772	Human	62	Female	?	BA.1.1	GRA	Ochsner Health	BioInfoExperts	Amy Feehan, Judy Crabtree, Susanna L. Lamers, Rebecca Rose, Ben Lain, Chris Huston, Samual Moot, David J. Nolan, Tessa LaFleur, Julia-Garcia-Diaz, Lucio Miele	https://www.gisaid.org/	?	?	########	?
hCoV-19/USA/LA-BIE-LSUH002800/2022	betacoronavirus	EPI_ISL_9755055	EPI_ISL_9755064	?	2022-01-29	North America	USA	Louisiana	Jefferson	North America	USA	Louisiana	genome	29772	Human	3	Male	?	BA.1.1	GRA	Ochsner Health	BioInfoExperts	Amy Feehan, Judy Crabtree, Susanna L. Lamers, Rebecca Rose, Ben Lain, Chris Huston, Samual Moot, David J. Nolan, Tessa LaFleur, Julia-Garcia-Diaz, Lucio Miele	https://www.gisaid.org/	?	?	########	?
hCoV-19/USA/LA-BIE-LSUH002821/2022	betacoronavirus	EPI_ISL_9755076	EPI_ISL_9755068	?	2022-01-29	North America	USA	Louisiana	Orleans	North America	USA	Louisiana	genome	29790	Human	1	Male	?	BA.1.1	GRA	Ochsner Health	BioInfoExperts	Amy Feehan, Judy Crabtree, Susanna L. Lamers, Rebecca Rose, Ben Lain, Chris Huston, Samual Moot, David J. Nolan, Tessa LaFleur, Julia-Garcia-Diaz, Lucio Miele	https://www.gisaid.org/	?	?	########	?
hCoV-19/USA/NC-ECU-CORVASEQ-111923081/2022	betacoronavirus	EPI_ISL_10206302	EPI_ISL_9755071	?	2022-01-30	North America	USA	North Carolina	Pitt County	North America	USA	North Carolina	genome	29471	Human	26	Male	?	BA.1.18	GRA	Molecular Biology Laboratory, Vidant Medical Center	Brody Integrative Genomics Core, East Carolina University	Weihua Huang, Changhong Yin, Kimberly P. Briley, Heather Duncan, James Woodward, John T. Fallon	https://www.gisaid.org/	?	?	########	?
hCoV-19/USA/NC-ECU-CORVASEQ-111928004/2022	betacoronavirus	EPI_ISL_10206848	EPI_ISL_9755055	?	2022-01-30	North America	USA	North Carolina	Pitt County	North America	USA	North Carolina	genome	29843	Human	57	Male	?	AY.103	GK	Molecular Biology Laboratory, Vidant Medical Center	Brody Integrative Genomics Core, East Carolina University	Weihua Huang, Changhong Yin, Kimberly P. Briley, Heather Duncan, James Woodward, John T. Fallon	https://www.gisaid.org/	?	?	########	?
hCoV-19/USA/HI-TAMC_1113/2022	betacoronavirus	EPI_ISL_9986575	EPI_ISL_9755076	?	2022-02-01	North America	USA	Hawaii		North America	USA	Hawaii	genome	29875	Human	39	Male	?	BA.2.10.1	GRA	Tripler Army Medical Center, Microbiology Department	Department of Clinical Investigation	Rachael Downham, Kendra Carter, Jonathan D'Ambrozio, Catherine Uyehara	https://www.gisaid.org/	?	?	########	?
hCoV-19/USA/NC-ECU-CORVASEQ-111976453/2022	betacoronavirus	EPI_ISL_10206288	EPI_ISL_10206302	?	2022-02-02	North America	USA	North Carolina	Pitt County	North America	USA	North Carolina	genome	29773	Human	67	Male	?	BA.1.1.18	GRA	Molecular Biology Laboratory, Vidant Medical Center	Brody Integrative Genomics Core, East Carolina University	Weihua Huang, Changhong Yin, Kimberly P. Briley, Heather Duncan, James Woodward, John T. Fallon	https://www.gisaid.org/	?	?	########	?
hCoV-19/USA/NC-ECU-CORVASEQ-111977170/2022	betacoronavirus	EPI_ISL_10206290	EPI_ISL_10206848	?	2022-02-02	North America	USA	North Carolina	Pitt County	North America	USA	North Carolina	genome	29393	Human	39	Female	?	BA.1.1	GRA	Molecular Biology Laboratory, Vidant Medical Center	Brody Integrative Genomics Core, East Carolina University	Weihua Huang, Changhong Yin, Kimberly P. Briley, Heather Duncan, James Woodward, John T. Fallon	https://www.gisaid.org/	?	?	########	?
hCoV-19/USA/NC-ECU-CORVASEQ-111980689/2022	betacoronavirus	EPI_ISL_10206295	EPI_ISL_9986575	?	2022-02-02	North America	USA	North Carolina	Pitt County	North America	USA	North Carolina	genome	29581	Human	59	Male	?	BA.1.1	GRA	Molecular Biology Laboratory, Vidant Medical Center	Brody Integrative Genomics Core, East Carolina University	Weihua Huang, Changhong Yin, Kimberly P. Briley, Heather Duncan, James Woodward, John T. Fallon	https://www.gisaid.org/	?	?	########	?
hCoV-19/USA/NC-ECU-CORVASEQ-111977447/2022	betacoronavirus	EPI_ISL_10206298	EPI_ISL_10206288	?	2022-02-02	North America	USA	North Carolina	Pitt County	North America	USA	North Carolina	genome	29775	Human	72	Female	?	AY.103	GK	Molecular Biology Laboratory, Vidant Medical Center	Brody Integrative Genomics Core, East Carolina University	Weihua Huang, Changhong Yin, Kimberly P. Briley, Heather Duncan, James Woodward, John T. Fallon	https://www.gisaid.org/	?	?	########	?
hCoV-19/USA/NC-ECU-CORVASEQ-111974456/2022	betacoronavirus	EPI_ISL_10206306	EPI_ISL_10206290	?	2022-02-02	North America	USA	North Carolina	Pitt County	North America	USA	North Carolina	genome	29782	Human	53	Male	?	BA.1.1	GRA	Molecular Biology Laboratory, Vidant Medical Center	Brody Integrative Genomics Core, East Carolina University	Weihua Huang, Changhong Yin, Kimberly P. Briley, Heather Duncan, James Woodward, John T. Fallon	https://www.gisaid.org/	?	?	########	?
hCoV-19/USA/NC-ECU-CORVASEQ-111972631/2022	betacoronavirus	EPI_ISL_10206315	EPI_ISL_10206295	?	2022-02-02	North America	USA	North Carolina	Pitt County	North America	USA	North Carolina	genome	29726	Human	71	Female	?	BA.1.1	GRA	Molecular Biology Laboratory, Vidant Medical Center	Brody Integrative Genomics Core, East Carolina University	Weihua Huang, Changhong Yin, Kimberly P. Briley, Heather Duncan, James Woodward, John T. Fallon	https://www.gisaid.org/	?	?	########	?
hCoV-19/USA/NC-ECU-CORVASEQ-111979103/2022	betacoronavirus	EPI_ISL_10206316	EPI_ISL_10206298	?	2022-02-02	North America	USA	North Carolina	Pitt County	North America	USA	North Carolina	genome	29724	Human	43	Female	?	BA.1.1	GRA	Molecular Biology Laboratory, Vidant Medical Center	Brody Integrative Genomics Core, East Carolina University	Weihua Huang, Changhong Yin, Kimberly P. Briley, Heather Duncan, James Woodward, John T. Fallon	https://www.gisaid.org/	?	?	########	?
hCoV-19/USA/NC-ECU-CORVASEQ-111976905/2022	betacoronavirus	EPI_ISL_10206317	EPI_ISL_10206306	?	2022-02-02	North America	USA	North Carolina	Pitt County	North America	USA	North Carolina	genome	29779	Human	52	Male	?	BA.1.20	GRA	Molecular Biology Laboratory, Vidant Medical Center	Brody Integrative Genomics Core, East Carolina University	Weihua Huang, Changhong Yin, Kimberly P. Briley, Heather Duncan, James Woodward, John T. Fallon	https://www.gisaid.org/	?	?	########	?
hCoV-19/USA/NC-ECU-CORVASEQ-111991052/2022	betacoronavirus	EPI_ISL_10206318	EPI_ISL_10206315	?	2022-02-03	North America	USA	North Carolina	Pitt County	North America	USA	North Carolina	genome	29678	Human	82	Female	?	BA.1.18	GRA	Molecular Biology Laboratory, Vidant Medical Center	Brody Integrative Genomics Core, East Carolina University	Weihua Huang, Changhong Yin, Kimberly P. Briley, Heather Duncan, James Woodward, John T. Fallon	https://www.gisaid.org/	?	?	########	?
hCoV-19/USA/HI-TAMC_1133/2022	betacoronavirus	EPI_ISL_10334985	EPI_ISL_10206316	?	2022-02-04	North America	USA	Hawaii		North America	USA	Hawaii	genome	29874	Human	36	Male	?	BA.2.3	GRA	Microbiology Department, Tripler Army Medical Center	Department of Clinical Investigation, Tripler Army Medical Center	Rachael Downham, Kendra Carter, Amy Garces, Chothika Mekonnen, Cera Tollefsen, Jonathan D'Ambrozio, Catherine Uyehara	https://www.gisaid.org/	?	?	########	?
hCoV-19/USA/HI-TAMC_1134/2022	betacoronavirus	EPI_ISL_10334986	EPI_ISL_10206317	?	2022-02-04	North America	USA	Hawaii		North America	USA	Hawaii	genome	29867	Human	61	Female	?	BA.1.1	GRA	Microbiology Department, Tripler Army Medical Center	Department of Clinical Investigation, Tripler Army Medical Center	Rachael Downham, Kendra Carter, Amy Garces, Chothika Mekonnen, Cera Tollefsen, Jonathan D'Ambrozio, Catherine Uyehara	https://www.gisaid.org/	?	?	########	?
hCoV-19/USA/NC-ECU-CORVASEQ-112025521/2022	betacoronavirus	EPI_ISL_10206285	EPI_ISL_10206318	?	2022-02-05	North America	USA	North Carolina	Pitt County	North America	USA	North Carolina	genome	29787	Human	25	Female	?	BA.1.1	GRA	Molecular Biology Laboratory, Vidant Medical Center	Brody Integrative Genomics Core, East Carolina University	Weihua Huang, Changhong Yin, Kimberly P. Briley, Heather Duncan, James Woodward, John T. Fallon	https://www.gisaid.org/	?	?	########	?
hCoV-19/USA/NC-ECU-CORVASEQ-112033119/2022	betacoronavirus	EPI_ISL_10206282	EPI_ISL_10334985	?	2022-02-06	North America	USA	North Carolina	Pitt County	North America	USA	North Carolina	genome	29785	Human	39	Female	?	BA.1.1	GRA	Molecular Biology Laboratory, Vidant Medical Center	Brody Integrative Genomics Core, East Carolina University	Weihua Huang, Changhong Yin, Kimberly P. Briley, Heather Duncan, James Woodward, John T. Fallon	https://www.gisaid.org/	?	?	########	?
hCoV-19/USA/NC-ECU-CORVASEQ-112037170/2022	betacoronavirus	EPI_ISL_10206283	EPI_ISL_10334986	?	2022-02-06	North America	USA	North Carolina	Pitt County	North America	USA	North Carolina	genome	29790	Human	57	Female	?	BA.1.1	GRA	Molecular Biology Laboratory, Vidant Medical Center	Brody Integrative Genomics Core, East Carolina University	Weihua Huang, Changhong Yin, Kimberly P. Briley, Heather Duncan, James Woodward, John T. Fallon	https://www.gisaid.org/	?	?	########	?
hCoV-19/USA/NC-ECU-CORVASEQ-112033380/2022	betacoronavirus	EPI_ISL_10206299	EPI_ISL_10206285	?	2022-02-06	North America	USA	North Carolina	Pitt County	North America	USA	North Carolina	genome	29464	Human	48	Female	?	BA.1.18	GRA	Molecular Biology Laboratory, Vidant Medical Center	Brody Integrative Genomics Core, East Carolina University	Weihua Huang, Changhong Yin, Kimberly P. Briley, Heather Duncan, James Woodward, John T. Fallon	https://www.gisaid.org/	?	?	########	?
hCoV-19/USA/NC-ECU-CORVASEQ-112037949/2022	betacoronavirus	EPI_ISL_10206303	EPI_ISL_10206282	?	2022-02-06	North America	USA	North Carolina	Pitt County	North America	USA	North Carolina	genome	29552	Human	18	Female	?	BA.1.1	GRA	Molecular Biology Laboratory, Vidant Medical Center	Brody Integrative Genomics Core, East Carolina University	Weihua Huang, Changhong Yin, Kimberly P. Briley, Heather Duncan, James Woodward, John T. Fallon	https://www.gisaid.org/	?	?	########	?
hCoV-19/USA/NC-ECU-CORVASEQ-112037692/2022	betacoronavirus	EPI_ISL_10206309	EPI_ISL_10206283	?	2022-02-06	North America	USA	North Carolina	Pitt County	North America	USA	North Carolina	genome	29781	Human	0	Female	?	BA.1.1.17	GRA	Molecular Biology Laboratory, Vidant Medical Center	Brody Integrative Genomics Core, East Carolina University	Weihua Huang, Changhong Yin, Kimberly P. Briley, Heather Duncan, James Woodward, John T. Fallon	https://www.gisaid.org/	?	?	########	?
hCoV-19/USA/NC-ECU-CORVASEQ-112034653/2022	betacoronavirus	EPI_ISL_10206310	EPI_ISL_10206299	?	2022-02-06	North America	USA	North Carolina	Pitt County	North America	USA	North Carolina	genome	29781	Human	70	Female	?	BA.1.1	GRA	Molecular Biology Laboratory, Vidant Medical Center	Brody Integrative Genomics Core, East Carolina University	Weihua Huang, Changhong Yin, Kimberly P. Briley, Heather Duncan, James Woodward, John T. Fallon	https://www.gisaid.org/	?	?	########	?
hCoV-19/USA/NC-ECU-CORVASEQ-112070207/2022	betacoronavirus	EPI_ISL_10206284	EPI_ISL_10206303	?	2022-02-08	North America	USA	North Carolina	Pitt County	North America	USA	North Carolina	genome	29784	Human	57	Female	?	BA.1.1	GRA	Molecular Biology Laboratory, Vidant Medical Center	Brody Integrative Genomics Core, East Carolina University	Weihua Huang, Changhong Yin, Kimberly P. Briley, Heather Duncan, James Woodward, John T. Fallon	https://www.gisaid.org/	?	?	########	?
hCoV-19/USA/NC-ECU-CORVASEQ-112062378/2022	betacoronavirus	EPI_ISL_10206296	EPI_ISL_10206309	?	2022-02-08	North America	USA	North Carolina	Pitt County	North America	USA	North Carolina	genome	29763	Human	61	Female	?	BA.1.1	GRA	Molecular Biology Laboratory, Vidant Medical Center	Brody Integrative Genomics Core, East Carolina University	Weihua Huang, Changhong Yin, Kimberly P. Briley, Heather Duncan, James Woodward, John T. Fallon	https://www.gisaid.org/	?	?	########	?
hCoV-19/USA/NC-ECU-CORVASEQ-112074496/2022	betacoronavirus	EPI_ISL_10206301	EPI_ISL_10206310	?	2022-02-08	North America	USA	North Carolina	Pitt County	North America	USA	North Carolina	genome	29526	Human	42	Female	?	BA.1.1	GRA	Molecular Biology Laboratory, Vidant Medical Center	Brody Integrative Genomics Core, East Carolina University	Weihua Huang, Changhong Yin, Kimberly P. Briley, Heather Duncan, James Woodward, John T. Fallon	https://www.gisaid.org/	?	?	########	?
hCoV-19/USA/HI-TAMC_1170/2022	betacoronavirus	EPI_ISL_10878009	EPI_ISL_10206284	?	2022-02-10	North America	USA	Hawaii		North America	USA	Hawaii	genome	29870	Human	30	Male	?	BA.2.3	GRA	Tripler Army Medical Center, Microbiology Department	Department of Clinical Investigation, Tripler Army Medical Center	Amy Garces, Jonathan D'Ambrozio, Chothika Mekonnen, Cera-Nicole Tollefsen, Lisa Tanioka, Alexander Kayatani, Rachael Downham	https://www.gisaid.org/	?	?	########	?
hCoV-19/USA/HI-TAMC_1173/2022	betacoronavirus	EPI_ISL_10878012	EPI_ISL_10206296	?	2022-02-11	North America	USA	Hawaii		North America	USA	Hawaii	genome	29869	Human	42	Male	?	BA.2.3	GRA	Tripler Army Medical Center, Microbiology Department	Department of Clinical Investigation, Tripler Army Medical Center	Amy Garces, Jonathan D'Ambrozio, Chothika Mekonnen, Cera-Nicole Tollefsen, Lisa Tanioka, Alexander Kayatani, Rachael Downham	https://www.gisaid.org/	?	?	########	?
hCoV-19/USA/HI-TAMC_1167/2022	betacoronavirus	EPI_ISL_10878006	EPI_ISL_10206301	?	2022-02-13	North America	USA	Hawaii		North America	USA	Hawaii	genome	29876	Human	14	Male	?	BA.2.3	GRA	Tripler Army Medical Center, Microbiology Department	Department of Clinical Investigation, Tripler Army Medical Center	Amy Garces, Jonathan D'Ambrozio, Chothika Mekonnen, Cera-Nicole Tollefsen, Lisa Tanioka, Alexander Kayatani, Rachael Downham	https://www.gisaid.org/	?	?	########	?
hCoV-19/USA/LA-D-3514596158/2022	betacoronavirus	EPI_ISL_11048765	EPI_ISL_10878009	?	2022-02-22	North America	USA	Louisiana		North America	USA	Louisiana	genome	29781	Human	8	Female	?	AY.103	GK	Orion Laboratories	Orion Laboratories	Andrew Campagna, ksimoneaux	https://www.gisaid.org/	?	?	########	?
hCoV-19/USA/HI-TAMC_1210/2022	betacoronavirus	EPI_ISL_11051718	EPI_ISL_10878012	?	2022-02-22	North America	USA	Hawaii		North America	USA	Hawaii	genome	29870	Human	37	Female	?	BA.2.3	GRA	Microbiology Department, Tripler Army Medical Center	Department of Clinical Investigation, Tripler Army Medical Center	Rachael Downham, Amy Garces, Chothika Mekonnen, Cera Tollefsen, Jonathan D'Ambrozio, Lisa Tanioka, Catherine Uyehara	https://www.gisaid.org/	?	?	########	?
hCoV-19/USA/HI-TAMC_1220/2022	betacoronavirus	EPI_ISL_11051724	EPI_ISL_10878006	?	2022-02-24	North America	USA	Hawaii		North America	USA	Hawaii	genome	29870	Human	21	Male	?	BA.2.3	GRA	Microbiology Department, Tripler Army Medical Center	Department of Clinical Investigation, Tripler Army Medical Center	Rachael Downham, Amy Garces, Chothika Mekonnen, Cera Tollefsen, Jonathan D'Ambrozio, Lisa Tanioka, Catherine Uyehara	https://www.gisaid.org/	?	?	########	?
hCoV-19/USA/LA-OD-4835201/2022	betacoronavirus	EPI_ISL_11191720	EPI_ISL_11048765	?	2022-02-28	North America	USA	Louisiana	Rapides	North America	USA	Louisiana	genome	29766	Human	77	Female	?	BA.1.1	GRA	Omega Diagnostics at Mounes	Omega Diagnostics at Mounes	Latira Haynes-Jacob, Cynthia Corley, Vivek Khare, MD	https://www.gisaid.org/	?	?	########	?
hCoV-19/USA/LA-OD-4860215/2022	betacoronavirus	EPI_ISL_11191721	EPI_ISL_11051718	?	2022-02-28	North America	USA	Louisiana	East Baton Rouge	North America	USA	Louisiana	genome	29623	Human	71	Male	?	BA.1	GRA	Omega Diagnostics at Mounes	Omega Diagnostics at Mounes	Latira Haynes-Jacob, Cynthia Corley, Vivek Khare, MD	https://www.gisaid.org/	?	?	########	?
hCoV-19/USA/LA-OD-4914625/2022	betacoronavirus	EPI_ISL_11191724	EPI_ISL_11051724	?	2022-02-28	North America	USA	Louisiana	Rapides	North America	USA	Louisiana	genome	29775	Human	64	Male	?	BA.1.1	GRA	Omega Diagnostics at Mounes	Omega Diagnostics at Mounes	Latira Haynes-Jacob, Cynthia Corley, Vivek Khare, MD	https://www.gisaid.org/	?	?	########	?
hCoV-19/USA/OH-CMI-IGM-235/2022	betacoronavirus	EPI_ISL_11883531	EPI_ISL_11191720	?	2022-02-28	North America	USA	Ohio		North America	USA	Ohio	genome	29765	Human	16	Female	?	BA.2	GRA	Nationwide Children's Hospital Clinical Microbiology Lab	Nationwide Children's Hospital, Abigail Wexner Research Institute, Institute for Genomic Medicine	Sarah A. Wilson, Sean D. McGrath, Huanyu Wang, Jocelyn M. Lucyshyn, Richard K. Wilson, Amy Leber, Vincent Magrini	https://www.gisaid.org/	?	?	2022-04-08	?
hCoV-19/USA/HI-TAMC_1228/2022	betacoronavirus	EPI_ISL_11964003	EPI_ISL_11191721	?	2022-02-28	North America	USA	Hawaii		North America	USA	Hawaii	genome	29876	Human	37	Female	?	BA.2.3.17	GRA	Tripler Army Medical Center, Microbiology Department	Department of Clinical Investigation	Rachael Downham, Amy Garces, Chothika Mekonnen, Cera Tollefsen, Jonathan D'Ambrozio, Lisa Tanioka, Catherine Uyehara	https://www.gisaid.org/	?	?	########	?
hCoV-19/USA/HI-TAMC_1235/2022	betacoronavirus	EPI_ISL_11964006	EPI_ISL_11191724	?	2022-02-28	North America	USA	Hawaii		North America	USA	Hawaii	genome	29873	Human	30	Male	?	BA.2.3.17	GRA	Tripler Army Medical Center, Microbiology Department	Department of Clinical Investigation	Rachael Downham, Amy Garces, Chothika Mekonnen, Cera Tollefsen, Jonathan D'Ambrozio, Lisa Tanioka, Catherine Uyehara	https://www.gisaid.org/	?	?	########	?
hCoV-19/USA/HI-TAMC_1236/2022	betacoronavirus	EPI_ISL_11964007	EPI_ISL_11883531	?	2022-02-28	North America	USA	Hawaii		North America	USA	Hawaii	genome	29876	Human	40	Male	?	BA.2.3.17	GRA	Tripler Army Medical Center, Microbiology Department	Department of Clinical Investigation	Rachael Downham, Amy Garces, Chothika Mekonnen, Cera Tollefsen, Jonathan D'Ambrozio, Lisa Tanioka, Catherine Uyehara	https://www.gisaid.org/	?	?	########	?

## Sheet: Metadata India
strain	virus	gisaid_epi_isl	genbank_accession	date	region	country	division	location	region_exposure	country_exposure	division_exposure	segment	length	host	age	sex	Nextstrain_clade	pangolin_lineage	GISAID_clade	originating_lab	submitting_lab	authors	url	title	paper_url	date_submitted	purpose_of_sequencing
hCoV-19/India/MH-KasturbaMCGM-ICMR-INSACOG-WG1694/2021	betacoronavirus	EPI_ISL_7986461	?	2021-01-12	Asia	India	Maharashtra	Mumbai	Asia	India	Maharashtra	genome	29800	Human	41	Male	?	AY.112	GK	Kasturba Hospital Molecular Lab - INSACOG	Kasturba hospital WGS	Jayanthi Shastri, Vidushi Chitalia	https://www.gisaid.org/	?	?	########	?
hCoV-19/India/MH-KasturbaMCGM-ICMR-INSACOG-WG1873/2021	betacoronavirus	EPI_ISL_7986620	?	2021-02-12	Asia	India	Maharashtra	Mumbai	Asia	India	Maharashtra	genome	29800	Human	41	Female	?	AY.112	GK	Kasturba Hospital Molecular Lab - INSACOG	Kasturba hospital WGS	Jayanthi Shastri, Vidushi Chitalia	https://www.gisaid.org/	?	?	########	?
hCoV-19/India/MH-KasturbaMCGM-ICMR-INSACOG-WG1865/2021	betacoronavirus	EPI_ISL_7986612	?	2021-03-12	Asia	India	Maharashtra	Mumbai	Asia	India	Maharashtra	genome	29800	Human	61	Female	?	AY.112.2	GK	Kasturba Hospital Molecular Lab - INSACOG	Kasturba hospital WGS	Jayanthi Shastri, Vidushi Chitalia	https://www.gisaid.org/	?	?	########	?
hCoV-19/India/MH-KasturbaMCGM-ICMR-INSACOG-WG1667/2021	betacoronavirus	EPI_ISL_7986436	?	2021-04-12	Asia	India	Maharashtra	Mumbai	Asia	India	Maharashtra	genome	29800	Human	34	Male	?	BA.1	GRA	Kasturba Hospital Molecular Lab - INSACOG	Kasturba hospital WGS	Jayanthi Shastri, Vidushi Chitalia	https://www.gisaid.org/	?	?	########	?
hCoV-19/India/MH-KasturbaMCGM-ICMR-INSACOG-WG1670/2021	betacoronavirus	EPI_ISL_7986439	?	2021-04-12	Asia	India	Maharashtra	Mumbai	Asia	India	Maharashtra	genome	29800	Human	33	Male	?	BA.1	GRA	Kasturba Hospital Molecular Lab - INSACOG	Kasturba hospital WGS	Jayanthi Shastri, Vidushi Chitalia	https://www.gisaid.org/	?	?	########	?
hCoV-19/India/TN-ICMR-INSACOG-SPHL0246/2021	betacoronavirus	EPI_ISL_10944281	?	2021-05-12	Asia	India	Tamil Nadu	Chennai	Asia	India	Tamil Nadu	genome	29806	Human	22	Female	?	AY.4	GK	State Public Health Laboratory - INSACOG	NIV Influenza	Selvavinayagam Sivaprakasam, Darez Ahamed, Sampath Palani, Raju Sivadoss, Avudaiselvi Rathinasamy, Gurunathan Subramanian, Rajesh Kumar Manivannan, Devi Monika Ayyagari Venkata, Hemashree Kannan , Kalpana Raghu	https://www.gisaid.org/	?	?	########	?
hCoV-19/India/DL-GSLLNH/2021	betacoronavirus	EPI_ISL_7623676	?	2021-06-12	Asia	India	Delhi		Asia	India	Delhi	genome	29743	Human	35	Male	?	BA.1.17	GRA	Dept of Microbilogy, Maulana Azad Medical College	J6094_MAMC_LNH	SCOG_MAMC_LNH, Somesh Kumar, Avinash Lomash, Suresh Kumar, Mohammad Faruq, Seema Kapoor. Sunil Kumar Polipalli, Oves Siddiqui	https://www.gisaid.org/	?	?	########	?
hCoV-19/India/TN-ICMR-INSACOG-SPHL0227/2021	betacoronavirus	EPI_ISL_10944262	?	2021-06-12	Asia	India	Tamil Nadu	thiruvarur	Asia	India	Tamil Nadu	genome	29806	Human	61	Male	?	AY.23.1	GK	State Public Health Laboratory - INSACOG	NIV Influenza	Selvavinayagam Sivaprakasam, Darez Ahamed, Sampath Palani, Raju Sivadoss, Avudaiselvi Rathinasamy, Gurunathan Subramanian, Rajesh Kumar Manivannan, Devi Monika Ayyagari Venkata, Hemashree Kannan , Kalpana Raghu	https://www.gisaid.org/	?	?	########	?
hCoV-19/India/RJ-SMS-ICMR-INSACOG-TS-596/2021	betacoronavirus	EPI_ISL_9905924	?	2021-07-12	Asia	India	Rajasthan	Jaipur	Asia	India	Rajasthan	genome	29809	Human	19	Female	?	BA.1.18	GRA	SMS MEDICAL COLLEGE,JAIPUR	NIV Influenza	Bharti Malhotra, Swati Gautam, Pratibha Sharma, Himanshu sharma,Dinesh parsoya, Farah Deeba, Neha Bhomia, Nita pal, Varsha Potdar, Pragya D Yadav, Nivedita Gupta, Sudhir Bhandari	https://www.gisaid.org/	?	?	########	?
hCoV-19/India/TN-ICMR-INSACOG-SPHL0263/2021	betacoronavirus	EPI_ISL_10944298	?	2021-07-12	Asia	India	Tamil Nadu	Chennai	Asia	India	Tamil Nadu	genome	29806	Human	10	Male	?	AY.127	GK	State Public Health Laboratory - INSACOG	NIV Influenza	Selvavinayagam Sivaprakasam, Darez Ahamed, Sampath Palani, Raju Sivadoss, Avudaiselvi Rathinasamy, Gurunathan Subramanian, Rajesh Kumar Manivannan, Devi Monika Ayyagari Venkata, Hemashree Kannan , Kalpana Raghu	https://www.gisaid.org/	?	?	########	?
hCoV-19/India/MH-KasturbaMCGM-ICMR-INSACOG-WG1866/2021	betacoronavirus	EPI_ISL_7986613	?	2021-07-12	Asia	India	Maharashtra	Mumbai	Asia	India	Maharashtra	genome	29800	Human	19	Male	?	AY.112	GK	Kasturba Hospital Molecular Lab - INSACOG	Kasturba hospital WGS	Jayanthi Shastri, Vidushi Chitalia	https://www.gisaid.org/	?	?	########	?
hCoV-19/India/TN-ICMR-INSACOG-SPHL0228/2021	betacoronavirus	EPI_ISL_10944263	?	2021-08-12	Asia	India	Tamil Nadu	chengalpet	Asia	India	Tamil Nadu	genome	29798	Human	15	Male	?	AY.125	GK	State Public Health Laboratory - INSACOG	NIV Influenza	Selvavinayagam Sivaprakasam, Darez Ahamed, Sampath Palani, Raju Sivadoss, Avudaiselvi Rathinasamy, Gurunathan Subramanian, Rajesh Kumar Manivannan, Devi Monika Ayyagari Venkata, Hemashree Kannan , Kalpana Raghu	https://www.gisaid.org/	?	?	########	?
hCoV-19/India/TN-ICMR-INSACOG-SPHL0229/2021	betacoronavirus	EPI_ISL_10944264	?	2021-08-12	Asia	India	Tamil Nadu	Chennai	Asia	India	Tamil Nadu	genome	29806	Human	16	Female	?	AY.4.2	GK	State Public Health Laboratory - INSACOG	NIV Influenza	Selvavinayagam Sivaprakasam, Darez Ahamed, Sampath Palani, Raju Sivadoss, Avudaiselvi Rathinasamy, Gurunathan Subramanian, Rajesh Kumar Manivannan, Devi Monika Ayyagari Venkata, Hemashree Kannan , Kalpana Raghu	https://www.gisaid.org/	?	?	########	?
hCoV-19/India/TN-ICMR-INSACOG-SPHL0230/2021	betacoronavirus	EPI_ISL_10944265	?	2021-08-12	Asia	India	Tamil Nadu	Chennai	Asia	India	Tamil Nadu	genome	29806	Human	43	Male	?	AY.4	GK	State Public Health Laboratory - INSACOG	NIV Influenza	Selvavinayagam Sivaprakasam, Darez Ahamed, Sampath Palani, Raju Sivadoss, Avudaiselvi Rathinasamy, Gurunathan Subramanian, Rajesh Kumar Manivannan, Devi Monika Ayyagari Venkata, Hemashree Kannan , Kalpana Raghu	https://www.gisaid.org/	?	?	########	?
hCoV-19/India/TN-ICMR-INSACOG-SPHL0247/2021	betacoronavirus	EPI_ISL_10944282	?	2021-08-12	Asia	India	Tamil Nadu	Chennai	Asia	India	Tamil Nadu	genome	29806	Human	10	Male	?	AY.98	GK	State Public Health Laboratory - INSACOG	NIV Influenza	Selvavinayagam Sivaprakasam, Darez Ahamed, Sampath Palani, Raju Sivadoss, Avudaiselvi Rathinasamy, Gurunathan Subramanian, Rajesh Kumar Manivannan, Devi Monika Ayyagari Venkata, Hemashree Kannan , Kalpana Raghu	https://www.gisaid.org/	?	?	########	?
hCoV-19/India/TN-ICMR-INSACOG-SPHL0276/2021	betacoronavirus	EPI_ISL_10944312	?	2021-10-12	Asia	India	Tamil Nadu	Chennai	Asia	India	Tamil Nadu	genome	29806	Human	57	Male	?	BA.1.1	GRA	State Public Health Laboratory - INSACOG	NIV Influenza	Selvavinayagam Sivaprakasam, Darez Ahamed, Sampath Palani, Raju Sivadoss, Avudaiselvi Rathinasamy, Gurunathan Subramanian, Rajesh Kumar Manivannan, Devi Monika Ayyagari Venkata, Hemashree Kannan , Kalpana Raghu	https://www.gisaid.org/	?	?	########	?
hCoV-19/India/MH-KasturbaMCGM-ICMR-INSACOG-WG2393/2021	betacoronavirus	EPI_ISL_9512032	?	2021-10-12	Asia	India	Maharashtra	Mumbai	Asia	India	Maharashtra	genome	29786	Human	29	Female	?	AY.120	GK	Kasturba Hospital Molecular Lab - INSACOG	Kasturba hospital WGS	Jayanthi Shastri, Vidushi Chitalia	https://www.gisaid.org/	?	?	########	?
hCoV-19/India/PB-ICMR-NIV-INSACOG-571910197/2021	betacoronavirus	EPI_ISL_8884415	?	2021-11-12	Asia	India	Punjab	Jalandhar	Asia	India	Punjab	genome	29738	Human	26	Male	?	AY.127	GK	Viral Research and Diagnostic Laboratories	NIV Influenza	Dr.Rupinder Bakshi	https://www.gisaid.org/	?	?	########	?
hCoV-19/India/TN-ICMR-INSACOG-SPHL0375/2021	betacoronavirus	EPI_ISL_10944411	?	13-12-2021	Asia	India	Tamil Nadu	Chennai	Asia	India	Tamil Nadu	genome	29806	Human	16	Female	?	BA.1.1	GRA	State Public Health Laboratory - INSACOG	NIV Influenza	Selvavinayagam Sivaprakasam, Darez Ahamed, Sampath Palani, Raju Sivadoss, Avudaiselvi Rathinasamy, Gurunathan Subramanian, Rajesh Kumar Manivannan, Devi Monika Ayyagari Venkata, Hemashree Kannan , Kalpana Raghu	https://www.gisaid.org/	?	?	########	?
hCoV-19/India/TN-ICMR-INSACOG-SPHL0393/2021	betacoronavirus	EPI_ISL_10944427	?	13-12-2021	Asia	India	Tamil Nadu	Chennai	Asia	India	Tamil Nadu	genome	29806	Human	50	Female	?	BA.1.1	GRA	State Public Health Laboratory - INSACOG	NIV Influenza	Selvavinayagam Sivaprakasam, Darez Ahamed, Sampath Palani, Raju Sivadoss, Avudaiselvi Rathinasamy, Gurunathan Subramanian, Rajesh Kumar Manivannan, Devi Monika Ayyagari Venkata, Hemashree Kannan , Kalpana Raghu	https://www.gisaid.org/	?	?	########	?
hCoV-19/India/TN-ICMR-INSACOG-SPHL0404/2021	betacoronavirus	EPI_ISL_10944438	?	13-12-2021	Asia	India	Tamil Nadu	Chennai	Asia	India	Tamil Nadu	genome	29795	Human	70	Female	?	BA.1.1	GRA	State Public Health Laboratory - INSACOG	NIV Influenza	Selvavinayagam Sivaprakasam, Darez Ahamed, Sampath Palani, Raju Sivadoss, Avudaiselvi Rathinasamy, Gurunathan Subramanian, Rajesh Kumar Manivannan, Devi Monika Ayyagari Venkata, Hemashree Kannan , Kalpana Raghu	https://www.gisaid.org/	?	?	########	?
hCoV-19/India/TN-ICMR-INSACOG-SPHL0386/2021	betacoronavirus	EPI_ISL_10944420	?	13-12-2021	Asia	India	Tamil Nadu	Trichy	Asia	India	Tamil Nadu	genome	29806	Human	50	Male	?	AY.127	GK	State Public Health Laboratory - INSACOG	NIV Influenza	Selvavinayagam Sivaprakasam, Darez Ahamed, Sampath Palani, Raju Sivadoss, Avudaiselvi Rathinasamy, Gurunathan Subramanian, Rajesh Kumar Manivannan, Devi Monika Ayyagari Venkata, Hemashree Kannan , Kalpana Raghu	https://www.gisaid.org/	?	?	########	?
hCoV-19/India/TN-SPHL-ICMR-INSACOG-0526/2021	betacoronavirus	EPI_ISL_11887230	?	13-12-2021	Asia	India	Tamil Nadu	Namakkal	Asia	India	Tamil Nadu	genome	29810	Human	42	Male	?	AY.101	GK	State Public Health Laboratory - INSACOG	NIV Influenza	Selvavinayagam Sivaprakasam, Darez Ahamed, Sampath Palani, Raju Sivadoss, Avudaiselvi Rathinasamy, Gurunathan Subramanian, Rajesh Kumar Manivannan, Devi Monika Ayyagari Venkata, Hemashree Kannan , Kalpana Raghu	https://www.gisaid.org/	?	?	########	?
hCoV-19/India/TN-ICMR-INSACOG-SPHL0390/2021	betacoronavirus	EPI_ISL_10944424	?	14-12-2021	Asia	India	Tamil Nadu	Chennai	Asia	India	Tamil Nadu	genome	29803	Human	12	Male	?	BA.1.1	GRA	State Public Health Laboratory - INSACOG	NIV Influenza	Selvavinayagam Sivaprakasam, Darez Ahamed, Sampath Palani, Raju Sivadoss, Avudaiselvi Rathinasamy, Gurunathan Subramanian, Rajesh Kumar Manivannan, Devi Monika Ayyagari Venkata, Hemashree Kannan , Kalpana Raghu	https://www.gisaid.org/	?	?	########	?
hCoV-19/India/TN-ICMR-INSACOG-SPHL0392/2021	betacoronavirus	EPI_ISL_10944426	?	14-12-2021	Asia	India	Tamil Nadu	Chennai	Asia	India	Tamil Nadu	genome	29799	Human	28	Female	?	BA.1.1	GRA	State Public Health Laboratory - INSACOG	NIV Influenza	Selvavinayagam Sivaprakasam, Darez Ahamed, Sampath Palani, Raju Sivadoss, Avudaiselvi Rathinasamy, Gurunathan Subramanian, Rajesh Kumar Manivannan, Devi Monika Ayyagari Venkata, Hemashree Kannan , Kalpana Raghu	https://www.gisaid.org/	?	?	########	?
hCoV-19/India/TN-ICMR-INSACOG-SPHL0421/2021	betacoronavirus	EPI_ISL_10944454	?	14-12-2021	Asia	India	Tamil Nadu	Thiruvannamalai	Asia	India	Tamil Nadu	genome	29806	Human	38	Female	?	BA.1	GRA	State Public Health Laboratory - INSACOG	NIV Influenza	Selvavinayagam Sivaprakasam, Darez Ahamed, Sampath Palani, Raju Sivadoss, Avudaiselvi Rathinasamy, Gurunathan Subramanian, Rajesh Kumar Manivannan, Devi Monika Ayyagari Venkata, Hemashree Kannan , Kalpana Raghu	https://www.gisaid.org/	?	?	########	?
hCoV-19/India/RJ-SMS-ICMR-INSACOG-TS-850/2021	betacoronavirus	EPI_ISL_9905929	?	14-12-2021	Asia	India	Rajasthan	Jaipur	Asia	India	Rajasthan	genome	29809	Human	59	Female	?	BA.1.18	GRA	SMS MEDICAL COLLEGE,JAIPUR	NIV Influenza	Bharti Malhotra, Swati Gautam, Pratibha Sharma, Himanshu sharma,Dinesh parsoya, Farah Deeba, Neha Bhomia, Nita pal, Varsha Potdar, Pragya D Yadav, Nivedita Gupta, Sudhir Bhandari	https://www.gisaid.org/	?	?	########	?
hCoV-19/India/PB-ICMR-NIV-INSACOG-603318137/2021	betacoronavirus	EPI_ISL_8801309	?	14-12-2021	Asia	India	Punjab	Kapurthala	Asia	India	Punjab	genome	29735	Human	16	Male	?	AY.127	GK	VRDL,GMC,PTA	NIV Influenza	Dr.Rupinder Bakshi	https://www.gisaid.org/	?	?	########	?
hCoV-19/India/PB-ICMR-NIV-INSACOG-601947981/2021	betacoronavirus	EPI_ISL_8884425	?	14-12-2021	Asia	India	Punjab	Ludhiana	Asia	India	Punjab	genome	29738	Human	14	Male	?	AY.127	GK	Viral Research and Diagnostic Laboratories	NIV Influenza	Dr.Rupinder Bakshi	https://www.gisaid.org/	?	?	########	?
hCoV-19/India/PB-ICMR-NIV-INSACOG-602750412/2021	betacoronavirus	EPI_ISL_8884426	?	14-12-2021	Asia	India	Punjab	Ludhiana	Asia	India	Punjab	genome	29738	Human	69	Female	?	AY.44	GK	Viral Research and Diagnostic Laboratories	NIV Influenza	Dr.Rupinder Bakshi	https://www.gisaid.org/	?	?	########	?
hCoV-19/India/MH-KasturbaMCGM-ICMR-INSACOG-WG2454/2021	betacoronavirus	EPI_ISL_9512029	?	14-12-2021	Asia	India	Maharashtra	Mumbai	Asia	India	Maharashtra	genome	29784	Human	40	Female	?	AY.112.2	GK	Kasturba Hospital Molecular Lab - INSACOG	Kasturba hospital WGS	Jayanthi Shastri, Vidushi Chitalia	https://www.gisaid.org/	?	?	########	?
hCoV-19/India/TN-ICMR-INSACOG-SPHL0387/2021	betacoronavirus	EPI_ISL_10944421	?	15-12-2021	Asia	India	Tamil Nadu	Chennai	Asia	India	Tamil Nadu	genome	29801	Human	42	Male	?	BA.1.1	GRA	State Public Health Laboratory - INSACOG	NIV Influenza	Selvavinayagam Sivaprakasam, Darez Ahamed, Sampath Palani, Raju Sivadoss, Avudaiselvi Rathinasamy, Gurunathan Subramanian, Rajesh Kumar Manivannan, Devi Monika Ayyagari Venkata, Hemashree Kannan , Kalpana Raghu	https://www.gisaid.org/	?	?	########	?
hCoV-19/India/TN-ICMR-INSACOG-SPHL0388/2021	betacoronavirus	EPI_ISL_10944422	?	16-12-2021	Asia	India	Tamil Nadu	Chennai	Asia	India	Tamil Nadu	genome	29806	Human	29	Female	?	BA.1.1	GRA	State Public Health Laboratory - INSACOG	NIV Influenza	Selvavinayagam Sivaprakasam, Darez Ahamed, Sampath Palani, Raju Sivadoss, Avudaiselvi Rathinasamy, Gurunathan Subramanian, Rajesh Kumar Manivannan, Devi Monika Ayyagari Venkata, Hemashree Kannan , Kalpana Raghu	https://www.gisaid.org/	?	?	########	?
hCoV-19/India/TN-ICMR-INSACOG-SPHL0389/2021	betacoronavirus	EPI_ISL_10944423	?	16-12-2021	Asia	India	Tamil Nadu	Chennai	Asia	India	Tamil Nadu	genome	29806	Human	69	Female	?	BA.1.1	GRA	State Public Health Laboratory - INSACOG	NIV Influenza	Selvavinayagam Sivaprakasam, Darez Ahamed, Sampath Palani, Raju Sivadoss, Avudaiselvi Rathinasamy, Gurunathan Subramanian, Rajesh Kumar Manivannan, Devi Monika Ayyagari Venkata, Hemashree Kannan , Kalpana Raghu	https://www.gisaid.org/	?	?	########	?
hCoV-19/India/TN-ICMR-INSACOG-SPHL0399/2021	betacoronavirus	EPI_ISL_10944433	?	16-12-2021	Asia	India	Tamil Nadu	Chennai	Asia	India	Tamil Nadu	genome	29806	Human	12	Male	?	BA.1.1	GRA	State Public Health Laboratory - INSACOG	NIV Influenza	Selvavinayagam Sivaprakasam, Darez Ahamed, Sampath Palani, Raju Sivadoss, Avudaiselvi Rathinasamy, Gurunathan Subramanian, Rajesh Kumar Manivannan, Devi Monika Ayyagari Venkata, Hemashree Kannan , Kalpana Raghu	https://www.gisaid.org/	?	?	########	?
hCoV-19/India/TN-ICMR-INSACOG-SPHL0424/2021	betacoronavirus	EPI_ISL_10944457	?	16-12-2021	Asia	India	Tamil Nadu	Chennai	Asia	India	Tamil Nadu	genome	29806	Human	66	Male	?	BA.1.1	GRA	State Public Health Laboratory - INSACOG	NIV Influenza	Selvavinayagam Sivaprakasam, Darez Ahamed, Sampath Palani, Raju Sivadoss, Avudaiselvi Rathinasamy, Gurunathan Subramanian, Rajesh Kumar Manivannan, Devi Monika Ayyagari Venkata, Hemashree Kannan , Kalpana Raghu	https://www.gisaid.org/	?	?	########	?
hCoV-19/India/TN-ICMR-INSACOG-SPHL0426/2021	betacoronavirus	EPI_ISL_10944459	?	16-12-2021	Asia	India	Tamil Nadu	Chennai	Asia	India	Tamil Nadu	genome	29806	Human	41	Male	?	BA.1	GRA	State Public Health Laboratory - INSACOG	NIV Influenza	Selvavinayagam Sivaprakasam, Darez Ahamed, Sampath Palani, Raju Sivadoss, Avudaiselvi Rathinasamy, Gurunathan Subramanian, Rajesh Kumar Manivannan, Devi Monika Ayyagari Venkata, Hemashree Kannan , Kalpana Raghu	https://www.gisaid.org/	?	?	########	?
hCoV-19/India/TN-ICMR-INSACOG-SPHL0427/2021	betacoronavirus	EPI_ISL_10944460	?	16-12-2021	Asia	India	Tamil Nadu	Chennai	Asia	India	Tamil Nadu	genome	29806	Human	51	Female	?	BA.1.1	GRA	State Public Health Laboratory - INSACOG	NIV Influenza	Selvavinayagam Sivaprakasam, Darez Ahamed, Sampath Palani, Raju Sivadoss, Avudaiselvi Rathinasamy, Gurunathan Subramanian, Rajesh Kumar Manivannan, Devi Monika Ayyagari Venkata, Hemashree Kannan , Kalpana Raghu	https://www.gisaid.org/	?	?	########	?
hCoV-19/India/TN-ICMR-INSACOG-SPHL0430/2021	betacoronavirus	EPI_ISL_10944462	?	16-12-2021	Asia	India	Tamil Nadu	Thiruvannamalai	Asia	India	Tamil Nadu	genome	29806	Human	58	Male	?	BA.1	GRA	State Public Health Laboratory - INSACOG	NIV Influenza	Selvavinayagam Sivaprakasam, Darez Ahamed, Sampath Palani, Raju Sivadoss, Avudaiselvi Rathinasamy, Gurunathan Subramanian, Rajesh Kumar Manivannan, Devi Monika Ayyagari Venkata, Hemashree Kannan , Kalpana Raghu	https://www.gisaid.org/	?	?	########	?
hCoV-19/India/TN-ICMR-INSACOG-SPHL0434/2021	betacoronavirus	EPI_ISL_10944466	?	16-12-2021	Asia	India	Tamil Nadu	Madurai	Asia	India	Tamil Nadu	genome	29788	Human	37	Male	?	BA.1	GRA	State Public Health Laboratory - INSACOG	NIV Influenza	Selvavinayagam Sivaprakasam, Darez Ahamed, Sampath Palani, Raju Sivadoss, Avudaiselvi Rathinasamy, Gurunathan Subramanian, Rajesh Kumar Manivannan, Devi Monika Ayyagari Venkata, Hemashree Kannan , Kalpana Raghu	https://www.gisaid.org/	?	?	########	?
hCoV-19/India/TN-ICMR-INSACOG-SPHL0435/2021	betacoronavirus	EPI_ISL_10944467	?	16-12-2021	Asia	India	Tamil Nadu	Chennai	Asia	India	Tamil Nadu	genome	29806	Human	64	Female	?	BA.1	GRA	State Public Health Laboratory - INSACOG	NIV Influenza	Selvavinayagam Sivaprakasam, Darez Ahamed, Sampath Palani, Raju Sivadoss, Avudaiselvi Rathinasamy, Gurunathan Subramanian, Rajesh Kumar Manivannan, Devi Monika Ayyagari Venkata, Hemashree Kannan , Kalpana Raghu	https://www.gisaid.org/	?	?	########	?
hCoV-19/India/TN-ICMR-INSACOG-SPHL0439/2021	betacoronavirus	EPI_ISL_10944471	?	16-12-2021	Asia	India	Tamil Nadu	Madurai	Asia	India	Tamil Nadu	genome	29806	Human	11	Female	?	BA.1	GRA	State Public Health Laboratory - INSACOG	NIV Influenza	Selvavinayagam Sivaprakasam, Darez Ahamed, Sampath Palani, Raju Sivadoss, Avudaiselvi Rathinasamy, Gurunathan Subramanian, Rajesh Kumar Manivannan, Devi Monika Ayyagari Venkata, Hemashree Kannan , Kalpana Raghu	https://www.gisaid.org/	?	?	########	?
hCoV-19/India/TN-ICMR-INSACOG-SPHL0440/2021	betacoronavirus	EPI_ISL_10944472	?	16-12-2021	Asia	India	Tamil Nadu	Madurai	Asia	India	Tamil Nadu	genome	29806	Human	9	Male	?	BA.1	GRA	State Public Health Laboratory - INSACOG	NIV Influenza	Selvavinayagam Sivaprakasam, Darez Ahamed, Sampath Palani, Raju Sivadoss, Avudaiselvi Rathinasamy, Gurunathan Subramanian, Rajesh Kumar Manivannan, Devi Monika Ayyagari Venkata, Hemashree Kannan , Kalpana Raghu	https://www.gisaid.org/	?	?	########	?
hCoV-19/India/PB-ICMR-NIV-INSACOG-605514881/2021	betacoronavirus	EPI_ISL_8801355	?	16-12-2021	Asia	India	Punjab	Sbs	Asia	India	Punjab	genome	29735	Human	37	Male	?	BA.1.17	GRA	VRDL,GMC,PTA	NIV Influenza	Dr.Rupinder Bakshi	https://www.gisaid.org/	?	?	########	?
hCoV-19/India/DL-GSLLNH2/2021	betacoronavirus	EPI_ISL_8868207	?	16-12-2021	Asia	India	Delhi		Asia	India	Delhi	genome	29856	Human	18	Female	?	BA.1	GRA	Dept of Microbiology, Maulana Azad Medical College	GENOME SEQUENCING LABORATARY, Dept of Pediatrics, LOK NAYAK Hospital	Somesh Kumar, Avinash Lomash, Suresh Kumar, Mohammed Faruq, Seema Kapoor.Sandeep Garg,Arvind Mohan,Oves Siddiqui, Sonal Saxena, Vikas Manchanda, Meenakshi Bothra, Prashanth N Suravajhala, Sunil Kumar Polipalli,INSACOG	https://www.gisaid.org/	?	?	########	?
hCoV-19/India/PB-ICMR-NIV-INSACOG-604215650/2021	betacoronavirus	EPI_ISL_8884427	?	16-12-2021	Asia	India	Punjab	Ludhiana	Asia	India	Punjab	genome	29738	Human	22	Male	?	AY.120	GK	Viral Research and Diagnostic Laboratories	NIV Influenza	Dr.Rupinder Bakshi	https://www.gisaid.org/	?	?	########	?
hCoV-19/India/TN-ICMR-INSACOG-SPHL0429/2021	betacoronavirus	EPI_ISL_10944461	?	17-12-2021	Asia	India	Tamil Nadu	Chennai	Asia	India	Tamil Nadu	genome	29806	Human	72	Male	?	BA.1.1.7	GRA	State Public Health Laboratory - INSACOG	NIV Influenza	Selvavinayagam Sivaprakasam, Darez Ahamed, Sampath Palani, Raju Sivadoss, Avudaiselvi Rathinasamy, Gurunathan Subramanian, Rajesh Kumar Manivannan, Devi Monika Ayyagari Venkata, Hemashree Kannan , Kalpana Raghu	https://www.gisaid.org/	?	?	########	?
hCoV-19/India/TN-ICMR-INSACOG-SPHL0436/2021	betacoronavirus	EPI_ISL_10944468	?	17-12-2021	Asia	India	Tamil Nadu	Chennai	Asia	India	Tamil Nadu	genome	29806	Human	39	Male	?	BA.1.1	GRA	State Public Health Laboratory - INSACOG	NIV Influenza	Selvavinayagam Sivaprakasam, Darez Ahamed, Sampath Palani, Raju Sivadoss, Avudaiselvi Rathinasamy, Gurunathan Subramanian, Rajesh Kumar Manivannan, Devi Monika Ayyagari Venkata, Hemashree Kannan , Kalpana Raghu	https://www.gisaid.org/	?	?	########	?
hCoV-19/India/TN-ICMR-INSACOG-SPHL0437/2021	betacoronavirus	EPI_ISL_10944469	?	17-12-2021	Asia	India	Tamil Nadu	Chennai	Asia	India	Tamil Nadu	genome	29806	Human	29	Female	?	BA.1	GRA	State Public Health Laboratory - INSACOG	NIV Influenza	Selvavinayagam Sivaprakasam, Darez Ahamed, Sampath Palani, Raju Sivadoss, Avudaiselvi Rathinasamy, Gurunathan Subramanian, Rajesh Kumar Manivannan, Devi Monika Ayyagari Venkata, Hemashree Kannan , Kalpana Raghu	https://www.gisaid.org/	?	?	########	?
hCoV-19/India/TN-ICMR-INSACOG-SPHL0442/2021	betacoronavirus	EPI_ISL_10944474	?	17-12-2021	Asia	India	Tamil Nadu	Chennai	Asia	India	Tamil Nadu	genome	29806	Human	33	Male	?	BA.1	GRA	State Public Health Laboratory - INSACOG	NIV Influenza	Selvavinayagam Sivaprakasam, Darez Ahamed, Sampath Palani, Raju Sivadoss, Avudaiselvi Rathinasamy, Gurunathan Subramanian, Rajesh Kumar Manivannan, Devi Monika Ayyagari Venkata, Hemashree Kannan , Kalpana Raghu	https://www.gisaid.org/	?	?	########	?
hCoV-19/India/MH-KasturbaMCGM-ICMR-INSACOG-WG2304/2021	betacoronavirus	EPI_ISL_8713023	?	17-12-2021	Asia	India	Maharashtra	Mumbai	Asia	India	Maharashtra	genome	29807	Human	41	Female	?	AY.112.2	GK	Kasturba Hospital Molecular Lab - INSACOG	Kasturba hospital WGS	Jayanthi Shastri, Vidushi Chitalia	https://www.gisaid.org/	?	?	########	?
hCoV-19/India/PB-ICMR-NIV-INSACOG-607635622/2021	betacoronavirus	EPI_ISL_8801313	?	17-12-2021	Asia	India	Punjab	Fazilka	Asia	India	Punjab	genome	29735	Human	11	Female	?	AY.127	GK	VRDL,GMC,PTA	NIV Influenza	Dr.Rupinder Bakshi	https://www.gisaid.org/	?	?	########	?
hCoV-19/India/PB-ICMR-NIV-INSACOG-607319337/2021	betacoronavirus	EPI_ISL_8801314	?	17-12-2021	Asia	India	Punjab	Sas Nagar	Asia	India	Punjab	genome	29735	Human	43	Female	?	AY.127	GK	VRDL,GMC,PTA	NIV Influenza	Dr.Rupinder Bakshi	https://www.gisaid.org/	?	?	########	?
hCoV-19/India/PB-ICMR-NIV-INSACOG-607635375/2021	betacoronavirus	EPI_ISL_8801335	?	17-12-2021	Asia	India	Punjab	Fazilka	Asia	India	Punjab	genome	29735	Human	39	Female	?	AY.127	GK	VRDL,GMC,PTA	NIV Influenza	Dr.Rupinder Bakshi	https://www.gisaid.org/	?	?	########	?
hCoV-19/India/PB-ICMR-NIV-INSACOG-607634104/2021	betacoronavirus	EPI_ISL_8801339	?	17-12-2021	Asia	India	Punjab	Kapurthala	Asia	India	Punjab	genome	29735	Human	15	Female	?	AY.127	GK	VRDL,GMC,PTA	NIV Influenza	Dr.Rupinder Bakshi	https://www.gisaid.org/	?	?	########	?
hCoV-19/India/PB-ICMR-NIV-INSACOG-607318550/2021	betacoronavirus	EPI_ISL_8801342	?	17-12-2021	Asia	India	Punjab	Sas Nagar	Asia	India	Punjab	genome	29734	Human	48	Male	?	AY.127	GK	VRDL,GMC,PTA	NIV Influenza	Dr.Rupinder Bakshi	https://www.gisaid.org/	?	?	########	?
hCoV-19/India/TN-ICMR-INSACOG-SPHL0433/2021	betacoronavirus	EPI_ISL_10944465	?	18-12-2021	Asia	India	Tamil Nadu	Chennai	Asia	India	Tamil Nadu	genome	29806	Human	21	Female	?	BA.1.1	GRA	State Public Health Laboratory - INSACOG	NIV Influenza	Selvavinayagam Sivaprakasam, Darez Ahamed, Sampath Palani, Raju Sivadoss, Avudaiselvi Rathinasamy, Gurunathan Subramanian, Rajesh Kumar Manivannan, Devi Monika Ayyagari Venkata, Hemashree Kannan , Kalpana Raghu	https://www.gisaid.org/	?	?	########	?
hCoV-19/India/TN-SPHL-ICMR-INSACOG-0455/2021	betacoronavirus	EPI_ISL_11887171	?	18-12-2021	Asia	India	Tamil Nadu	Chennai	Asia	India	Tamil Nadu	genome	29810	Human	23	Female	?	BA.1.1.7	GRA	State Public Health Laboratory - INSACOG	NIV Influenza	Selvavinayagam Sivaprakasam, Darez Ahamed, Sampath Palani, Raju Sivadoss, Avudaiselvi Rathinasamy, Gurunathan Subramanian, Rajesh Kumar Manivannan, Devi Monika Ayyagari Venkata, Hemashree Kannan , Kalpana Raghu	https://www.gisaid.org/	?	?	########	?
hCoV-19/India/TN-SPHL-ICMR-INSACOG-0549/2021	betacoronavirus	EPI_ISL_11887246	?	18-12-2021	Asia	India	Tamil Nadu	Chennai	Asia	India	Tamil Nadu	genome	29816	Human	66	Male	?	BA.1	GRA	State Public Health Laboratory - INSACOG	NIV Influenza	Selvavinayagam Sivaprakasam, Darez Ahamed, Sampath Palani, Raju Sivadoss, Avudaiselvi Rathinasamy, Gurunathan Subramanian, Rajesh Kumar Manivannan, Devi Monika Ayyagari Venkata, Hemashree Kannan , Kalpana Raghu	https://www.gisaid.org/	?	?	########	?
hCoV-19/India/RJ-SMS-ICMR-INSACOG-TS-977/2021	betacoronavirus	EPI_ISL_9905932	?	18-12-2021	Asia	India	Rajasthan	Jaipur	Asia	India	Rajasthan	genome	29809	Human	18	Male	?	BA.1	GRA	SMS MEDICAL COLLEGE,JAIPUR	NIV Influenza	Bharti Malhotra, Swati Gautam, Pratibha Sharma, Himanshu sharma,Dinesh parsoya, Farah Deeba, Neha Bhomia, Nita pal, Varsha Potdar, Pragya D Yadav, Nivedita Gupta, Sudhir Bhandari	https://www.gisaid.org/	?	?	########	?
hCoV-19/India/TN-SPHL-ICMR-INSACOG-0456/2021	betacoronavirus	EPI_ISL_11887172	?	19-12-2021	Asia	India	Tamil Nadu	Chennai	Asia	India	Tamil Nadu	genome	29815	Human	41	Female	?	BA.1.1	GRA	State Public Health Laboratory - INSACOG	NIV Influenza	Selvavinayagam Sivaprakasam, Darez Ahamed, Sampath Palani, Raju Sivadoss, Avudaiselvi Rathinasamy, Gurunathan Subramanian, Rajesh Kumar Manivannan, Devi Monika Ayyagari Venkata, Hemashree Kannan , Kalpana Raghu	https://www.gisaid.org/	?	?	########	?
hCoV-19/India/PB-ICMR-NIV-INSACOG-609596251/2021	betacoronavirus	EPI_ISL_8801308	?	19-12-2021	Asia	India	Punjab	Kapurthala	Asia	India	Punjab	genome	29735	Human	13	Female	?	AY.127	GK	VRDL,GMC,PTA	NIV Influenza	Dr.Rupinder Bakshi	https://www.gisaid.org/	?	?	########	?
hCoV-19/India/PB-ICMR-NIV-INSACOG-609594177/2021	betacoronavirus	EPI_ISL_8801312	?	19-12-2021	Asia	India	Punjab	Kapurthala	Asia	India	Punjab	genome	29734	Human	45	Male	?	AY.127	GK	VRDL,GMC,PTA	NIV Influenza	Dr.Rupinder Bakshi	https://www.gisaid.org/	?	?	########	?
hCoV-19/India/PB-ICMR-NIV-INSACOG-609597941/2021	betacoronavirus	EPI_ISL_8801337	?	19-12-2021	Asia	India	Punjab	Kapurthala	Asia	India	Punjab	genome	29735	Human	47	Male	?	AY.127	GK	VRDL,GMC,PTA	NIV Influenza	Dr.Rupinder Bakshi	https://www.gisaid.org/	?	?	########	?
hCoV-19/India/PB-ICMR-NIV-INSACOG-610901066/2021	betacoronavirus	EPI_ISL_8884439	?	19-12-2021	Asia	India	Punjab	Patiala	Asia	India	Punjab	genome	29738	Human	15	Male	?	AY.112	GK	Viral Research and Diagnostic Laboratories	NIV Influenza	Dr.Rupinder Bakshi	https://www.gisaid.org/	?	?	########	?
hCoV-19/India/TN-SPHL-ICMR-INSACOG-0485/2021	betacoronavirus	EPI_ISL_11887195	?	20-12-2021	Asia	India	Tamil Nadu	Kanyakumari	Asia	India	Tamil Nadu	genome	29786	Human	45	Male	?	BA.1	GRA	State Public Health Laboratory - INSACOG	NIV Influenza	Selvavinayagam Sivaprakasam, Darez Ahamed, Sampath Palani, Raju Sivadoss, Avudaiselvi Rathinasamy, Gurunathan Subramanian, Rajesh Kumar Manivannan, Devi Monika Ayyagari Venkata, Hemashree Kannan , Kalpana Raghu	https://www.gisaid.org/	?	?	########	?
hCoV-19/India/TN-SPHL-ICMR-INSACOG-0486/2021	betacoronavirus	EPI_ISL_11887196	?	20-12-2021	Asia	India	Tamil Nadu	Kanyakumari	Asia	India	Tamil Nadu	genome	29811	Human	82	Female	?	BA.1	GRA	State Public Health Laboratory - INSACOG	NIV Influenza	Selvavinayagam Sivaprakasam, Darez Ahamed, Sampath Palani, Raju Sivadoss, Avudaiselvi Rathinasamy, Gurunathan Subramanian, Rajesh Kumar Manivannan, Devi Monika Ayyagari Venkata, Hemashree Kannan , Kalpana Raghu	https://www.gisaid.org/	?	?	########	?
hCoV-19/India/TN-SPHL-ICMR-INSACOG-0567/2021	betacoronavirus	EPI_ISL_11887263	?	20-12-2021	Asia	India	Tamil Nadu	Chennai	Asia	India	Tamil Nadu	genome	29818	Human	43	Male	?	BA.1.1.7	GRA	State Public Health Laboratory - INSACOG	NIV Influenza	Selvavinayagam Sivaprakasam, Darez Ahamed, Sampath Palani, Raju Sivadoss, Avudaiselvi Rathinasamy, Gurunathan Subramanian, Rajesh Kumar Manivannan, Devi Monika Ayyagari Venkata, Hemashree Kannan , Kalpana Raghu	https://www.gisaid.org/	?	?	########	?
hCoV-19/India/TN-SPHL-ICMR-INSACOG-0568/2021	betacoronavirus	EPI_ISL_11887264	?	20-12-2021	Asia	India	Tamil Nadu	Chennai	Asia	India	Tamil Nadu	genome	29813	Human	44	Female	?	BA.1.1.7	GRA	State Public Health Laboratory - INSACOG	NIV Influenza	Selvavinayagam Sivaprakasam, Darez Ahamed, Sampath Palani, Raju Sivadoss, Avudaiselvi Rathinasamy, Gurunathan Subramanian, Rajesh Kumar Manivannan, Devi Monika Ayyagari Venkata, Hemashree Kannan , Kalpana Raghu	https://www.gisaid.org/	?	?	########	?
hCoV-19/India/MH-KasturbaMCGM-ICMR-INSACOG-WG2071/2021	betacoronavirus	EPI_ISL_8712943	?	20-12-2021	Asia	India	Maharashtra	Mumbai	Asia	India	Maharashtra	genome	29797	Human	57	Female	?	BA.2	GRA	Kasturba Hospital Molecular Lab - INSACOG	Kasturba hospital WGS	Jayanthi Shastri, Vidushi Chitalia	https://www.gisaid.org/	?	?	########	?
hCoV-19/India/MH-KasturbaMCGM-ICMR-INSACOG-WG2234/2021	betacoronavirus	EPI_ISL_8712994	?	20-12-2021	Asia	India	Maharashtra	Mumbai	Asia	India	Maharashtra	genome	29808	Human	69	Male	?	BA.2	GRA	Kasturba Hospital Molecular Lab - INSACOG	Kasturba hospital WGS	Jayanthi Shastri, Vidushi Chitalia	https://www.gisaid.org/	?	?	########	?
hCoV-19/India/MH-KasturbaMCGM-ICMR-INSACOG-WG2069/2021	betacoronavirus	EPI_ISL_8712942	?	20-12-2021	Asia	India	Maharashtra	Mumbai	Asia	India	Maharashtra	genome	29808	Human	20	Female	?	AY.125	GK	Kasturba Hospital Molecular Lab - INSACOG	Kasturba hospital WGS	Jayanthi Shastri, Vidushi Chitalia	https://www.gisaid.org/	?	?	########	?
hCoV-19/India/MH-KasturbaMCGM-ICMR-INSACOG-WG2225/2021	betacoronavirus	EPI_ISL_8712987	?	20-12-2021	Asia	India	Maharashtra	Mumbai	Asia	India	Maharashtra	genome	29808	Human	72	Female	?	AY.120	GK	Kasturba Hospital Molecular Lab - INSACOG	Kasturba hospital WGS	Jayanthi Shastri, Vidushi Chitalia	https://www.gisaid.org/	?	?	########	?
hCoV-19/India/MH-KasturbaMCGM-ICMR-INSACOG-WG2247/2021	betacoronavirus	EPI_ISL_8712998	?	20-12-2021	Asia	India	Maharashtra	Mumbai	Asia	India	Maharashtra	genome	29808	Human	43	Male	?	AY.126	GK	Kasturba Hospital Molecular Lab - INSACOG	Kasturba hospital WGS	Jayanthi Shastri, Vidushi Chitalia	https://www.gisaid.org/	?	?	########	?
hCoV-19/India/MH-KasturbaMCGM-ICMR-INSACOG-WG2250/2021	betacoronavirus	EPI_ISL_8712999	?	20-12-2021	Asia	India	Maharashtra	Mumbai	Asia	India	Maharashtra	genome	29808	Human	62	Male	?	AY.112.2	GK	Kasturba Hospital Molecular Lab - INSACOG	Kasturba hospital WGS	Jayanthi Shastri, Vidushi Chitalia	https://www.gisaid.org/	?	?	########	?
hCoV-19/India/MH-KasturbaMCGM-ICMR-INSACOG-WG2309/2021	betacoronavirus	EPI_ISL_8713024	?	20-12-2021	Asia	India	Maharashtra	Mumbai	Asia	India	Maharashtra	genome	29808	Human	69	Female	?	AY.112	GK	Kasturba Hospital Molecular Lab - INSACOG	Kasturba hospital WGS	Jayanthi Shastri, Vidushi Chitalia	https://www.gisaid.org/	?	?	########	?
hCoV-19/India/MH-KasturbaMCGM-ICMR-INSACOG-WG2328/2021	betacoronavirus	EPI_ISL_8713030	?	20-12-2021	Asia	India	Maharashtra	Mumbai	Asia	India	Maharashtra	genome	29808	Human	60	Male	?	AY.112	GK	Kasturba Hospital Molecular Lab - INSACOG	Kasturba hospital WGS	Jayanthi Shastri, Vidushi Chitalia	https://www.gisaid.org/	?	?	########	?
hCoV-19/India/PB-ICMR-NIV-INSACOG-610450441/2021	betacoronavirus	EPI_ISL_8801310	?	20-12-2021	Asia	India	Punjab	Kapurthala	Asia	India	Punjab	genome	29735	Human	22	Female	?	AY.127	GK	VRDL,GMC,PTA	NIV Influenza	Dr.Rupinder Bakshi	https://www.gisaid.org/	?	?	########	?
hCoV-19/India/PB-ICMR-NIV-INSACOG-609374197/2021	betacoronavirus	EPI_ISL_8801324	?	20-12-2021	Asia	India	Punjab	Ludhiana	Asia	India	Punjab	genome	29735	Human	53	Female	?	AY.36.1	GK	VRDL,GMC,PTA	NIV Influenza	Dr.Rupinder Bakshi	https://www.gisaid.org/	?	?	########	?
hCoV-19/India/PB-ICMR-NIV-INSACOG-610446633/2021	betacoronavirus	EPI_ISL_8801325	?	20-12-2021	Asia	India	Punjab	Faridkot	Asia	India	Punjab	genome	29735	Human	70	Male	?	AY.127	GK	VRDL,GMC,PTA	NIV Influenza	Dr.Rupinder Bakshi	https://www.gisaid.org/	?	?	########	?
hCoV-19/India/TN-SPHL-ICMR-INSACOG-0467/2021	betacoronavirus	EPI_ISL_11887182	?	21-12-2021	Asia	India	Tamil Nadu	Chennai	Asia	India	Tamil Nadu	genome	29815	Human	22	Male	?	BA.1.15	GRA	State Public Health Laboratory - INSACOG	NIV Influenza	Selvavinayagam Sivaprakasam, Darez Ahamed, Sampath Palani, Raju Sivadoss, Avudaiselvi Rathinasamy, Gurunathan Subramanian, Rajesh Kumar Manivannan, Devi Monika Ayyagari Venkata, Hemashree Kannan , Kalpana Raghu	https://www.gisaid.org/	?	?	########	?
hCoV-19/India/TN-SPHL-ICMR-INSACOG-0470/2021	betacoronavirus	EPI_ISL_11887185	?	21-12-2021	Asia	India	Tamil Nadu	Chennai	Asia	India	Tamil Nadu	genome	29811	Human	27	Male	?	BA.1.1	GRA	State Public Health Laboratory - INSACOG	NIV Influenza	Selvavinayagam Sivaprakasam, Darez Ahamed, Sampath Palani, Raju Sivadoss, Avudaiselvi Rathinasamy, Gurunathan Subramanian, Rajesh Kumar Manivannan, Devi Monika Ayyagari Venkata, Hemashree Kannan , Kalpana Raghu	https://www.gisaid.org/	?	?	########	?
hCoV-19/India/TN-SPHL-ICMR-INSACOG-0580/2021	betacoronavirus	EPI_ISL_11887276	?	21-12-2021	Asia	India	Tamil Nadu	Chennai	Asia	India	Tamil Nadu	genome	29817	Human	19	Female	?	BA.1.1.7	GRA	State Public Health Laboratory - INSACOG	NIV Influenza	Selvavinayagam Sivaprakasam, Darez Ahamed, Sampath Palani, Raju Sivadoss, Avudaiselvi Rathinasamy, Gurunathan Subramanian, Rajesh Kumar Manivannan, Devi Monika Ayyagari Venkata, Hemashree Kannan , Kalpana Raghu	https://www.gisaid.org/	?	?	########	?
hCoV-19/India/TN-SPHL-ICMR-INSACOG-0581/2021	betacoronavirus	EPI_ISL_11887277	?	21-12-2021	Asia	India	Tamil Nadu	Chennai	Asia	India	Tamil Nadu	genome	29815	Human	35	Female	?	BA.1.1	GRA	State Public Health Laboratory - INSACOG	NIV Influenza	Selvavinayagam Sivaprakasam, Darez Ahamed, Sampath Palani, Raju Sivadoss, Avudaiselvi Rathinasamy, Gurunathan Subramanian, Rajesh Kumar Manivannan, Devi Monika Ayyagari Venkata, Hemashree Kannan , Kalpana Raghu	https://www.gisaid.org/	?	?	########	?
hCoV-19/India/MH-KasturbaMCGM-ICMR-INSACOG-WG2037/2021	betacoronavirus	EPI_ISL_8712927	?	21-12-2021	Asia	India	Maharashtra	Mumbai	Asia	India	Maharashtra	genome	29808	Human	27	Male	?	BA.1	GRA	Kasturba Hospital Molecular Lab - INSACOG	Kasturba hospital WGS	Jayanthi Shastri, Vidushi Chitalia	https://www.gisaid.org/	?	?	########	?
hCoV-19/India/MH-KasturbaMCGM-ICMR-INSACOG-WG2073/2021	betacoronavirus	EPI_ISL_8712944	?	21-12-2021	Asia	India	Maharashtra	Mumbai	Asia	India	Maharashtra	genome	29807	Human	48	Male	?	BA.1.17.2	GRA	Kasturba Hospital Molecular Lab - INSACOG	Kasturba hospital WGS	Jayanthi Shastri, Vidushi Chitalia	https://www.gisaid.org/	?	?	########	?
hCoV-19/India/MH-KasturbaMCGM-ICMR-INSACOG-WG2077/2021	betacoronavirus	EPI_ISL_8712946	?	21-12-2021	Asia	India	Maharashtra	Mumbai	Asia	India	Maharashtra	genome	29807	Human	63	Male	?	BA.1	GRA	Kasturba Hospital Molecular Lab - INSACOG	Kasturba hospital WGS	Jayanthi Shastri, Vidushi Chitalia	https://www.gisaid.org/	?	?	########	?
hCoV-19/India/MH-KasturbaMCGM-ICMR-INSACOG-WG2078/2021	betacoronavirus	EPI_ISL_8712947	?	21-12-2021	Asia	India	Maharashtra	Mumbai	Asia	India	Maharashtra	genome	29808	Human	66	Male	?	BA.1.18	GRA	Kasturba Hospital Molecular Lab - INSACOG	Kasturba hospital WGS	Jayanthi Shastri, Vidushi Chitalia	https://www.gisaid.org/	?	?	########	?
hCoV-19/India/MH-KasturbaMCGM-ICMR-INSACOG-WG2085/2021	betacoronavirus	EPI_ISL_8712948	?	21-12-2021	Asia	India	Maharashtra	Mumbai	Asia	India	Maharashtra	genome	29808	Human	44	Male	?	BA.1	GRA	Kasturba Hospital Molecular Lab - INSACOG	Kasturba hospital WGS	Jayanthi Shastri, Vidushi Chitalia	https://www.gisaid.org/	?	?	########	?
hCoV-19/India/MH-KasturbaMCGM-ICMR-INSACOG-WG2090/2021	betacoronavirus	EPI_ISL_8712950	?	21-12-2021	Asia	India	Maharashtra	Mumbai	Asia	India	Maharashtra	genome	29808	Human	20	Female	?	BA.1.1	GRA	Kasturba Hospital Molecular Lab - INSACOG	Kasturba hospital WGS	Jayanthi Shastri, Vidushi Chitalia	https://www.gisaid.org/	?	?	########	?
hCoV-19/India/MH-KasturbaMCGM-ICMR-INSACOG-WG2124/2021	betacoronavirus	EPI_ISL_8712966	?	21-12-2021	Asia	India	Maharashtra	Mumbai	Asia	India	Maharashtra	genome	29807	Human	13	Female	?	BA.2	GRA	Kasturba Hospital Molecular Lab - INSACOG	Kasturba hospital WGS	Jayanthi Shastri, Vidushi Chitalia	https://www.gisaid.org/	?	?	########	?
hCoV-19/India/MH-KasturbaMCGM-ICMR-INSACOG-WG2138/2021	betacoronavirus	EPI_ISL_8712968	?	21-12-2021	Asia	India	Maharashtra	Mumbai	Asia	India	Maharashtra	genome	29808	Human	36	Male	?	BA.1	GRA	Kasturba Hospital Molecular Lab - INSACOG	Kasturba hospital WGS	Jayanthi Shastri, Vidushi Chitalia	https://www.gisaid.org/	?	?	########	?
hCoV-19/India/MH-KasturbaMCGM-ICMR-INSACOG-WG2148/2021	betacoronavirus	EPI_ISL_8712970	?	21-12-2021	Asia	India	Maharashtra	Mumbai	Asia	India	Maharashtra	genome	29807	Human	16	Male	?	BA.2	GRA	Kasturba Hospital Molecular Lab - INSACOG	Kasturba hospital WGS	Jayanthi Shastri, Vidushi Chitalia	https://www.gisaid.org/	?	?	########	?
hCoV-19/India/MH-KasturbaMCGM-ICMR-INSACOG-WG2300/2021	betacoronavirus	EPI_ISL_8713020	?	21-12-2021	Asia	India	Maharashtra	Mumbai	Asia	India	Maharashtra	genome	29808	Human	19	Male	?	BA.1.17	GRA	Kasturba Hospital Molecular Lab - INSACOG	Kasturba hospital WGS	Jayanthi Shastri, Vidushi Chitalia	https://www.gisaid.org/	?	?	########	?
hCoV-19/India/HR-ICMR-NIV-INSACOG-610809886/2021	betacoronavirus	EPI_ISL_8801353	?	21-12-2021	Asia	India	Haryana	Gurgaon	Asia	India	Haryana	genome	29735	Human	42	Male	?	BA.1	GRA	VRDL,GMC,PTA	NIV Influenza	Dr.Rupinder Bakshi	https://www.gisaid.org/	?	?	########	?
hCoV-19/India/TN-SPHL-ICMR-INSACOG-0469/2021	betacoronavirus	EPI_ISL_11887184	?	21-12-2021	Asia	India	Tamil Nadu	Chennai	Asia	India	Tamil Nadu	genome	29805	Human	36	Male	?	AY.4	GK	State Public Health Laboratory - INSACOG	NIV Influenza	Selvavinayagam Sivaprakasam, Darez Ahamed, Sampath Palani, Raju Sivadoss, Avudaiselvi Rathinasamy, Gurunathan Subramanian, Rajesh Kumar Manivannan, Devi Monika Ayyagari Venkata, Hemashree Kannan , Kalpana Raghu	https://www.gisaid.org/	?	?	########	?
hCoV-19/India/MH-KasturbaMCGM-ICMR-INSACOG-WG2042/2021	betacoronavirus	EPI_ISL_8712929	?	21-12-2021	Asia	India	Maharashtra	Mumbai	Asia	India	Maharashtra	genome	29808	Human	13	Female	?	AY.112	GK	Kasturba Hospital Molecular Lab - INSACOG	Kasturba hospital WGS	Jayanthi Shastri, Vidushi Chitalia	https://www.gisaid.org/	?	?	########	?
hCoV-19/India/MH-KasturbaMCGM-ICMR-INSACOG-WG2043/2021	betacoronavirus	EPI_ISL_8712930	?	21-12-2021	Asia	India	Maharashtra	Mumbai	Asia	India	Maharashtra	genome	29808	Human	82	Male	?	AY.112	GK	Kasturba Hospital Molecular Lab - INSACOG	Kasturba hospital WGS	Jayanthi Shastri, Vidushi Chitalia	https://www.gisaid.org/	?	?	########	?
hCoV-19/India/MH-KasturbaMCGM-ICMR-INSACOG-WG2044/2021	betacoronavirus	EPI_ISL_8712931	?	21-12-2021	Asia	India	Maharashtra	Mumbai	Asia	India	Maharashtra	genome	29808	Human	73	Female	?	AY.112	GK	Kasturba Hospital Molecular Lab - INSACOG	Kasturba hospital WGS	Jayanthi Shastri, Vidushi Chitalia	https://www.gisaid.org/	?	?	########	?
hCoV-19/India/MH-KasturbaMCGM-ICMR-INSACOG-WG2065/2021	betacoronavirus	EPI_ISL_8712941	?	21-12-2021	Asia	India	Maharashtra	Mumbai	Asia	India	Maharashtra	genome	29808	Human	24	Male	?	AY.112.2	GK	Kasturba Hospital Molecular Lab - INSACOG	Kasturba hospital WGS	Jayanthi Shastri, Vidushi Chitalia	https://www.gisaid.org/	?	?	########	?
hCoV-19/India/MH-KasturbaMCGM-ICMR-INSACOG-WG2087/2021	betacoronavirus	EPI_ISL_8712949	?	21-12-2021	Asia	India	Maharashtra	Mumbai	Asia	India	Maharashtra	genome	29807	Human	27	Female	?	AY.127	GK	Kasturba Hospital Molecular Lab - INSACOG	Kasturba hospital WGS	Jayanthi Shastri, Vidushi Chitalia	https://www.gisaid.org/	?	?	########	?
hCoV-19/India/MH-KasturbaMCGM-ICMR-INSACOG-WG2142/2021	betacoronavirus	EPI_ISL_8712969	?	21-12-2021	Asia	India	Maharashtra	Mumbai	Asia	India	Maharashtra	genome	29796	Human	46	Male	?	AY.120	GK	Kasturba Hospital Molecular Lab - INSACOG	Kasturba hospital WGS	Jayanthi Shastri, Vidushi Chitalia	https://www.gisaid.org/	?	?	########	?
hCoV-19/India/TN-SPHL-ICMR-INSACOG-0566/2021	betacoronavirus	EPI_ISL_11887262	?	22-12-2021	Asia	India	Tamil Nadu	Chennai	Asia	India	Tamil Nadu	genome	29818	Human	30	Male	?	BA.1.1	GRA	State Public Health Laboratory - INSACOG	NIV Influenza	Selvavinayagam Sivaprakasam, Darez Ahamed, Sampath Palani, Raju Sivadoss, Avudaiselvi Rathinasamy, Gurunathan Subramanian, Rajesh Kumar Manivannan, Devi Monika Ayyagari Venkata, Hemashree Kannan , Kalpana Raghu	https://www.gisaid.org/	?	?	########	?
hCoV-19/India/TN-SPHL-ICMR-INSACOG-0569/2021	betacoronavirus	EPI_ISL_11887265	?	22-12-2021	Asia	India	Tamil Nadu	Chennai	Asia	India	Tamil Nadu	genome	29811	Human	10	Male	?	BA.1	GRA	State Public Health Laboratory - INSACOG	NIV Influenza	Selvavinayagam Sivaprakasam, Darez Ahamed, Sampath Palani, Raju Sivadoss, Avudaiselvi Rathinasamy, Gurunathan Subramanian, Rajesh Kumar Manivannan, Devi Monika Ayyagari Venkata, Hemashree Kannan , Kalpana Raghu	https://www.gisaid.org/	?	?	########	?
hCoV-19/India/TN-SPHL-ICMR-INSACOG-0570/2021	betacoronavirus	EPI_ISL_11887266	?	22-12-2021	Asia	India	Tamil Nadu	Chennai	Asia	India	Tamil Nadu	genome	29813	Human	31	Male	?	BA.1.1	GRA	State Public Health Laboratory - INSACOG	NIV Influenza	Selvavinayagam Sivaprakasam, Darez Ahamed, Sampath Palani, Raju Sivadoss, Avudaiselvi Rathinasamy, Gurunathan Subramanian, Rajesh Kumar Manivannan, Devi Monika Ayyagari Venkata, Hemashree Kannan , Kalpana Raghu	https://www.gisaid.org/	?	?	########	?
hCoV-19/India/TN-SPHL-ICMR-INSACOG-0571/2021	betacoronavirus	EPI_ISL_11887267	?	22-12-2021	Asia	India	Tamil Nadu	Chennai	Asia	India	Tamil Nadu	genome	29814	Human	24	Female	?	BA.1.1	GRA	State Public Health Laboratory - INSACOG	NIV Influenza	Selvavinayagam Sivaprakasam, Darez Ahamed, Sampath Palani, Raju Sivadoss, Avudaiselvi Rathinasamy, Gurunathan Subramanian, Rajesh Kumar Manivannan, Devi Monika Ayyagari Venkata, Hemashree Kannan , Kalpana Raghu	https://www.gisaid.org/	?	?	########	?
hCoV-19/India/TN-SPHL-ICMR-INSACOG-0572/2021	betacoronavirus	EPI_ISL_11887268	?	22-12-2021	Asia	India	Tamil Nadu	Chennai	Asia	India	Tamil Nadu	genome	29815	Human	18	Male	?	BA.1.1	GRA	State Public Health Laboratory - INSACOG	NIV Influenza	Selvavinayagam Sivaprakasam, Darez Ahamed, Sampath Palani, Raju Sivadoss, Avudaiselvi Rathinasamy, Gurunathan Subramanian, Rajesh Kumar Manivannan, Devi Monika Ayyagari Venkata, Hemashree Kannan , Kalpana Raghu	https://www.gisaid.org/	?	?	########	?
hCoV-19/India/TN-SPHL-ICMR-INSACOG-0573/2021	betacoronavirus	EPI_ISL_11887269	?	22-12-2021	Asia	India	Tamil Nadu	Chennai	Asia	India	Tamil Nadu	genome	29805	Human	30	Female	?	BA.1	GRA	State Public Health Laboratory - INSACOG	NIV Influenza	Selvavinayagam Sivaprakasam, Darez Ahamed, Sampath Palani, Raju Sivadoss, Avudaiselvi Rathinasamy, Gurunathan Subramanian, Rajesh Kumar Manivannan, Devi Monika Ayyagari Venkata, Hemashree Kannan , Kalpana Raghu	https://www.gisaid.org/	?	?	########	?
hCoV-19/India/TN-SPHL-ICMR-INSACOG-0582/2021	betacoronavirus	EPI_ISL_11887278	?	22-12-2021	Asia	India	Tamil Nadu	Chennai	Asia	India	Tamil Nadu	genome	29817	Human	29	Male	?	BA.1.1	GRA	State Public Health Laboratory - INSACOG	NIV Influenza	Selvavinayagam Sivaprakasam, Darez Ahamed, Sampath Palani, Raju Sivadoss, Avudaiselvi Rathinasamy, Gurunathan Subramanian, Rajesh Kumar Manivannan, Devi Monika Ayyagari Venkata, Hemashree Kannan , Kalpana Raghu	https://www.gisaid.org/	?	?	########	?
hCoV-19/India/TN-SPHL-ICMR-INSACOG-0583/2021	betacoronavirus	EPI_ISL_11887279	?	22-12-2021	Asia	India	Tamil Nadu	Chennai	Asia	India	Tamil Nadu	genome	29818	Human	48	Female	?	BA.1.1	GRA	State Public Health Laboratory - INSACOG	NIV Influenza	Selvavinayagam Sivaprakasam, Darez Ahamed, Sampath Palani, Raju Sivadoss, Avudaiselvi Rathinasamy, Gurunathan Subramanian, Rajesh Kumar Manivannan, Devi Monika Ayyagari Venkata, Hemashree Kannan , Kalpana Raghu	https://www.gisaid.org/	?	?	########	?
hCoV-19/India/TN-SPHL-ICMR-INSACOG-0584/2021	betacoronavirus	EPI_ISL_11887280	?	22-12-2021	Asia	India	Tamil Nadu	Chennai	Asia	India	Tamil Nadu	genome	29818	Human	50	Female	?	BA.1.1	GRA	State Public Health Laboratory - INSACOG	NIV Influenza	Selvavinayagam Sivaprakasam, Darez Ahamed, Sampath Palani, Raju Sivadoss, Avudaiselvi Rathinasamy, Gurunathan Subramanian, Rajesh Kumar Manivannan, Devi Monika Ayyagari Venkata, Hemashree Kannan , Kalpana Raghu	https://www.gisaid.org/	?	?	########	?
hCoV-19/India/MH-KasturbaMCGM-ICMR-INSACOG-WG1984/2021	betacoronavirus	EPI_ISL_8712911	?	22-12-2021	Asia	India	Maharashtra	Mumbai	Asia	India	Maharashtra	genome	29807	Human	55	Female	?	BA.2	GRA	Kasturba Hospital Molecular Lab - INSACOG	Kasturba hospital WGS	Jayanthi Shastri, Vidushi Chitalia	https://www.gisaid.org/	?	?	########	?
hCoV-19/India/MH-KasturbaMCGM-ICMR-INSACOG-WG1997/2021	betacoronavirus	EPI_ISL_8712915	?	22-12-2021	Asia	India	Maharashtra	Mumbai	Asia	India	Maharashtra	genome	29808	Human	79	Male	?	BA.1	GRA	Kasturba Hospital Molecular Lab - INSACOG	Kasturba hospital WGS	Jayanthi Shastri, Vidushi Chitalia	https://www.gisaid.org/	?	?	########	?
hCoV-19/India/MH-KasturbaMCGM-ICMR-INSACOG-WG2012/2021	betacoronavirus	EPI_ISL_8712919	?	22-12-2021	Asia	India	Maharashtra	Mumbai	Asia	India	Maharashtra	genome	29778	Human	21	Female	?	BA.2	GRA	Kasturba Hospital Molecular Lab - INSACOG	Kasturba hospital WGS	Jayanthi Shastri, Vidushi Chitalia	https://www.gisaid.org/	?	?	########	?
hCoV-19/India/MH-KasturbaMCGM-ICMR-INSACOG-WG2034/2021	betacoronavirus	EPI_ISL_8712926	?	22-12-2021	Asia	India	Maharashtra	Mumbai	Asia	India	Maharashtra	genome	29808	Human	59	Female	?	BA.2	GRA	Kasturba Hospital Molecular Lab - INSACOG	Kasturba hospital WGS	Jayanthi Shastri, Vidushi Chitalia	https://www.gisaid.org/	?	?	########	?
hCoV-19/India/MH-KasturbaMCGM-ICMR-INSACOG-WG2055/2021	betacoronavirus	EPI_ISL_8712934	?	22-12-2021	Asia	India	Maharashtra	Mumbai	Asia	India	Maharashtra	genome	29807	Human	33	Male	?	BA.1.18	GRA	Kasturba Hospital Molecular Lab - INSACOG	Kasturba hospital WGS	Jayanthi Shastri, Vidushi Chitalia	https://www.gisaid.org/	?	?	########	?
hCoV-19/India/MH-KasturbaMCGM-ICMR-INSACOG-WG2056/2021	betacoronavirus	EPI_ISL_8712935	?	22-12-2021	Asia	India	Maharashtra	Mumbai	Asia	India	Maharashtra	genome	29807	Human	56	Female	?	BA.1.18	GRA	Kasturba Hospital Molecular Lab - INSACOG	Kasturba hospital WGS	Jayanthi Shastri, Vidushi Chitalia	https://www.gisaid.org/	?	?	########	?
hCoV-19/India/MH-KasturbaMCGM-ICMR-INSACOG-WG2062/2021	betacoronavirus	EPI_ISL_8712939	?	22-12-2021	Asia	India	Maharashtra	Mumbai	Asia	India	Maharashtra	genome	29807	Human	39	Male	?	BA.1	GRA	Kasturba Hospital Molecular Lab - INSACOG	Kasturba hospital WGS	Jayanthi Shastri, Vidushi Chitalia	https://www.gisaid.org/	?	?	########	?
hCoV-19/India/MH-KasturbaMCGM-ICMR-INSACOG-WG2063/2021	betacoronavirus	EPI_ISL_8712940	?	22-12-2021	Asia	India	Maharashtra	Mumbai	Asia	India	Maharashtra	genome	29807	Human	34	Male	?	BA.1	GRA	Kasturba Hospital Molecular Lab - INSACOG	Kasturba hospital WGS	Jayanthi Shastri, Vidushi Chitalia	https://www.gisaid.org/	?	?	########	?
hCoV-19/India/MH-KasturbaMCGM-ICMR-INSACOG-WG2076/2021	betacoronavirus	EPI_ISL_8712945	?	22-12-2021	Asia	India	Maharashtra	Mumbai	Asia	India	Maharashtra	genome	29796	Human	15	Male	?	BA.2	GRA	Kasturba Hospital Molecular Lab - INSACOG	Kasturba hospital WGS	Jayanthi Shastri, Vidushi Chitalia	https://www.gisaid.org/	?	?	########	?
hCoV-19/India/MH-KasturbaMCGM-ICMR-INSACOG-WG2113/2021	betacoronavirus	EPI_ISL_8712958	?	22-12-2021	Asia	India	Maharashtra	Mumbai	Asia	India	Maharashtra	genome	29807	Human	8	Male	?	BA.1	GRA	Kasturba Hospital Molecular Lab - INSACOG	Kasturba hospital WGS	Jayanthi Shastri, Vidushi Chitalia	https://www.gisaid.org/	?	?	########	?
hCoV-19/India/MH-KasturbaMCGM-ICMR-INSACOG-WG2159/2021	betacoronavirus	EPI_ISL_8712973	?	22-12-2021	Asia	India	Maharashtra	Mumbai	Asia	India	Maharashtra	genome	29798	Human	21	Male	?	BA.1.17.2	GRA	Kasturba Hospital Molecular Lab - INSACOG	Kasturba hospital WGS	Jayanthi Shastri, Vidushi Chitalia	https://www.gisaid.org/	?	?	########	?
hCoV-19/India/MH-KasturbaMCGM-ICMR-INSACOG-WG2160/2021	betacoronavirus	EPI_ISL_8712974	?	22-12-2021	Asia	India	Maharashtra	Mumbai	Asia	India	Maharashtra	genome	29808	Human	42	Male	?	BA.2	GRA	Kasturba Hospital Molecular Lab - INSACOG	Kasturba hospital WGS	Jayanthi Shastri, Vidushi Chitalia	https://www.gisaid.org/	?	?	########	?
hCoV-19/India/MH-KasturbaMCGM-ICMR-INSACOG-WG2172/2021	betacoronavirus	EPI_ISL_8712975	?	22-12-2021	Asia	India	Maharashtra	Mumbai	Asia	India	Maharashtra	genome	29808	Human	73	Female	?	BA.1.1	GRA	Kasturba Hospital Molecular Lab - INSACOG	Kasturba hospital WGS	Jayanthi Shastri, Vidushi Chitalia	https://www.gisaid.org/	?	?	########	?
hCoV-19/India/MH-KasturbaMCGM-ICMR-INSACOG-WG2199/2021	betacoronavirus	EPI_ISL_8712981	?	22-12-2021	Asia	India	Maharashtra	Mumbai	Asia	India	Maharashtra	genome	29808	Human	46	Female	?	BA.1.17	GRA	Kasturba Hospital Molecular Lab - INSACOG	Kasturba hospital WGS	Jayanthi Shastri, Vidushi Chitalia	https://www.gisaid.org/	?	?	########	?
hCoV-19/India/MH-KasturbaMCGM-ICMR-INSACOG-WG2212/2021	betacoronavirus	EPI_ISL_8712984	?	22-12-2021	Asia	India	Maharashtra	Mumbai	Asia	India	Maharashtra	genome	29808	Human	33	Male	?	BA.1.17	GRA	Kasturba Hospital Molecular Lab - INSACOG	Kasturba hospital WGS	Jayanthi Shastri, Vidushi Chitalia	https://www.gisaid.org/	?	?	########	?
hCoV-19/India/MH-KasturbaMCGM-ICMR-INSACOG-WG2265/2021	betacoronavirus	EPI_ISL_8713003	?	22-12-2021	Asia	India	Maharashtra	Mumbai	Asia	India	Maharashtra	genome	29808	Human	20	Female	?	BA.2	GRA	Kasturba Hospital Molecular Lab - INSACOG	Kasturba hospital WGS	Jayanthi Shastri, Vidushi Chitalia	https://www.gisaid.org/	?	?	########	?
hCoV-19/India/MH-KasturbaMCGM-ICMR-INSACOG-WG2292/2021	betacoronavirus	EPI_ISL_8713015	?	22-12-2021	Asia	India	Maharashtra	Mumbai	Asia	India	Maharashtra	genome	29808	Human	54	Male	?	BA.2	GRA	Kasturba Hospital Molecular Lab - INSACOG	Kasturba hospital WGS	Jayanthi Shastri, Vidushi Chitalia	https://www.gisaid.org/	?	?	########	?
hCoV-19/India/MH-KasturbaMCGM-ICMR-INSACOG-WG2293/2021	betacoronavirus	EPI_ISL_8713016	?	22-12-2021	Asia	India	Maharashtra	Mumbai	Asia	India	Maharashtra	genome	29808	Human	20	Male	?	BA.2	GRA	Kasturba Hospital Molecular Lab - INSACOG	Kasturba hospital WGS	Jayanthi Shastri, Vidushi Chitalia	https://www.gisaid.org/	?	?	########	?
hCoV-19/India/MH-KasturbaMCGM-ICMR-INSACOG-WG2296/2021	betacoronavirus	EPI_ISL_8713017	?	22-12-2021	Asia	India	Maharashtra	Mumbai	Asia	India	Maharashtra	genome	29808	Human	55	Male	?	BA.2	GRA	Kasturba Hospital Molecular Lab - INSACOG	Kasturba hospital WGS	Jayanthi Shastri, Vidushi Chitalia	https://www.gisaid.org/	?	?	########	?
hCoV-19/India/PB-ICMR-NIV-INSACOG-611973389/2021	betacoronavirus	EPI_ISL_8801352	?	22-12-2021	Asia	India	Punjab	Ludhiana	Asia	India	Punjab	genome	29735	Human	41	Female	?	BA.1	GRA	VRDL,GMC,PTA	NIV Influenza	Dr.Rupinder Bakshi	https://www.gisaid.org/	?	?	########	?
hCoV-19/India/PB-ICMR-NIV-INSACOG-611971512/2021	betacoronavirus	EPI_ISL_8801357	?	22-12-2021	Asia	India	Punjab	Ludhiana	Asia	India	Punjab	genome	29735	Human	10	Male	?	BA.1	GRA	VRDL,GMC,PTA	NIV Influenza	Dr.Rupinder Bakshi	https://www.gisaid.org/	?	?	########	?
hCoV-19/India/PB-ICMR-NIV-INSACOG-613181198/2021	betacoronavirus	EPI_ISL_8801360	?	22-12-2021	Asia	India	Punjab	Jalandhar	Asia	India	Punjab	genome	29735	Human	26	Male	?	BA.1	GRA	VRDL,GMC,PTA	NIV Influenza	Dr.Rupinder Bakshi	https://www.gisaid.org/	?	?	########	?
hCoV-19/India/RJ-SMS-ICMR-INSACOG-TS-1107/2021	betacoronavirus	EPI_ISL_9905679	?	22-12-2021	Asia	India	Rajasthan	Jodhpur	Asia	India	Rajasthan	genome	29809	Human	42	Male	?	BA.1.1	GRA	SMS MEDICAL COLLEGE,JAIPUR	NIV Influenza	Bharti Malhotra, Swati Gautam, Pratibha Sharma, Himanshu sharma,Dinesh parsoya, Farah Deeba, Neha Bhomia, Nita pal, Varsha Potdar, Pragya D Yadav, Nivedita Gupta, Sudhir Bhandari	https://www.gisaid.org/	?	?	########	?
hCoV-19/India/RJ-SMS-ICMR-INSACOG-TS-1116/2021	betacoronavirus	EPI_ISL_9905682	?	22-12-2021	Asia	India	Rajasthan	Jaipur	Asia	India	Rajasthan	genome	29809	Human	47	Male	?	BA.1.18	GRA	SMS MEDICAL COLLEGE,JAIPUR	NIV Influenza	Bharti Malhotra, Swati Gautam, Pratibha Sharma, Himanshu sharma,Dinesh parsoya, Farah Deeba, Neha Bhomia, Nita pal, Varsha Potdar, Pragya D Yadav, Nivedita Gupta, Sudhir Bhandari	https://www.gisaid.org/	?	?	########	?
hCoV-19/India/MH-KasturbaMCGM-ICMR-INSACOG-WG1999/2021	betacoronavirus	EPI_ISL_8712917	?	22-12-2021	Asia	India	Maharashtra	Mumbai	Asia	India	Maharashtra	genome	29807	Human	16	Female	?	AY.112.2	GK	Kasturba Hospital Molecular Lab - INSACOG	Kasturba hospital WGS	Jayanthi Shastri, Vidushi Chitalia	https://www.gisaid.org/	?	?	########	?
hCoV-19/India/MH-KasturbaMCGM-ICMR-INSACOG-WG2019/2021	betacoronavirus	EPI_ISL_8712920	?	22-12-2021	Asia	India	Maharashtra	Mumbai	Asia	India	Maharashtra	genome	29808	Human	52	Female	?	AY.112.2	GK	Kasturba Hospital Molecular Lab - INSACOG	Kasturba hospital WGS	Jayanthi Shastri, Vidushi Chitalia	https://www.gisaid.org/	?	?	########	?
hCoV-19/India/MH-KasturbaMCGM-ICMR-INSACOG-WG2023/2021	betacoronavirus	EPI_ISL_8712921	?	22-12-2021	Asia	India	Maharashtra	Mumbai	Asia	India	Maharashtra	genome	29808	Human	70	Female	?	AY.127	GK	Kasturba Hospital Molecular Lab - INSACOG	Kasturba hospital WGS	Jayanthi Shastri, Vidushi Chitalia	https://www.gisaid.org/	?	?	########	?
hCoV-19/India/MH-KasturbaMCGM-ICMR-INSACOG-WG2025/2021	betacoronavirus	EPI_ISL_8712922	?	22-12-2021	Asia	India	Maharashtra	Mumbai	Asia	India	Maharashtra	genome	29807	Human	21	Female	?	AY.112.2	GK	Kasturba Hospital Molecular Lab - INSACOG	Kasturba hospital WGS	Jayanthi Shastri, Vidushi Chitalia	https://www.gisaid.org/	?	?	########	?
hCoV-19/India/MH-KasturbaMCGM-ICMR-INSACOG-WG2029/2021	betacoronavirus	EPI_ISL_8712924	?	22-12-2021	Asia	India	Maharashtra	Mumbai	Asia	India	Maharashtra	genome	29808	Human	14	Male	?	AY.112	GK	Kasturba Hospital Molecular Lab - INSACOG	Kasturba hospital WGS	Jayanthi Shastri, Vidushi Chitalia	https://www.gisaid.org/	?	?	########	?
hCoV-19/India/MH-KasturbaMCGM-ICMR-INSACOG-WG2032/2021	betacoronavirus	EPI_ISL_8712925	?	22-12-2021	Asia	India	Maharashtra	Mumbai	Asia	India	Maharashtra	genome	29807	Human	62	Female	?	AY.46.6	GK	Kasturba Hospital Molecular Lab - INSACOG	Kasturba hospital WGS	Jayanthi Shastri, Vidushi Chitalia	https://www.gisaid.org/	?	?	########	?
hCoV-19/India/MH-KasturbaMCGM-ICMR-INSACOG-WG2053/2021	betacoronavirus	EPI_ISL_8712933	?	22-12-2021	Asia	India	Maharashtra	Mumbai	Asia	India	Maharashtra	genome	29807	Human	18	Female	?	AY.112.2	GK	Kasturba Hospital Molecular Lab - INSACOG	Kasturba hospital WGS	Jayanthi Shastri, Vidushi Chitalia	https://www.gisaid.org/	?	?	########	?
hCoV-19/India/MH-KasturbaMCGM-ICMR-INSACOG-WG2057/2021	betacoronavirus	EPI_ISL_8712936	?	22-12-2021	Asia	India	Maharashtra	Mumbai	Asia	India	Maharashtra	genome	29808	Human	18	Male	?	AY.112.2	GK	Kasturba Hospital Molecular Lab - INSACOG	Kasturba hospital WGS	Jayanthi Shastri, Vidushi Chitalia	https://www.gisaid.org/	?	?	########	?
hCoV-19/India/MH-KasturbaMCGM-ICMR-INSACOG-WG2059/2021	betacoronavirus	EPI_ISL_8712938	?	22-12-2021	Asia	India	Maharashtra	Mumbai	Asia	India	Maharashtra	genome	29806	Human	40	Male	?	AY.112.2	GK	Kasturba Hospital Molecular Lab - INSACOG	Kasturba hospital WGS	Jayanthi Shastri, Vidushi Chitalia	https://www.gisaid.org/	?	?	########	?
hCoV-19/India/MH-KasturbaMCGM-ICMR-INSACOG-WG2102/2021	betacoronavirus	EPI_ISL_8712951	?	22-12-2021	Asia	India	Maharashtra	Mumbai	Asia	India	Maharashtra	genome	29807	Human	55	Male	?	AY.112.2	GK	Kasturba Hospital Molecular Lab - INSACOG	Kasturba hospital WGS	Jayanthi Shastri, Vidushi Chitalia	https://www.gisaid.org/	?	?	########	?
hCoV-19/India/MH-KasturbaMCGM-ICMR-INSACOG-WG2174/2021	betacoronavirus	EPI_ISL_8712976	?	22-12-2021	Asia	India	Maharashtra	Mumbai	Asia	India	Maharashtra	genome	29808	Human	53	Male	?	AY.112.2	GK	Kasturba Hospital Molecular Lab - INSACOG	Kasturba hospital WGS	Jayanthi Shastri, Vidushi Chitalia	https://www.gisaid.org/	?	?	########	?
hCoV-19/India/MH-KasturbaMCGM-ICMR-INSACOG-WG2185/2021	betacoronavirus	EPI_ISL_8712977	?	22-12-2021	Asia	India	Maharashtra	Mumbai	Asia	India	Maharashtra	genome	29808	Human	25	Male	?	AY.112	GK	Kasturba Hospital Molecular Lab - INSACOG	Kasturba hospital WGS	Jayanthi Shastri, Vidushi Chitalia	https://www.gisaid.org/	?	?	########	?
hCoV-19/India/MH-KasturbaMCGM-ICMR-INSACOG-WG2187/2021	betacoronavirus	EPI_ISL_8712978	?	22-12-2021	Asia	India	Maharashtra	Mumbai	Asia	India	Maharashtra	genome	29808	Human	8	Male	?	AY.122	GK	Kasturba Hospital Molecular Lab - INSACOG	Kasturba hospital WGS	Jayanthi Shastri, Vidushi Chitalia	https://www.gisaid.org/	?	?	########	?
hCoV-19/India/MH-KasturbaMCGM-ICMR-INSACOG-WG2189/2021	betacoronavirus	EPI_ISL_8712979	?	22-12-2021	Asia	India	Maharashtra	Mumbai	Asia	India	Maharashtra	genome	29808	Human	67	Female	?	AY.112.2	GK	Kasturba Hospital Molecular Lab - INSACOG	Kasturba hospital WGS	Jayanthi Shastri, Vidushi Chitalia	https://www.gisaid.org/	?	?	########	?
hCoV-19/India/MH-KasturbaMCGM-ICMR-INSACOG-WG2194/2021	betacoronavirus	EPI_ISL_8712980	?	22-12-2021	Asia	India	Maharashtra	Mumbai	Asia	India	Maharashtra	genome	29808	Human	37	Female	?	AY.120	GK	Kasturba Hospital Molecular Lab - INSACOG	Kasturba hospital WGS	Jayanthi Shastri, Vidushi Chitalia	https://www.gisaid.org/	?	?	########	?
hCoV-19/India/MH-KasturbaMCGM-ICMR-INSACOG-WG2200/2021	betacoronavirus	EPI_ISL_8712982	?	22-12-2021	Asia	India	Maharashtra	Mumbai	Asia	India	Maharashtra	genome	29808	Human	27	Female	?	AY.112.2	GK	Kasturba Hospital Molecular Lab - INSACOG	Kasturba hospital WGS	Jayanthi Shastri, Vidushi Chitalia	https://www.gisaid.org/	?	?	########	?
hCoV-19/India/MH-KasturbaMCGM-ICMR-INSACOG-WG2204/2021	betacoronavirus	EPI_ISL_8712983	?	22-12-2021	Asia	India	Maharashtra	Mumbai	Asia	India	Maharashtra	genome	29808	Human	39	Male	?	AY.127	GK	Kasturba Hospital Molecular Lab - INSACOG	Kasturba hospital WGS	Jayanthi Shastri, Vidushi Chitalia	https://www.gisaid.org/	?	?	########	?
hCoV-19/India/MH-KasturbaMCGM-ICMR-INSACOG-WG2277/2021	betacoronavirus	EPI_ISL_8713010	?	22-12-2021	Asia	India	Maharashtra	Mumbai	Asia	India	Maharashtra	genome	29808	Human	38	Male	?	AY.112.2	GK	Kasturba Hospital Molecular Lab - INSACOG	Kasturba hospital WGS	Jayanthi Shastri, Vidushi Chitalia	https://www.gisaid.org/	?	?	########	?
hCoV-19/India/PB-ICMR-NIV-INSACOG-611961325/2021	betacoronavirus	EPI_ISL_8801303	?	22-12-2021	Asia	India	Punjab	Ludhiana	Asia	India	Punjab	genome	29735	Human	62	Male	?	AY.46.6	GK	VRDL,GMC,PTA	NIV Influenza	Dr.Rupinder Bakshi	https://www.gisaid.org/	?	?	########	?
hCoV-19/India/CH-ICMR-NIV-INSACOG-611643702/2021	betacoronavirus	EPI_ISL_8801319	?	22-12-2021	Asia	India	Chandigarh	Chandigarh	Asia	India	Chandigarh	genome	29735	Human	20	Female	?	AY.100	GK	VRDL,GMC,PTA	NIV Influenza	Dr.Rupinder Bakshi	https://www.gisaid.org/	?	?	########	?
hCoV-19/India/PB-ICMR-NIV-INSACOG-610832777/2021	betacoronavirus	EPI_ISL_8801326	?	22-12-2021	Asia	India	Punjab	Ludhiana	Asia	India	Punjab	genome	29735	Human	60	Female	?	AY.127	GK	VRDL,GMC,PTA	NIV Influenza	Dr.Rupinder Bakshi	https://www.gisaid.org/	?	?	########	?
hCoV-19/India/TN-SPHL-ICMR-INSACOG-0585/2021	betacoronavirus	EPI_ISL_11887281	?	23-12-2021	Asia	India	Tamil Nadu	Chennai	Asia	India	Tamil Nadu	genome	29818	Human	21	Female	?	BA.1.1	GRA	State Public Health Laboratory - INSACOG	NIV Influenza	Selvavinayagam Sivaprakasam, Darez Ahamed, Sampath Palani, Raju Sivadoss, Avudaiselvi Rathinasamy, Gurunathan Subramanian, Rajesh Kumar Manivannan, Devi Monika Ayyagari Venkata, Hemashree Kannan , Kalpana Raghu	https://www.gisaid.org/	?	?	########	?
hCoV-19/India/MH-KasturbaMCGM-ICMR-INSACOG-WG2111/2021	betacoronavirus	EPI_ISL_8712957	?	23-12-2021	Asia	India	Maharashtra	Mumbai	Asia	India	Maharashtra	genome	29808	Human	66	Male	?	BA.1	GRA	Kasturba Hospital Molecular Lab - INSACOG	Kasturba hospital WGS	Jayanthi Shastri, Vidushi Chitalia	https://www.gisaid.org/	?	?	########	?
hCoV-19/India/MH-KasturbaMCGM-ICMR-INSACOG-WG2114/2021	betacoronavirus	EPI_ISL_8712959	?	23-12-2021	Asia	India	Maharashtra	Mumbai	Asia	India	Maharashtra	genome	29806	Human	37	Male	?	BA.1	GRA	Kasturba Hospital Molecular Lab - INSACOG	Kasturba hospital WGS	Jayanthi Shastri, Vidushi Chitalia	https://www.gisaid.org/	?	?	########	?
hCoV-19/India/MH-KasturbaMCGM-ICMR-INSACOG-WG2115/2021	betacoronavirus	EPI_ISL_8712960	?	23-12-2021	Asia	India	Maharashtra	Mumbai	Asia	India	Maharashtra	genome	29808	Human	37	Female	?	BA.1	GRA	Kasturba Hospital Molecular Lab - INSACOG	Kasturba hospital WGS	Jayanthi Shastri, Vidushi Chitalia	https://www.gisaid.org/	?	?	########	?
hCoV-19/India/MH-KasturbaMCGM-ICMR-INSACOG-WG2116/2021	betacoronavirus	EPI_ISL_8712961	?	23-12-2021	Asia	India	Maharashtra	Mumbai	Asia	India	Maharashtra	genome	29807	Human	54	Male	?	BA.2	GRA	Kasturba Hospital Molecular Lab - INSACOG	Kasturba hospital WGS	Jayanthi Shastri, Vidushi Chitalia	https://www.gisaid.org/	?	?	########	?
hCoV-19/India/MH-KasturbaMCGM-ICMR-INSACOG-WG2130/2021	betacoronavirus	EPI_ISL_8712967	?	23-12-2021	Asia	India	Maharashtra	Mumbai	Asia	India	Maharashtra	genome	29803	Human	55	Male	?	BA.1	GRA	Kasturba Hospital Molecular Lab - INSACOG	Kasturba hospital WGS	Jayanthi Shastri, Vidushi Chitalia	https://www.gisaid.org/	?	?	########	?
hCoV-19/India/MH-KasturbaMCGM-ICMR-INSACOG-WG2157/2021	betacoronavirus	EPI_ISL_8712972	?	23-12-2021	Asia	India	Maharashtra	Mumbai	Asia	India	Maharashtra	genome	29807	Human	74	Male	?	BA.1	GRA	Kasturba Hospital Molecular Lab - INSACOG	Kasturba hospital WGS	Jayanthi Shastri, Vidushi Chitalia	https://www.gisaid.org/	?	?	########	?
hCoV-19/India/MH-KasturbaMCGM-ICMR-INSACOG-WG2263/2021	betacoronavirus	EPI_ISL_8713001	?	23-12-2021	Asia	India	Maharashtra	Mumbai	Asia	India	Maharashtra	genome	29808	Human	52	Male	?	BA.2	GRA	Kasturba Hospital Molecular Lab - INSACOG	Kasturba hospital WGS	Jayanthi Shastri, Vidushi Chitalia	https://www.gisaid.org/	?	?	########	?
hCoV-19/India/MH-KasturbaMCGM-ICMR-INSACOG-WG2264/2021	betacoronavirus	EPI_ISL_8713002	?	23-12-2021	Asia	India	Maharashtra	Mumbai	Asia	India	Maharashtra	genome	29808	Human	79	Male	?	BA.1	GRA	Kasturba Hospital Molecular Lab - INSACOG	Kasturba hospital WGS	Jayanthi Shastri, Vidushi Chitalia	https://www.gisaid.org/	?	?	########	?
hCoV-19/India/MH-KasturbaMCGM-ICMR-INSACOG-WG2266/2021	betacoronavirus	EPI_ISL_8713004	?	23-12-2021	Asia	India	Maharashtra	Mumbai	Asia	India	Maharashtra	genome	29807	Human	38	Female	?	BA.1.1	GRA	Kasturba Hospital Molecular Lab - INSACOG	Kasturba hospital WGS	Jayanthi Shastri, Vidushi Chitalia	https://www.gisaid.org/	?	?	########	?
hCoV-19/India/MH-KasturbaMCGM-ICMR-INSACOG-WG2271/2021	betacoronavirus	EPI_ISL_8713006	?	23-12-2021	Asia	India	Maharashtra	Mumbai	Asia	India	Maharashtra	genome	29808	Human	65	Male	?	BA.1	GRA	Kasturba Hospital Molecular Lab - INSACOG	Kasturba hospital WGS	Jayanthi Shastri, Vidushi Chitalia	https://www.gisaid.org/	?	?	########	?
hCoV-19/India/MH-KasturbaMCGM-ICMR-INSACOG-WG2275/2021	betacoronavirus	EPI_ISL_8713008	?	23-12-2021	Asia	India	Maharashtra	Mumbai	Asia	India	Maharashtra	genome	29808	Human	35	Male	?	BA.1.1	GRA	Kasturba Hospital Molecular Lab - INSACOG	Kasturba hospital WGS	Jayanthi Shastri, Vidushi Chitalia	https://www.gisaid.org/	?	?	########	?
hCoV-19/India/MH-KasturbaMCGM-ICMR-INSACOG-WG2302/2021	betacoronavirus	EPI_ISL_8713022	?	23-12-2021	Asia	India	Maharashtra	Mumbai	Asia	India	Maharashtra	genome	29808	Human	24	Female	?	BA.1	GRA	Kasturba Hospital Molecular Lab - INSACOG	Kasturba hospital WGS	Jayanthi Shastri, Vidushi Chitalia	https://www.gisaid.org/	?	?	########	?
hCoV-19/India/PB-ICMR-NIV-INSACOG-614213196/2021	betacoronavirus	EPI_ISL_8801351	?	23-12-2021	Asia	India	Punjab	Jalandhar	Asia	India	Punjab	genome	29735	Human	66	Male	?	BA.1.1	GRA	VRDL,GMC,PTA	NIV Influenza	Dr.Rupinder Bakshi	https://www.gisaid.org/	?	?	########	?
hCoV-19/India/PB-ICMR-NIV-INSACOG-612738349/2021	betacoronavirus	EPI_ISL_8801359	?	23-12-2021	Asia	India	Punjab	Patiala	Asia	India	Punjab	genome	29735	Human	30	Male	?	BA.1.1	GRA	VRDL,GMC,PTA	NIV Influenza	Dr.Rupinder Bakshi	https://www.gisaid.org/	?	?	########	?
hCoV-19/India/RJ-SMS-ICMR-INSACOG-TS-1123/2021	betacoronavirus	EPI_ISL_9905683	?	23-12-2021	Asia	India	Rajasthan	Alwar	Asia	India	Rajasthan	genome	29809	Human	46	Male	?	BA.2.10	GRA	SMS MEDICAL COLLEGE,JAIPUR	NIV Influenza	Bharti Malhotra, Swati Gautam, Pratibha Sharma, Himanshu sharma,Dinesh parsoya, Farah Deeba, Neha Bhomia, Nita pal, Varsha Potdar, Pragya D Yadav, Nivedita Gupta, Sudhir Bhandari	https://www.gisaid.org/	?	?	########	?
hCoV-19/India/MH-KasturbaMCGM-ICMR-INSACOG-WG2105/2021	betacoronavirus	EPI_ISL_8712952	?	23-12-2021	Asia	India	Maharashtra	Mumbai	Asia	India	Maharashtra	genome	29808	Human	64	Male	?	AY.112.2	GK	Kasturba Hospital Molecular Lab - INSACOG	Kasturba hospital WGS	Jayanthi Shastri, Vidushi Chitalia	https://www.gisaid.org/	?	?	########	?
hCoV-19/India/MH-KasturbaMCGM-ICMR-INSACOG-WG2106/2021	betacoronavirus	EPI_ISL_8712953	?	23-12-2021	Asia	India	Maharashtra	Mumbai	Asia	India	Maharashtra	genome	29808	Human	65	Female	?	AY.112.2	GK	Kasturba Hospital Molecular Lab - INSACOG	Kasturba hospital WGS	Jayanthi Shastri, Vidushi Chitalia	https://www.gisaid.org/	?	?	########	?
hCoV-19/India/MH-KasturbaMCGM-ICMR-INSACOG-WG2108/2021	betacoronavirus	EPI_ISL_8712955	?	23-12-2021	Asia	India	Maharashtra	Mumbai	Asia	India	Maharashtra	genome	29807	Human	29	Male	?	AY.109	GK	Kasturba Hospital Molecular Lab - INSACOG	Kasturba hospital WGS	Jayanthi Shastri, Vidushi Chitalia	https://www.gisaid.org/	?	?	########	?
hCoV-19/India/MH-KasturbaMCGM-ICMR-INSACOG-WG2110/2021	betacoronavirus	EPI_ISL_8712956	?	23-12-2021	Asia	India	Maharashtra	Mumbai	Asia	India	Maharashtra	genome	29808	Human	65	Male	?	AY.112.2	GK	Kasturba Hospital Molecular Lab - INSACOG	Kasturba hospital WGS	Jayanthi Shastri, Vidushi Chitalia	https://www.gisaid.org/	?	?	########	?
hCoV-19/India/MH-KasturbaMCGM-ICMR-INSACOG-WG2227/2021	betacoronavirus	EPI_ISL_8712989	?	23-12-2021	Asia	India	Maharashtra	Mumbai	Asia	India	Maharashtra	genome	29808	Human	25	Female	?	AY.112	GK	Kasturba Hospital Molecular Lab - INSACOG	Kasturba hospital WGS	Jayanthi Shastri, Vidushi Chitalia	https://www.gisaid.org/	?	?	########	?
hCoV-19/India/MH-KasturbaMCGM-ICMR-INSACOG-WG2256/2021	betacoronavirus	EPI_ISL_8713000	?	23-12-2021	Asia	India	Maharashtra	Mumbai	Asia	India	Maharashtra	genome	29808	Human	71	Male	?	AY.112.2	GK	Kasturba Hospital Molecular Lab - INSACOG	Kasturba hospital WGS	Jayanthi Shastri, Vidushi Chitalia	https://www.gisaid.org/	?	?	########	?
hCoV-19/India/MH-KasturbaMCGM-ICMR-INSACOG-WG2268/2021	betacoronavirus	EPI_ISL_8713005	?	23-12-2021	Asia	India	Maharashtra	Mumbai	Asia	India	Maharashtra	genome	29808	Human	66	Female	?	AY.120	GK	Kasturba Hospital Molecular Lab - INSACOG	Kasturba hospital WGS	Jayanthi Shastri, Vidushi Chitalia	https://www.gisaid.org/	?	?	########	?
hCoV-19/India/MH-KasturbaMCGM-ICMR-INSACOG-WG2276/2021	betacoronavirus	EPI_ISL_8713009	?	23-12-2021	Asia	India	Maharashtra	Mumbai	Asia	India	Maharashtra	genome	29808	Human	38	Female	?	AY.112.2	GK	Kasturba Hospital Molecular Lab - INSACOG	Kasturba hospital WGS	Jayanthi Shastri, Vidushi Chitalia	https://www.gisaid.org/	?	?	########	?
hCoV-19/India/MH-KasturbaMCGM-ICMR-INSACOG-WG2278/2021	betacoronavirus	EPI_ISL_8713011	?	23-12-2021	Asia	India	Maharashtra	Mumbai	Asia	India	Maharashtra	genome	29808	Human	4	Male	?	AY.112.2	GK	Kasturba Hospital Molecular Lab - INSACOG	Kasturba hospital WGS	Jayanthi Shastri, Vidushi Chitalia	https://www.gisaid.org/	?	?	########	?
hCoV-19/India/MH-KasturbaMCGM-ICMR-INSACOG-WG2297/2021	betacoronavirus	EPI_ISL_8713018	?	23-12-2021	Asia	India	Maharashtra	Mumbai	Asia	India	Maharashtra	genome	29808	Human	33	Female	?	AY.112	GK	Kasturba Hospital Molecular Lab - INSACOG	Kasturba hospital WGS	Jayanthi Shastri, Vidushi Chitalia	https://www.gisaid.org/	?	?	########	?
hCoV-19/India/MH-KasturbaMCGM-ICMR-INSACOG-WG2299/2021	betacoronavirus	EPI_ISL_8713019	?	23-12-2021	Asia	India	Maharashtra	Mumbai	Asia	India	Maharashtra	genome	29808	Human	67	Female	?	AY.120	GK	Kasturba Hospital Molecular Lab - INSACOG	Kasturba hospital WGS	Jayanthi Shastri, Vidushi Chitalia	https://www.gisaid.org/	?	?	########	?
hCoV-19/India/PB-ICMR-NIV-INSACOG-612837973/2021	betacoronavirus	EPI_ISL_8801311	?	23-12-2021	Asia	India	Punjab	Patiala	Asia	India	Punjab	genome	29735	Human	26	Male	?	AY.127	GK	VRDL,GMC,PTA	NIV Influenza	Dr.Rupinder Bakshi	https://www.gisaid.org/	?	?	########	?
hCoV-19/India/MH-KasturbaMCGM-ICMR-INSACOG-WG2402/2021	betacoronavirus	EPI_ISL_9512024	?	23-12-2021	Asia	India	Maharashtra	Mumbai	Asia	India	Maharashtra	genome	29798	Human	62	Male	?	AY.112.2	GK	Kasturba Hospital Molecular Lab - INSACOG	Kasturba hospital WGS	Jayanthi Shastri, Vidushi Chitalia	https://www.gisaid.org/	?	?	########	?
hCoV-19/India/MH-KasturbaMCGM-ICMR-INSACOG-WG2311/2021	betacoronavirus	EPI_ISL_8713025	?	24-12-2021	Asia	India	Maharashtra	Mumbai	Asia	India	Maharashtra	genome	29808	Human	65	Male	?	BA.1	GRA	Kasturba Hospital Molecular Lab - INSACOG	Kasturba hospital WGS	Jayanthi Shastri, Vidushi Chitalia	https://www.gisaid.org/	?	?	########	?
hCoV-19/India/PB-ICMR-NIV-INSACOG-614644958/2021	betacoronavirus	EPI_ISL_8801350	?	24-12-2021	Asia	India	Punjab	Jalandhar	Asia	India	Punjab	genome	29735	Human	32	Male	?	BA.1.1	GRA	VRDL,GMC,PTA	NIV Influenza	Dr.Rupinder Bakshi	https://www.gisaid.org/	?	?	########	?
hCoV-19/India/PB-ICMR-NIV-INSACOG-614632882/2021	betacoronavirus	EPI_ISL_8801361	?	24-12-2021	Asia	India	Punjab	Jalandhar	Asia	India	Punjab	genome	29735	Human	34	Male	?	BA.1.1	GRA	VRDL,GMC,PTA	NIV Influenza	Dr.Rupinder Bakshi	https://www.gisaid.org/	?	?	########	?
hCoV-19/India/MH-KasturbaMCGM-ICMR-INSACOG-WG2005/2021	betacoronavirus	EPI_ISL_8712918	?	24-12-2021	Asia	India	Maharashtra	Mumbai	Asia	India	Maharashtra	genome	29657	Human	25	Female	?	AY.112.2	GK	Kasturba Hospital Molecular Lab - INSACOG	Kasturba hospital WGS	Jayanthi Shastri, Vidushi Chitalia	https://www.gisaid.org/	?	?	########	?
hCoV-19/India/MH-KasturbaMCGM-ICMR-INSACOG-WG2322/2021	betacoronavirus	EPI_ISL_8713028	?	24-12-2021	Asia	India	Maharashtra	Mumbai	Asia	India	Maharashtra	genome	29808	Human	28	Female	?	AY.112.2	GK	Kasturba Hospital Molecular Lab - INSACOG	Kasturba hospital WGS	Jayanthi Shastri, Vidushi Chitalia	https://www.gisaid.org/	?	?	########	?
hCoV-19/India/MH-KasturbaMCGM-ICMR-INSACOG-WG2324/2021	betacoronavirus	EPI_ISL_8713029	?	24-12-2021	Asia	India	Maharashtra	Mumbai	Asia	India	Maharashtra	genome	29808	Human	24	Female	?	AY.112.2	GK	Kasturba Hospital Molecular Lab - INSACOG	Kasturba hospital WGS	Jayanthi Shastri, Vidushi Chitalia	https://www.gisaid.org/	?	?	########	?
hCoV-19/India/PB-ICMR-NIV-INSACOG-613882599/2021	betacoronavirus	EPI_ISL_8801302	?	24-12-2021	Asia	India	Punjab	S A S Nagar	Asia	India	Punjab	genome	29735	Human	26	Female	?	AY.46.6	GK	VRDL,GMC,PTA	NIV Influenza	Dr.Rupinder Bakshi	https://www.gisaid.org/	?	?	########	?
hCoV-19/India/MH-KasturbaMCGM-ICMR-INSACOG-WG2358/2021	betacoronavirus	EPI_ISL_9512130	?	25-12-2021	Asia	India	Maharashtra	Mumbai	Asia	India	Maharashtra	genome	29776	Human	25	Female	?	BA.1	GRA	Kasturba Hospital Molecular Lab - INSACOG	Kasturba hospital WGS	Jayanthi Shastri, Vidushi Chitalia	https://www.gisaid.org/	?	?	########	?
hCoV-19/India/RJ-SMS-ICMR-INSACOG-TS-1220/2021	betacoronavirus	EPI_ISL_9905710	?	25-12-2021	Asia	India	Rajasthan	Jaipur	Asia	India	Rajasthan	genome	29809	Human	37	Female	?	BA.2	GRA	SMS MEDICAL COLLEGE,JAIPUR	NIV Influenza	Bharti Malhotra, Swati Gautam, Pratibha Sharma, Himanshu sharma,Dinesh parsoya, Farah Deeba, Neha Bhomia, Nita pal, Varsha Potdar, Pragya D Yadav, Nivedita Gupta, Sudhir Bhandari	https://www.gisaid.org/	?	?	########	?
hCoV-19/India/PB-ICMR-NIV-INSACOG-614272268/2021	betacoronavirus	EPI_ISL_8801327	?	25-12-2021	Asia	India	Punjab	Patiala	Asia	India	Punjab	genome	29735	Human	58	Male	?	AY.127	GK	VRDL,GMC,PTA	NIV Influenza	Dr.Rupinder Bakshi	https://www.gisaid.org/	?	?	########	?
hCoV-19/India/RJ-SMS-ICMR-INSACOG-TS-1230/2021	betacoronavirus	EPI_ISL_9905714	?	25-12-2021	Asia	India	Rajasthan	Pratapgarh	Asia	India	Rajasthan	genome	29809	Human	21	Female	?	AY.112.2	GK	SMS MEDICAL COLLEGE,JAIPUR	NIV Influenza	Bharti Malhotra, Swati Gautam, Pratibha Sharma, Himanshu sharma,Dinesh parsoya, Farah Deeba, Neha Bhomia, Nita pal, Varsha Potdar, Pragya D Yadav, Nivedita Gupta, Sudhir Bhandari	https://www.gisaid.org/	?	?	########	?
hCoV-19/India/PB-ICMR-NIV-INSACOG-615197077/2021	betacoronavirus	EPI_ISL_8801368	?	26-12-2021	Asia	India	Punjab	Ludhiana	Asia	India	Punjab	genome	29735	Human	27	Female	?	BA.2.10	GRA	VRDL,GMC,PTA	NIV Influenza	Dr.Rupinder Bakshi	https://www.gisaid.org/	?	?	########	?
hCoV-19/India/PB-ICMR-NIV-INSACOG-615306699/2021	betacoronavirus	EPI_ISL_8801380	?	26-12-2021	Asia	India	Punjab	Patiala	Asia	India	Punjab	genome	29735	Human	33	Male	?	BA.2	GRA	VRDL,GMC,PTA	NIV Influenza	Dr.Rupinder Bakshi	https://www.gisaid.org/	?	?	########	?
hCoV-19/India/RJ-SMS-ICMR-INSACOG-TS-1316/2021	betacoronavirus	EPI_ISL_9905750	?	26-12-2021	Asia	India	Rajasthan	Jaipur	Asia	India	Rajasthan	genome	29809	Human	50	Male	?	BA.1.18	GRA	SMS MEDICAL COLLEGE,JAIPUR	NIV Influenza	Bharti Malhotra, Swati Gautam, Pratibha Sharma, Himanshu sharma,Dinesh parsoya, Farah Deeba, Neha Bhomia, Nita pal, Varsha Potdar, Pragya D Yadav, Nivedita Gupta, Sudhir Bhandari	https://www.gisaid.org/	?	?	########	?
hCoV-19/India/RJ-SMS-ICMR-INSACOG-TS-1331/2021	betacoronavirus	EPI_ISL_9905757	?	26-12-2021	Asia	India	Rajasthan	Jaipur	Asia	India	Rajasthan	genome	29809	Human	49	Male	?	BA.2.10	GRA	SMS MEDICAL COLLEGE,JAIPUR	NIV Influenza	Bharti Malhotra, Swati Gautam, Pratibha Sharma, Himanshu sharma,Dinesh parsoya, Farah Deeba, Neha Bhomia, Nita pal, Varsha Potdar, Pragya D Yadav, Nivedita Gupta, Sudhir Bhandari	https://www.gisaid.org/	?	?	########	?
hCoV-19/India/PB-ICMR-NIV-INSACOG-616538601/2021	betacoronavirus	EPI_ISL_8801356	?	27-12-2021	Asia	India	Punjab	Ludhiana	Asia	India	Punjab	genome	29735	Human	38	Male	?	BA.1	GRA	VRDL,GMC,PTA	NIV Influenza	Dr.Rupinder Bakshi	https://www.gisaid.org/	?	?	########	?
hCoV-19/India/PB-ICMR-NIV-INSACOG-616268985/2021	betacoronavirus	EPI_ISL_8801365	?	27-12-2021	Asia	India	Punjab	Patiala	Asia	India	Punjab	genome	29731	Human	34	Female	?	BA.2	GRA	VRDL,GMC,PTA	NIV Influenza	Dr.Rupinder Bakshi	https://www.gisaid.org/	?	?	########	?
hCoV-19/India/PB-ICMR-NIV-INSACOG-616360373/2021	betacoronavirus	EPI_ISL_8801367	?	27-12-2021	Asia	India	Punjab	Patiala	Asia	India	Punjab	genome	29734	Human	26	Male	?	BA.2	GRA	VRDL,GMC,PTA	NIV Influenza	Dr.Rupinder Bakshi	https://www.gisaid.org/	?	?	########	?
hCoV-19/India/PB-ICMR-NIV-INSACOG-616575370/2021	betacoronavirus	EPI_ISL_8801369	?	27-12-2021	Asia	India	Punjab	Patiala	Asia	India	Punjab	genome	29734	Human	35	Male	?	BA.2.23	GRA	VRDL,GMC,PTA	NIV Influenza	Dr.Rupinder Bakshi	https://www.gisaid.org/	?	?	########	?
hCoV-19/India/PB-ICMR-NIV-INSACOG-616362231/2021	betacoronavirus	EPI_ISL_8801372	?	27-12-2021	Asia	India	Punjab	Patiala	Asia	India	Punjab	genome	29731	Human	17	Female	?	BA.2	GRA	VRDL,GMC,PTA	NIV Influenza	Dr.Rupinder Bakshi	https://www.gisaid.org/	?	?	########	?
hCoV-19/India/PB-ICMR-NIV-INSACOG-616282390/2021	betacoronavirus	EPI_ISL_8801378	?	27-12-2021	Asia	India	Punjab	Mansa	Asia	India	Punjab	genome	29735	Human	29	Female	?	BA.2	GRA	VRDL,GMC,PTA	NIV Influenza	Dr.Rupinder Bakshi	https://www.gisaid.org/	?	?	########	?
hCoV-19/India/RJ-SMS-ICMR-INSACOG-TS-1347/2021	betacoronavirus	EPI_ISL_9905766	?	27-12-2021	Asia	India	Rajasthan	Jaipur	Asia	India	Rajasthan	genome	29809	Human	28	Male	?	BA.2	GRA	SMS MEDICAL COLLEGE,JAIPUR	NIV Influenza	Bharti Malhotra, Swati Gautam, Pratibha Sharma, Himanshu sharma,Dinesh parsoya, Farah Deeba, Neha Bhomia, Nita pal, Varsha Potdar, Pragya D Yadav, Nivedita Gupta, Sudhir Bhandari	https://www.gisaid.org/	?	?	########	?
hCoV-19/India/RJ-SMS-ICMR-INSACOG-TS-1352/2021	betacoronavirus	EPI_ISL_9905768	?	27-12-2021	Asia	India	Rajasthan	Jaipur	Asia	India	Rajasthan	genome	29809	Human	70	Male	?	BA.2	GRA	SMS MEDICAL COLLEGE,JAIPUR	NIV Influenza	Bharti Malhotra, Swati Gautam, Pratibha Sharma, Himanshu sharma,Dinesh parsoya, Farah Deeba, Neha Bhomia, Nita pal, Varsha Potdar, Pragya D Yadav, Nivedita Gupta, Sudhir Bhandari	https://www.gisaid.org/	?	?	########	?
hCoV-19/India/RJ-SMS-ICMR-INSACOG-TS-1353/2021	betacoronavirus	EPI_ISL_9905769	?	27-12-2021	Asia	India	Rajasthan	Jaipur	Asia	India	Rajasthan	genome	29809	Human	35	Male	?	BA.2	GRA	SMS MEDICAL COLLEGE,JAIPUR	NIV Influenza	Bharti Malhotra, Swati Gautam, Pratibha Sharma, Himanshu sharma,Dinesh parsoya, Farah Deeba, Neha Bhomia, Nita pal, Varsha Potdar, Pragya D Yadav, Nivedita Gupta, Sudhir Bhandari	https://www.gisaid.org/	?	?	########	?
hCoV-19/India/PB-ICMR-NIV-INSACOG-617668905/2021	betacoronavirus	EPI_ISL_8801354	?	28-12-2021	Asia	India	Punjab	Ludhiana	Asia	India	Punjab	genome	29735	Human	48	Male	?	BA.1.1	GRA	VRDL,GMC,PTA	NIV Influenza	Dr.Rupinder Bakshi	https://www.gisaid.org/	?	?	########	?
hCoV-19/India/PB-ICMR-NIV-INSACOG-617650986/2021	betacoronavirus	EPI_ISL_8801358	?	28-12-2021	Asia	India	Punjab	Sbs	Asia	India	Punjab	genome	29735	Human	18	Female	?	BA.1.1	GRA	VRDL,GMC,PTA	NIV Influenza	Dr.Rupinder Bakshi	https://www.gisaid.org/	?	?	########	?
hCoV-19/India/PB-ICMR-NIV-INSACOG-617671146/2021	betacoronavirus	EPI_ISL_8801371	?	28-12-2021	Asia	India	Punjab	Ludhiana	Asia	India	Punjab	genome	29731	Human	41	Female	?	BA.2	GRA	VRDL,GMC,PTA	NIV Influenza	Dr.Rupinder Bakshi	https://www.gisaid.org/	?	?	########	?
hCoV-19/India/RJ-SMS-ICMR-INSACOG-TS-1366/2021	betacoronavirus	EPI_ISL_9905776	?	28-12-2021	Asia	India	Rajasthan	Jaipur	Asia	India	Rajasthan	genome	29809	Human	63	Male	?	BA.1	GRA	SMS MEDICAL COLLEGE,JAIPUR	NIV Influenza	Bharti Malhotra, Swati Gautam, Pratibha Sharma, Himanshu sharma,Dinesh parsoya, Farah Deeba, Neha Bhomia, Nita pal, Varsha Potdar, Pragya D Yadav, Nivedita Gupta, Sudhir Bhandari	https://www.gisaid.org/	?	?	########	?
hCoV-19/India/RJ-SMS-ICMR-INSACOG-TS-1367/2021	betacoronavirus	EPI_ISL_9905777	?	28-12-2021	Asia	India	Rajasthan	Jaipur	Asia	India	Rajasthan	genome	29809	Human	28	Male	?	BA.2	GRA	SMS MEDICAL COLLEGE,JAIPUR	NIV Influenza	Bharti Malhotra, Swati Gautam, Pratibha Sharma, Himanshu sharma,Dinesh parsoya, Farah Deeba, Neha Bhomia, Nita pal, Varsha Potdar, Pragya D Yadav, Nivedita Gupta, Sudhir Bhandari	https://www.gisaid.org/	?	?	########	?
hCoV-19/India/RJ-SMS-ICMR-INSACOG-TS-1369/2021	betacoronavirus	EPI_ISL_9905778	?	28-12-2021	Asia	India	Rajasthan	Jaipur	Asia	India	Rajasthan	genome	29809	Human	29	Male	?	BA.2	GRA	SMS MEDICAL COLLEGE,JAIPUR	NIV Influenza	Bharti Malhotra, Swati Gautam, Pratibha Sharma, Himanshu sharma,Dinesh parsoya, Farah Deeba, Neha Bhomia, Nita pal, Varsha Potdar, Pragya D Yadav, Nivedita Gupta, Sudhir Bhandari	https://www.gisaid.org/	?	?	########	?
hCoV-19/India/RJ-SMS-ICMR-INSACOG-TS-1383/2021	betacoronavirus	EPI_ISL_9905785	?	28-12-2021	Asia	India	Rajasthan	Jaipur	Asia	India	Rajasthan	genome	29809	Human	24	Male	?	BA.2	GRA	SMS MEDICAL COLLEGE,JAIPUR	NIV Influenza	Bharti Malhotra, Swati Gautam, Pratibha Sharma, Himanshu sharma,Dinesh parsoya, Farah Deeba, Neha Bhomia, Nita pal, Varsha Potdar, Pragya D Yadav, Nivedita Gupta, Sudhir Bhandari	https://www.gisaid.org/	?	?	########	?
hCoV-19/India/RJ-SMS-ICMR-INSACOG-TS-1384/2021	betacoronavirus	EPI_ISL_9905786	?	28-12-2021	Asia	India	Rajasthan	Jaipur	Asia	India	Rajasthan	genome	29809	Human	21	Male	?	BA.2	GRA	SMS MEDICAL COLLEGE,JAIPUR	NIV Influenza	Bharti Malhotra, Swati Gautam, Pratibha Sharma, Himanshu sharma,Dinesh parsoya, Farah Deeba, Neha Bhomia, Nita pal, Varsha Potdar, Pragya D Yadav, Nivedita Gupta, Sudhir Bhandari	https://www.gisaid.org/	?	?	########	?
hCoV-19/India/RJ-SMS-ICMR-INSACOG-TS-1385/2021	betacoronavirus	EPI_ISL_9905787	?	28-12-2021	Asia	India	Rajasthan	Jaipur	Asia	India	Rajasthan	genome	29753	Human	25	Male	?	BA.2	GRA	SMS MEDICAL COLLEGE,JAIPUR	NIV Influenza	Bharti Malhotra, Swati Gautam, Pratibha Sharma, Himanshu sharma,Dinesh parsoya, Farah Deeba, Neha Bhomia, Nita pal, Varsha Potdar, Pragya D Yadav, Nivedita Gupta, Sudhir Bhandari	https://www.gisaid.org/	?	?	########	?
hCoV-19/India/RJ-SMS-ICMR-INSACOG-TS-1388/2021	betacoronavirus	EPI_ISL_9905789	?	28-12-2021	Asia	India	Rajasthan	Jaipur	Asia	India	Rajasthan	genome	29809	Human	20	Male	?	BA.2	GRA	SMS MEDICAL COLLEGE,JAIPUR	NIV Influenza	Bharti Malhotra, Swati Gautam, Pratibha Sharma, Himanshu sharma,Dinesh parsoya, Farah Deeba, Neha Bhomia, Nita pal, Varsha Potdar, Pragya D Yadav, Nivedita Gupta, Sudhir Bhandari	https://www.gisaid.org/	?	?	########	?
hCoV-19/India/RJ-SMS-ICMR-INSACOG-TS-1392/2021	betacoronavirus	EPI_ISL_9905792	?	28-12-2021	Asia	India	Rajasthan	Jaipur	Asia	India	Rajasthan	genome	29809	Human	37	Male	?	BA.2	GRA	SMS MEDICAL COLLEGE,JAIPUR	NIV Influenza	Bharti Malhotra, Swati Gautam, Pratibha Sharma, Himanshu sharma,Dinesh parsoya, Farah Deeba, Neha Bhomia, Nita pal, Varsha Potdar, Pragya D Yadav, Nivedita Gupta, Sudhir Bhandari	https://www.gisaid.org/	?	?	########	?
hCoV-19/India/PB-ICMR-NIV-INSACOG-617688265/2021	betacoronavirus	EPI_ISL_8801329	?	28-12-2021	Asia	India	Punjab	Jalandhar	Asia	India	Punjab	genome	29735	Human	33	Female	?	AY.4	GK	VRDL,GMC,PTA	NIV Influenza	Dr.Rupinder Bakshi	https://www.gisaid.org/	?	?	########	?
hCoV-19/India/PB-ICMR-NIV-INSACOG-617686342/2021	betacoronavirus	EPI_ISL_8801330	?	28-12-2021	Asia	India	Punjab	Jalandhar	Asia	India	Punjab	genome	29735	Human	66	Female	?	AY.4	GK	VRDL,GMC,PTA	NIV Influenza	Dr.Rupinder Bakshi	https://www.gisaid.org/	?	?	########	?
hCoV-19/India/PB-ICMR-NIV-INSACOG-617684764/2021	betacoronavirus	EPI_ISL_8801331	?	28-12-2021	Asia	India	Punjab	Jalandhar	Asia	India	Punjab	genome	29735	Human	59	Female	?	AY.4	GK	VRDL,GMC,PTA	NIV Influenza	Dr.Rupinder Bakshi	https://www.gisaid.org/	?	?	########	?
hCoV-19/India/PB-ICMR-NIV-INSACOG-617644538/2021	betacoronavirus	EPI_ISL_8801332	?	28-12-2021	Asia	India	Punjab	Patiala	Asia	India	Punjab	genome	29735	Human	53	Female	?	AY.127	GK	VRDL,GMC,PTA	NIV Influenza	Dr.Rupinder Bakshi	https://www.gisaid.org/	?	?	########	?
hCoV-19/India/PB-ICMR-NIV-INSACOG-617286344/2021	betacoronavirus	EPI_ISL_8801336	?	28-12-2021	Asia	India	Punjab	Patiala	Asia	India	Punjab	genome	29735	Human	57	Female	?	AY.127	GK	VRDL,GMC,PTA	NIV Influenza	Dr.Rupinder Bakshi	https://www.gisaid.org/	?	?	########	?
hCoV-19/India/MH-KasturbaMCGM-ICMR-INSACOG-WG2387/2021	betacoronavirus	EPI_ISL_9512028	?	28-12-2021	Asia	India	Maharashtra	Mumbai	Asia	India	Maharashtra	genome	29797	Human	50	Male	?	AY.112.2	GK	Kasturba Hospital Molecular Lab - INSACOG	Kasturba hospital WGS	Jayanthi Shastri, Vidushi Chitalia	https://www.gisaid.org/	?	?	########	?
hCoV-19/India/RJ-SMS-ICMR-INSACOG-TS-1503/2021	betacoronavirus	EPI_ISL_9905824	?	29-12-2021	Asia	India	Rajasthan	Jaipur	Asia	India	Rajasthan	genome	29809	Human	61	Male	?	BA.1.18	GRA	SMS MEDICAL COLLEGE,JAIPUR	NIV Influenza	Bharti Malhotra, Swati Gautam, Pratibha Sharma, Himanshu sharma,Dinesh parsoya, Farah Deeba, Neha Bhomia, Nita pal, Varsha Potdar, Pragya D Yadav, Nivedita Gupta, Sudhir Bhandari	https://www.gisaid.org/	?	?	########	?
hCoV-19/India/RJ-SMS-ICMR-INSACOG-TS-1540/2021	betacoronavirus	EPI_ISL_9905831	?	29-12-2021	Asia	India	Rajasthan	Jaipur	Asia	India	Rajasthan	genome	29809	Human	29	Female	?	BA.1.1	GRA	SMS MEDICAL COLLEGE,JAIPUR	NIV Influenza	Bharti Malhotra, Swati Gautam, Pratibha Sharma, Himanshu sharma,Dinesh parsoya, Farah Deeba, Neha Bhomia, Nita pal, Varsha Potdar, Pragya D Yadav, Nivedita Gupta, Sudhir Bhandari	https://www.gisaid.org/	?	?	########	?
hCoV-19/India/PB-ICMR-NIV-INSACOG-618838457/2021	betacoronavirus	EPI_ISL_8801334	?	29-12-2021	Asia	India	Punjab	Bathinda	Asia	India	Punjab	genome	29735	Human	45	Male	?	AY.44	GK	VRDL,GMC,PTA	NIV Influenza	Dr.Rupinder Bakshi	https://www.gisaid.org/	?	?	########	?
hCoV-19/India/UP-NBRI-7-1-22-15-CSW-1101/2021	betacoronavirus	EPI_ISL_9244391	?	29-12-2021	Asia	India	Uttar Pradesh	Moradabad	Asia	India	Uttar Pradesh	genome	29769	Human	46	Female	?	AY.127	GK	King George's Medical University	CSIR-National Botanical Research Institute	Priti Prasad, Shantanu Prakash, Babita, Tripti Rungta, Suruchi Shukla, Sumit K Bag, Amita Jain, Samir V Sawant	https://www.gisaid.org/	?	?	########	?
hCoV-19/India/RJ-SMS-ICMR-INSACOG-TS-1630/2021	betacoronavirus	EPI_ISL_9905857	?	30-12-2021	Asia	India	Rajasthan	Jaipur	Asia	India	Rajasthan	genome	29809	Human	27	Male	?	BA.2	GRA	SMS MEDICAL COLLEGE,JAIPUR	NIV Influenza	Bharti Malhotra, Swati Gautam, Pratibha Sharma, Himanshu sharma,Dinesh parsoya, Farah Deeba, Neha Bhomia, Nita pal, Varsha Potdar, Pragya D Yadav, Nivedita Gupta, Sudhir Bhandari	https://www.gisaid.org/	?	?	########	?
hCoV-19/India/RJ-SMS-ICMR-INSACOG-TS-1678/2021	betacoronavirus	EPI_ISL_9905865	?	30-12-2021	Asia	India	Rajasthan	Jaipur	Asia	India	Rajasthan	genome	29809	Human	23	Male	?	BA.2	GRA	SMS MEDICAL COLLEGE,JAIPUR	NIV Influenza	Bharti Malhotra, Swati Gautam, Pratibha Sharma, Himanshu sharma,Dinesh parsoya, Farah Deeba, Neha Bhomia, Nita pal, Varsha Potdar, Pragya D Yadav, Nivedita Gupta, Sudhir Bhandari	https://www.gisaid.org/	?	?	########	?
hCoV-19/India/RJ-SMS-ICMR-INSACOG-TS-1715/2021	betacoronavirus	EPI_ISL_9905881	?	30-12-2021	Asia	India	Rajasthan	Kota	Asia	India	Rajasthan	genome	29809	Human	63	Female	?	BA.2.10	GRA	SMS MEDICAL COLLEGE,JAIPUR	NIV Influenza	Bharti Malhotra, Swati Gautam, Pratibha Sharma, Himanshu sharma,Dinesh parsoya, Farah Deeba, Neha Bhomia, Nita pal, Varsha Potdar, Pragya D Yadav, Nivedita Gupta, Sudhir Bhandari	https://www.gisaid.org/	?	?	########	?
hCoV-19/India/RJ-SMS-ICMR-INSACOG-TS-1716/2021	betacoronavirus	EPI_ISL_9905882	?	30-12-2021	Asia	India	Rajasthan	Kota	Asia	India	Rajasthan	genome	29809	Human	68	Male	?	BA.2.10	GRA	SMS MEDICAL COLLEGE,JAIPUR	NIV Influenza	Bharti Malhotra, Swati Gautam, Pratibha Sharma, Himanshu sharma,Dinesh parsoya, Farah Deeba, Neha Bhomia, Nita pal, Varsha Potdar, Pragya D Yadav, Nivedita Gupta, Sudhir Bhandari	https://www.gisaid.org/	?	?	########	?
hCoV-19/India/RJ-SMS-ICMR-INSACOG-TS-1734/2021	betacoronavirus	EPI_ISL_9905894	?	30-12-2021	Asia	India	Rajasthan	Jaipur	Asia	India	Rajasthan	genome	29809	Human	28	Female	?	BA.1.15	GRA	SMS MEDICAL COLLEGE,JAIPUR	NIV Influenza	Bharti Malhotra, Swati Gautam, Pratibha Sharma, Himanshu sharma,Dinesh parsoya, Farah Deeba, Neha Bhomia, Nita pal, Varsha Potdar, Pragya D Yadav, Nivedita Gupta, Sudhir Bhandari	https://www.gisaid.org/	?	?	########	?
hCoV-19/India/RJ-SMS-ICMR-INSACOG-TS-1741/2021	betacoronavirus	EPI_ISL_9905899	?	30-12-2021	Asia	India	Rajasthan	Jaipur	Asia	India	Rajasthan	genome	29809	Human	55	Female	?	BA.1	GRA	SMS MEDICAL COLLEGE,JAIPUR	NIV Influenza	Bharti Malhotra, Swati Gautam, Pratibha Sharma, Himanshu sharma,Dinesh parsoya, Farah Deeba, Neha Bhomia, Nita pal, Varsha Potdar, Pragya D Yadav, Nivedita Gupta, Sudhir Bhandari	https://www.gisaid.org/	?	?	########	?
hCoV-19/India/RJ-SMS-ICMR-INSACOG-TS-1754/2021	betacoronavirus	EPI_ISL_9905908	?	30-12-2021	Asia	India	Rajasthan	Alwar	Asia	India	Rajasthan	genome	29809	Human	45	Female	?	BA.2.37	GRA	SMS MEDICAL COLLEGE,JAIPUR	NIV Influenza	Bharti Malhotra, Swati Gautam, Pratibha Sharma, Himanshu sharma,Dinesh parsoya, Farah Deeba, Neha Bhomia, Nita pal, Varsha Potdar, Pragya D Yadav, Nivedita Gupta, Sudhir Bhandari	https://www.gisaid.org/	?	?	########	?
hCoV-19/India/MH-KasturbaMCGM-ICMR-INSACOG-WG2512/2021	betacoronavirus	EPI_ISL_9512030	?	30-12-2021	Asia	India	Maharashtra	Mumbai	Asia	India	Maharashtra	genome	29793	Human	35	Male	?	AY.112.2	GK	Kasturba Hospital Molecular Lab - INSACOG	Kasturba hospital WGS	Jayanthi Shastri, Vidushi Chitalia	https://www.gisaid.org/	?	?	########	?
hCoV-19/India/PB-ICMR-NIV-INSACOG-620818272/2021	betacoronavirus	EPI_ISL_8801370	?	31-12-2021	Asia	India	Punjab	Patiala	Asia	India	Punjab	genome	29732	Human	24	Female	?	BA.2	GRA	VRDL,GMC,PTA	NIV Influenza	Dr.Rupinder Bakshi	https://www.gisaid.org/	?	?	########	?
hCoV-19/India/PB-ICMR-NIV-INSACOG-620889821/2021	betacoronavirus	EPI_ISL_8801374	?	31-12-2021	Asia	India	Punjab	Patiala	Asia	India	Punjab	genome	29732	Human	42	Female	?	BA.2	GRA	VRDL,GMC,PTA	NIV Influenza	Dr.Rupinder Bakshi	https://www.gisaid.org/	?	?	########	?
hCoV-19/India/PB-ICMR-NIV-INSACOG-620890500/2021	betacoronavirus	EPI_ISL_8801375	?	31-12-2021	Asia	India	Punjab	Patiala	Asia	India	Punjab	genome	29733	Human	7	Female	?	BA.2	GRA	VRDL,GMC,PTA	NIV Influenza	Dr.Rupinder Bakshi	https://www.gisaid.org/	?	?	########	?
hCoV-19/India/PB-ICMR-NIV-INSACOG-620405778/2021	betacoronavirus	EPI_ISL_8801377	?	31-12-2021	Asia	India	Punjab	Patiala	Asia	India	Punjab	genome	29735	Human	54	Male	?	BA.2	GRA	VRDL,GMC,PTA	NIV Influenza	Dr.Rupinder Bakshi	https://www.gisaid.org/	?	?	########	?
hCoV-19/India/WB-IICB-S747-2/2022	betacoronavirus	EPI_ISL_9781691	?	2022-01-01	Asia	India	West Bengal		Asia	India	West Bengal	genome	29845	Human	90	Female	?	BA.2.10	GRA	School of Tropical Medicine, Kolkata	CSIR-Indian Institute of Chemical Biology	Siddik Sarkar, Saikat Chakrabarti, Partha Chakrabarti, Poulomi Sarkar, Sarthak Banerjee, Arun Bandyopadhyay, INSACOG	https://www.gisaid.org/	?	?	########	?
hCoV-19/India/MH-KasturbaMCGM-ICMR-INSACOG-WG3313/2022	betacoronavirus	EPI_ISL_10639049	?	2022-02-01	Asia	India	Maharashtra	Mumbai	Asia	India	Maharashtra	genome	29809	Human	32	Male	?	BA.2	GRA	Kasturba Hospital Molecular Lab - INSACOG	NIV Influenza	Jayanthi Shastri, Vidushi Chitalia	https://www.gisaid.org/	?	?	########	?
hCoV-19/India/MH-MCGM-ICMR-INSACOG-WG2847/2022	betacoronavirus	EPI_ISL_11323576	?	2022-03-01	Asia	India	Maharashtra	Mumbai	Asia	India	Maharashtra	genome	29822	Human	53	Male	?	BA.1	GRA	Kasturba Hospital Molecular Lab	Kasturba hospital WGS	Jayanthi Shastri, Vidushi Chitalia	https://www.gisaid.org/	?	?	########	?
hCoV-19/India/TN-SPHL-ICMR-INSACOG-0859/2022	betacoronavirus	EPI_ISL_12223868	?	2022-04-01	Asia	India	Tamil Nadu	Chennai	Asia	India	Tamil Nadu	genome	29816	Human	74	Male	?	BA.1.1	GRA	State Public Health Laboratory - INSACOG	NIV Influenza	Selvavinayagam Sivaprakasam, Darez Ahamed, Sampath Palani, Raju Sivadoss, Avudaiselvi Rathinasamy, Gurunathan Subramanian, Rajesh Kumar Manivannan, Devi Monika Ayyagari Venkata, Hemashree Kannan, Kalpana Raghu	https://www.gisaid.org/	?	?	########	?
hCoV-19/India/TN-SPHL-ICMR-INSACOG-0899/2022	betacoronavirus	EPI_ISL_12223895	?	2022-05-01	Asia	India	Tamil Nadu	Thiruvarur	Asia	India	Tamil Nadu	genome	29817	Human	63	Female	?	AY.127	GK	State Public Health Laboratory - INSACOG	NIV Influenza	Selvavinayagam Sivaprakasam, Darez Ahamed, Sampath Palani, Raju Sivadoss, Avudaiselvi Rathinasamy, Gurunathan Subramanian, Rajesh Kumar Manivannan, Devi Monika Ayyagari Venkata, Hemashree Kannan, Kalpana Raghu	https://www.gisaid.org/	?	?	########	?
hCoV-19/India/MH-KasturbaMCGM-ICMR-INSACOG-WG4284/2022	betacoronavirus	EPI_ISL_13537425	?	2022-05-01	Asia	India	Maharashtra	Mumbai	Asia	India	Maharashtra	genome	29812	Human	33	Female	?	BA.2.74	GRA	Kasturba Hospital Molecular Lab	NIV Influenza	Jayanthi Shastri, Vidushi Chitalia	https://www.gisaid.org/	?	?	########	?
hCoV-19/India/PB-ICMR-NIV-INSACOG-626201454/2022	betacoronavirus	EPI_ISL_8801366	?	2022-05-01	Asia	India	Punjab	Patiala	Asia	India	Punjab	genome	29732	Human	54	Male	?	BA.2	GRA	VRDL,GMC,PTA	NIV Influenza	Dr.Rupinder Bakshi	https://www.gisaid.org/	?	?	########	?
hCoV-19/India/TN-SPHL-ICMR-INSACOG-0879/2022	betacoronavirus	EPI_ISL_12223882	?	2022-08-01	Asia	India	Tamil Nadu	Chennai	Asia	India	Tamil Nadu	genome	29815	Human	81	Male	?	BA.1.1	GRA	State Public Health Laboratory - INSACOG	NIV Influenza	Selvavinayagam Sivaprakasam, Darez Ahamed, Sampath Palani, Raju Sivadoss, Avudaiselvi Rathinasamy, Gurunathan Subramanian, Rajesh Kumar Manivannan, Devi Monika Ayyagari Venkata, Hemashree Kannan, Kalpana Raghu	https://www.gisaid.org/	?	?	########	?
hCoV-19/India/TN-SPHL-ICMR-INSACOG-0890/2022	betacoronavirus	EPI_ISL_12223906	?	2022-08-01	Asia	India	Tamil Nadu	Chennai	Asia	India	Tamil Nadu	genome	29817	Human	86	Female	?	BA.1.1	GRA	State Public Health Laboratory - INSACOG	NIV Influenza	Selvavinayagam Sivaprakasam, Darez Ahamed, Sampath Palani, Raju Sivadoss, Avudaiselvi Rathinasamy, Gurunathan Subramanian, Rajesh Kumar Manivannan, Devi Monika Ayyagari Venkata, Hemashree Kannan, Kalpana Raghu	https://www.gisaid.org/	?	?	########	?
hCoV-19/India/MH-CSIR-NEERI-barcode171/2022	betacoronavirus	EPI_ISL_9352367	?	2022-08-01	Asia	India	Maharashtra	Nagpur	Asia	India	Maharashtra	genome	29863	Human	45	Female	?	BA.1.18	GRA	CSIR-NEERI, Nagpur Covid-19 Testing Lab	CSIR-NEERI, Nagpur Covid-19 Testing Lab	Krishna Khairnar et al.	https://www.gisaid.org/	?	?	########	?
hCoV-19/India/MH-CSIR-NEERI-barcode178/2022	betacoronavirus	EPI_ISL_9352374	?	2022-08-01	Asia	India	Maharashtra	Nagpur	Asia	India	Maharashtra	genome	29863	Human	34	Female	?	BA.1.1	GRA	CSIR-NEERI, Nagpur Covid-19 Testing Lab	CSIR-NEERI, Nagpur Covid-19 Testing Lab	Krishna Khairnar et al.	https://www.gisaid.org/	?	?	########	?
hCoV-19/India/MH-CSIR-NEERI-barcode182/2022	betacoronavirus	EPI_ISL_9352378	?	2022-08-01	Asia	India	Maharashtra	Nagpur	Asia	India	Maharashtra	genome	29860	Human	42	Male	?	BA.2	GRA	CSIR-NEERI, Nagpur Covid-19 Testing Lab	CSIR-NEERI, Nagpur Covid-19 Testing Lab	Krishna Khairnar et al.	https://www.gisaid.org/	?	?	########	?
hCoV-19/India/MH-CSIR-NEERI-barcode183/2022	betacoronavirus	EPI_ISL_9352379	?	2022-08-01	Asia	India	Maharashtra	Nagpur	Asia	India	Maharashtra	genome	29863	Human	24	Male	?	BA.1.1	GRA	CSIR-NEERI, Nagpur Covid-19 Testing Lab	CSIR-NEERI, Nagpur Covid-19 Testing Lab	Krishna Khairnar et al.	https://www.gisaid.org/	?	?	########	?
hCoV-19/India/MH-CSIR-NEERI-barcode205/2022	betacoronavirus	EPI_ISL_9352400	?	2022-08-01	Asia	India	Maharashtra	Nagpur	Asia	India	Maharashtra	genome	29900	Human	36	Male	?	BA.1	GRA	CSIR-NEERI, Nagpur Covid-19 Testing Lab	CSIR-NEERI, Nagpur Covid-19 Testing Lab	Krishna Khairnar et al.	https://www.gisaid.org/	?	?	########	?
hCoV-19/India/MH-CSIR-NEERI-barcode216/2022	betacoronavirus	EPI_ISL_9352411	?	2022-08-01	Asia	India	Maharashtra	Nagpur	Asia	India	Maharashtra	genome	29863	Human	26	Male	?	BA.1.1	GRA	CSIR-NEERI, Nagpur Covid-19 Testing Lab	CSIR-NEERI, Nagpur Covid-19 Testing Lab	Krishna Khairnar et al.	https://www.gisaid.org/	?	?	########	?
hCoV-19/India/MH-CSIR-NEERI-barcode219/2022	betacoronavirus	EPI_ISL_9352414	?	2022-08-01	Asia	India	Maharashtra	Nagpur	Asia	India	Maharashtra	genome	29863	Human	57	Female	?	BA.1	GRA	CSIR-NEERI, Nagpur Covid-19 Testing Lab	CSIR-NEERI, Nagpur Covid-19 Testing Lab	Krishna Khairnar et al.	https://www.gisaid.org/	?	?	########	?
hCoV-19/India/TN-SPHL-ICMR-INSACOG-0852/2022	betacoronavirus	EPI_ISL_12223862	?	2022-09-01	Asia	India	Tamil Nadu	Kanchipuram	Asia	India	Tamil Nadu	genome	29778	Human	82	Male	?	BA.2.10	GRA	State Public Health Laboratory - INSACOG	NIV Influenza	Selvavinayagam Sivaprakasam, Darez Ahamed, Sampath Palani, Raju Sivadoss, Avudaiselvi Rathinasamy, Gurunathan Subramanian, Rajesh Kumar Manivannan, Devi Monika Ayyagari Venkata, Hemashree Kannan, Kalpana Raghu	https://www.gisaid.org/	?	?	########	?
hCoV-19/India/TN-SPHL-ICMR-INSACOG-0866/2022	betacoronavirus	EPI_ISL_12223874	?	2022-09-01	Asia	India	Tamil Nadu	Chennai	Asia	India	Tamil Nadu	genome	29817	Human	57	Male	?	BA.1.1	GRA	State Public Health Laboratory - INSACOG	NIV Influenza	Selvavinayagam Sivaprakasam, Darez Ahamed, Sampath Palani, Raju Sivadoss, Avudaiselvi Rathinasamy, Gurunathan Subramanian, Rajesh Kumar Manivannan, Devi Monika Ayyagari Venkata, Hemashree Kannan, Kalpana Raghu	https://www.gisaid.org/	?	?	########	?
hCoV-19/India/TN-SPHL-ICMR-INSACOG-0898/2022	betacoronavirus	EPI_ISL_12223894	?	2022-09-01	Asia	India	Tamil Nadu	Perambulur	Asia	India	Tamil Nadu	genome	29817	Human	65	Male	?	BA.1.1	GRA	State Public Health Laboratory - INSACOG	NIV Influenza	Selvavinayagam Sivaprakasam, Darez Ahamed, Sampath Palani, Raju Sivadoss, Avudaiselvi Rathinasamy, Gurunathan Subramanian, Rajesh Kumar Manivannan, Devi Monika Ayyagari Venkata, Hemashree Kannan, Kalpana Raghu	https://www.gisaid.org/	?	?	########	?
hCoV-19/India/MH-CSIR-NEERI-barcode213/2022	betacoronavirus	EPI_ISL_9352408	?	2022-09-01	Asia	India	Maharashtra	Nagpur	Asia	India	Maharashtra	genome	29852	Human	12	Male	?	BA.2.10	GRA	CSIR-NEERI, Nagpur Covid-19 Testing Lab	CSIR-NEERI, Nagpur Covid-19 Testing Lab	Krishna Khairnar et al.	https://www.gisaid.org/	?	?	########	?
hCoV-19/India/TN-SPHL-ICMR-INSACOG-0853/2022	betacoronavirus	EPI_ISL_12223863	?	2022-10-01	Asia	India	Tamil Nadu	Villupuram	Asia	India	Tamil Nadu	genome	29768	Human	84	Male	?	BA.2	GRA	State Public Health Laboratory - INSACOG	NIV Influenza	Selvavinayagam Sivaprakasam, Darez Ahamed, Sampath Palani, Raju Sivadoss, Avudaiselvi Rathinasamy, Gurunathan Subramanian, Rajesh Kumar Manivannan, Devi Monika Ayyagari Venkata, Hemashree Kannan, Kalpana Raghu	https://www.gisaid.org/	?	?	########	?
hCoV-19/India/TN-SPHL-ICMR-INSACOG-0881/2022	betacoronavirus	EPI_ISL_12223884	?	2022-10-01	Asia	India	Tamil Nadu	Erode	Asia	India	Tamil Nadu	genome	29765	Human	73	Male	?	BA.2.10	GRA	State Public Health Laboratory - INSACOG	NIV Influenza	Selvavinayagam Sivaprakasam, Darez Ahamed, Sampath Palani, Raju Sivadoss, Avudaiselvi Rathinasamy, Gurunathan Subramanian, Rajesh Kumar Manivannan, Devi Monika Ayyagari Venkata, Hemashree Kannan, Kalpana Raghu	https://www.gisaid.org/	?	?	########	?
hCoV-19/India/TN-SPHL-ICMR-INSACOG-0900/2022	betacoronavirus	EPI_ISL_12223896	?	2022-10-01	Asia	India	Tamil Nadu	Chennai	Asia	India	Tamil Nadu	genome	29817	Human	81	Male	?	BA.1.1	GRA	State Public Health Laboratory - INSACOG	NIV Influenza	Selvavinayagam Sivaprakasam, Darez Ahamed, Sampath Palani, Raju Sivadoss, Avudaiselvi Rathinasamy, Gurunathan Subramanian, Rajesh Kumar Manivannan, Devi Monika Ayyagari Venkata, Hemashree Kannan, Kalpana Raghu	https://www.gisaid.org/	?	?	########	?
hCoV-19/India/MH-CSIR-NEERI-barcode163/2022	betacoronavirus	EPI_ISL_9352359	?	2022-10-01	Asia	India	Maharashtra	Nagpur	Asia	India	Maharashtra	genome	29860	Human	51	Female	?	BA.2.10	GRA	CSIR-NEERI, Nagpur Covid-19 Testing Lab	CSIR-NEERI, Nagpur Covid-19 Testing Lab	Krishna Khairnar et al.	https://www.gisaid.org/	?	?	########	?
hCoV-19/India/MH-KasturbaMCGM-ICMR-INSACOG-WG2638/2022	betacoronavirus	EPI_ISL_9512036	?	2022-10-01	Asia	India	Maharashtra	Mumbai	Asia	India	Maharashtra	genome	29794	Human	76	Male	?	BA.2	GRA	Kasturba Hospital Molecular Lab - INSACOG	Kasturba hospital WGS	Jayanthi Shastri, Vidushi Chitalia	https://www.gisaid.org/	?	?	########	?
hCoV-19/India/MH-MCGM-ICMR-INSACOG-WG2980/2022	betacoronavirus	EPI_ISL_11323701	?	2022-11-01	Asia	India	Maharashtra	Mumbai	Asia	India	Maharashtra	genome	29816	Human	86	Female	?	BA.2	GRA	Kasturba Hospital Molecular Lab	Kasturba hospital WGS	Jayanthi Shastri, Vidushi Chitalia	https://www.gisaid.org/	?	?	########	?
hCoV-19/India/TN-SPHL-ICMR-INSACOG-0837/2022	betacoronavirus	EPI_ISL_12223852	?	2022-11-01	Asia	India	Tamil Nadu	Chennai	Asia	India	Tamil Nadu	genome	29817	Human	82	Female	?	BA.1.1	GRA	State Public Health Laboratory - INSACOG	NIV Influenza	Selvavinayagam Sivaprakasam, Darez Ahamed, Sampath Palani, Raju Sivadoss, Avudaiselvi Rathinasamy, Gurunathan Subramanian, Rajesh Kumar Manivannan, Devi Monika Ayyagari Venkata, Hemashree Kannan, Kalpana Raghu	https://www.gisaid.org/	?	?	########	?
hCoV-19/India/TN-SPHL-ICMR-INSACOG-0863/2022	betacoronavirus	EPI_ISL_12223871	?	2022-11-01	Asia	India	Tamil Nadu	Thoothukudi	Asia	India	Tamil Nadu	genome	29817	Human	87	Male	?	BA.1.1	GRA	State Public Health Laboratory - INSACOG	NIV Influenza	Selvavinayagam Sivaprakasam, Darez Ahamed, Sampath Palani, Raju Sivadoss, Avudaiselvi Rathinasamy, Gurunathan Subramanian, Rajesh Kumar Manivannan, Devi Monika Ayyagari Venkata, Hemashree Kannan, Kalpana Raghu	https://www.gisaid.org/	?	?	########	?
hCoV-19/India/TN-SPHL-ICMR-INSACOG-0877/2022	betacoronavirus	EPI_ISL_12223880	?	2022-11-01	Asia	India	Tamil Nadu	Erode	Asia	India	Tamil Nadu	genome	29817	Human	83	Male	?	AY.112	GK	State Public Health Laboratory - INSACOG	NIV Influenza	Selvavinayagam Sivaprakasam, Darez Ahamed, Sampath Palani, Raju Sivadoss, Avudaiselvi Rathinasamy, Gurunathan Subramanian, Rajesh Kumar Manivannan, Devi Monika Ayyagari Venkata, Hemashree Kannan, Kalpana Raghu	https://www.gisaid.org/	?	?	########	?
hCoV-19/India/TN-SPHL-ICMR-INSACOG-0892/2022	betacoronavirus	EPI_ISL_12223888	?	2022-11-01	Asia	India	Tamil Nadu	Chennai	Asia	India	Tamil Nadu	genome	29817	Human	65	Female	?	BA.1.1	GRA	State Public Health Laboratory - INSACOG	NIV Influenza	Selvavinayagam Sivaprakasam, Darez Ahamed, Sampath Palani, Raju Sivadoss, Avudaiselvi Rathinasamy, Gurunathan Subramanian, Rajesh Kumar Manivannan, Devi Monika Ayyagari Venkata, Hemashree Kannan, Kalpana Raghu	https://www.gisaid.org/	?	?	########	?
hCoV-19/India/TN-SPHL-ICMR-INSACOG-0894/2022	betacoronavirus	EPI_ISL_12223890	?	2022-11-01	Asia	India	Tamil Nadu	Ramanathapuram	Asia	India	Tamil Nadu	genome	29817	Human	51	Male	?	BA.1.1	GRA	State Public Health Laboratory - INSACOG	NIV Influenza	Selvavinayagam Sivaprakasam, Darez Ahamed, Sampath Palani, Raju Sivadoss, Avudaiselvi Rathinasamy, Gurunathan Subramanian, Rajesh Kumar Manivannan, Devi Monika Ayyagari Venkata, Hemashree Kannan, Kalpana Raghu	https://www.gisaid.org/	?	?	########	?
hCoV-19/India/TN-SPHL-ICMR-INSACOG-0896/2022	betacoronavirus	EPI_ISL_12223892	?	2022-11-01	Asia	India	Tamil Nadu	Chennai	Asia	India	Tamil Nadu	genome	29817	Human	50	Male	?	BA.1	GRA	State Public Health Laboratory - INSACOG	NIV Influenza	Selvavinayagam Sivaprakasam, Darez Ahamed, Sampath Palani, Raju Sivadoss, Avudaiselvi Rathinasamy, Gurunathan Subramanian, Rajesh Kumar Manivannan, Devi Monika Ayyagari Venkata, Hemashree Kannan, Kalpana Raghu	https://www.gisaid.org/	?	?	########	?
hCoV-19/India/TN-SPHL-ICMR-INSACOG-0903/2022	betacoronavirus	EPI_ISL_12223899	?	2022-11-01	Asia	India	Tamil Nadu	Chennai	Asia	India	Tamil Nadu	genome	29817	Human	70	Male	?	BA.1.1	GRA	State Public Health Laboratory - INSACOG	NIV Influenza	Selvavinayagam Sivaprakasam, Darez Ahamed, Sampath Palani, Raju Sivadoss, Avudaiselvi Rathinasamy, Gurunathan Subramanian, Rajesh Kumar Manivannan, Devi Monika Ayyagari Venkata, Hemashree Kannan, Kalpana Raghu	https://www.gisaid.org/	?	?	########	?
hCoV-19/India/MH-CSIR-NEERI-barcode284/2022	betacoronavirus	EPI_ISL_9352645	?	2022-11-01	Asia	India	Maharashtra	Nagpur	Asia	India	Maharashtra	genome	29863	Human	44	Male	?	BA.1.1	GRA	CSIR-NEERI, Nagpur Covid-19 Testing Lab	CSIR-NEERI, Nagpur Covid-19 Testing Lab	Krishna Khairnar et al.	https://www.gisaid.org/	?	?	########	?
hCoV-19/India/MH-KasturbaMCGM-ICMR-INSACOG-WG2564/2022	betacoronavirus	EPI_ISL_9512035	?	2022-11-01	Asia	India	Maharashtra	Mumbai	Asia	India	Maharashtra	genome	29794	Human	26	Male	?	BA.1	GRA	Kasturba Hospital Molecular Lab - INSACOG	Kasturba hospital WGS	Jayanthi Shastri, Vidushi Chitalia	https://www.gisaid.org/	?	?	########	?
hCoV-19/India/MH-MCGM-ICMR-INSACOG-WG2918/2022	betacoronavirus	EPI_ISL_11323646	?	2022-12-01	Asia	India	Maharashtra	Mumbai	Asia	India	Maharashtra	genome	29822	Human	85	Male	?	BA.2	GRA	Kasturba Hospital Molecular Lab	Kasturba hospital WGS	Jayanthi Shastri, Vidushi Chitalia	https://www.gisaid.org/	?	?	########	?
hCoV-19/India/TN-SPHL-ICMR-INSACOG-0838/2022	betacoronavirus	EPI_ISL_12223853	?	2022-12-01	Asia	India	Tamil Nadu	Chennai	Asia	India	Tamil Nadu	genome	29814	Human	85	Male	?	BA.1.1	GRA	State Public Health Laboratory - INSACOG	NIV Influenza	Selvavinayagam Sivaprakasam, Darez Ahamed, Sampath Palani, Raju Sivadoss, Avudaiselvi Rathinasamy, Gurunathan Subramanian, Rajesh Kumar Manivannan, Devi Monika Ayyagari Venkata, Hemashree Kannan, Kalpana Raghu	https://www.gisaid.org/	?	?	########	?
hCoV-19/India/TN-SPHL-ICMR-INSACOG-0850/2022	betacoronavirus	EPI_ISL_12223861	?	2022-12-01	Asia	India	Tamil Nadu	kanyakumari	Asia	India	Tamil Nadu	genome	29817	Human	45	Male	?	BA.1.1	GRA	State Public Health Laboratory - INSACOG	NIV Influenza	Selvavinayagam Sivaprakasam, Darez Ahamed, Sampath Palani, Raju Sivadoss, Avudaiselvi Rathinasamy, Gurunathan Subramanian, Rajesh Kumar Manivannan, Devi Monika Ayyagari Venkata, Hemashree Kannan, Kalpana Raghu	https://www.gisaid.org/	?	?	########	?
hCoV-19/India/TN-SPHL-ICMR-INSACOG-0868/2022	betacoronavirus	EPI_ISL_12223876	?	2022-12-01	Asia	India	Tamil Nadu	Chennai	Asia	India	Tamil Nadu	genome	29817	Human	73	Male	?	BA.1.1	GRA	State Public Health Laboratory - INSACOG	NIV Influenza	Selvavinayagam Sivaprakasam, Darez Ahamed, Sampath Palani, Raju Sivadoss, Avudaiselvi Rathinasamy, Gurunathan Subramanian, Rajesh Kumar Manivannan, Devi Monika Ayyagari Venkata, Hemashree Kannan, Kalpana Raghu	https://www.gisaid.org/	?	?	########	?
hCoV-19/India/TN-SPHL-ICMR-INSACOG-0901/2022	betacoronavirus	EPI_ISL_12223897	?	2022-12-01	Asia	India	Tamil Nadu	kanyakumari	Asia	India	Tamil Nadu	genome	29762	Human	70	Male	?	BA.2.10	GRA	State Public Health Laboratory - INSACOG	NIV Influenza	Selvavinayagam Sivaprakasam, Darez Ahamed, Sampath Palani, Raju Sivadoss, Avudaiselvi Rathinasamy, Gurunathan Subramanian, Rajesh Kumar Manivannan, Devi Monika Ayyagari Venkata, Hemashree Kannan, Kalpana Raghu	https://www.gisaid.org/	?	?	########	?
hCoV-19/India/AS-CSIR-NEIST-INSACOG-NEIST20-CID0326/2022	betacoronavirus	EPI_ISL_9234799	?	2022-12-01	Asia	India	Assam	Kamrup Rural	Asia	India	Assam	genome	29812	Human	60	Female	?	AY.127	GK	IDSP, Kamrup Metro	Centre for Infectious Diseases, CSIR-NEIST	Romi Wahengbam, Moirangthem G Singh, Munmi Bora, Pankaj Bharali, Gayatri Gogoi, Yasmin B Tapaddar, Jatin Kalita, G Narahari Sastry	https://www.gisaid.org/	?	?	########	?
hCoV-19/India/MH-KasturbaMCGM-ICMR-INSACOG-WG2578/2022	betacoronavirus	EPI_ISL_9512034	?	2022-12-01	Asia	India	Maharashtra	Mumbai	Asia	India	Maharashtra	genome	29776	Human	54	Male	?	BA.2	GRA	Kasturba Hospital Molecular Lab - INSACOG	Kasturba hospital WGS	Jayanthi Shastri, Vidushi Chitalia	https://www.gisaid.org/	?	?	########	?
hCoV-19/India/TN-SPHL-ICMR-INSACOG-0839/2022	betacoronavirus	EPI_ISL_12223854	?	13-01-2022	Asia	India	Tamil Nadu	Erode	Asia	India	Tamil Nadu	genome	29762	Human	65	Male	?	BA.2.10	GRA	State Public Health Laboratory - INSACOG	NIV Influenza	Selvavinayagam Sivaprakasam, Darez Ahamed, Sampath Palani, Raju Sivadoss, Avudaiselvi Rathinasamy, Gurunathan Subramanian, Rajesh Kumar Manivannan, Devi Monika Ayyagari Venkata, Hemashree Kannan, Kalpana Raghu	https://www.gisaid.org/	?	?	########	?
hCoV-19/India/TN-SPHL-ICMR-INSACOG-0860/2022	betacoronavirus	EPI_ISL_12223869	?	13-01-2022	Asia	India	Tamil Nadu	Chennai	Asia	India	Tamil Nadu	genome	29806	Human	80	Male	?	BA.1.1	GRA	State Public Health Laboratory - INSACOG	NIV Influenza	Selvavinayagam Sivaprakasam, Darez Ahamed, Sampath Palani, Raju Sivadoss, Avudaiselvi Rathinasamy, Gurunathan Subramanian, Rajesh Kumar Manivannan, Devi Monika Ayyagari Venkata, Hemashree Kannan, Kalpana Raghu	https://www.gisaid.org/	?	?	########	?
hCoV-19/India/TN-SPHL-ICMR-INSACOG-0867/2022	betacoronavirus	EPI_ISL_12223875	?	13-01-2022	Asia	India	Tamil Nadu	Chennai	Asia	India	Tamil Nadu	genome	29817	Human	82	Male	?	BA.1.1	GRA	State Public Health Laboratory - INSACOG	NIV Influenza	Selvavinayagam Sivaprakasam, Darez Ahamed, Sampath Palani, Raju Sivadoss, Avudaiselvi Rathinasamy, Gurunathan Subramanian, Rajesh Kumar Manivannan, Devi Monika Ayyagari Venkata, Hemashree Kannan, Kalpana Raghu	https://www.gisaid.org/	?	?	########	?
hCoV-19/India/RJ-INSACOG-AIIMSJ-184516/2022	betacoronavirus	EPI_ISL_14806582	?	13-01-2022	Asia	India	Rajasthan	Jodhpur	Asia	India	Rajasthan	genome	29806	Human	60	Male	?	AY.122	GK	Regional Level Viral Research and Diagnostic Laboratory	Regional Level Viral Research and Diagnostic Laboratory	Dr. NAVEEN PRAKASH BOKOLIA, Dr. RAVI SEKHAR GADEPALLI	https://www.gisaid.org/	?	?	########	?
hCoV-19/India/MH-CSIR-NEERI-barcode234/2022	betacoronavirus	EPI_ISL_9352594	?	13-01-2022	Asia	India	Maharashtra	Nagpur	Asia	India	Maharashtra	genome	29860	Human	62	Female	?	BA.2	GRA	CSIR-NEERI, Nagpur Covid-19 Testing Lab	CSIR-NEERI, Nagpur Covid-19 Testing Lab	Krishna Khairnar et al.	https://www.gisaid.org/	?	?	########	?
hCoV-19/India/MH-CSIR-NEERI-barcode245/2022	betacoronavirus	EPI_ISL_9352606	?	13-01-2022	Asia	India	Maharashtra	Nagpur	Asia	India	Maharashtra	genome	29899	Human	45	Male	?	BA.2	GRA	CSIR-NEERI, Nagpur Covid-19 Testing Lab	CSIR-NEERI, Nagpur Covid-19 Testing Lab	Krishna Khairnar et al.	https://www.gisaid.org/	?	?	########	?
hCoV-19/India/MH-CSIR-NEERI-barcode260/2022	betacoronavirus	EPI_ISL_9352621	?	13-01-2022	Asia	India	Maharashtra	Nagpur	Asia	India	Maharashtra	genome	29882	Human	58	Female	?	BA.1.1	GRA	CSIR-NEERI, Nagpur Covid-19 Testing Lab	CSIR-NEERI, Nagpur Covid-19 Testing Lab	Krishna Khairnar et al.	https://www.gisaid.org/	?	?	########	?
hCoV-19/India/MH-CSIR-NEERI-barcode291/2022	betacoronavirus	EPI_ISL_9352652	?	13-01-2022	Asia	India	Maharashtra	Nagpur	Asia	India	Maharashtra	genome	29864	Human	59	Male	?	BA.1.1	GRA	CSIR-NEERI, Nagpur Covid-19 Testing Lab	CSIR-NEERI, Nagpur Covid-19 Testing Lab	Krishna Khairnar et al.	https://www.gisaid.org/	?	?	########	?
hCoV-19/India/MH-KasturbaMCGM-ICMR-INSACOG-WG2668/2022	betacoronavirus	EPI_ISL_9512033	?	13-01-2022	Asia	India	Maharashtra	Mumbai	Asia	India	Maharashtra	genome	29800	Human	72	Male	?	BA.2.10	GRA	Kasturba Hospital Molecular Lab - INSACOG	Kasturba hospital WGS	Jayanthi Shastri, Vidushi Chitalia	https://www.gisaid.org/	?	?	########	?
hCoV-19/India/MH-MCGM-ICMR-INSACOG-WG2765/2022	betacoronavirus	EPI_ISL_11323510	?	14-01-2022	Asia	India	Maharashtra	Mumbai	Asia	India	Maharashtra	genome	29822	Human	66	Female	?	BA.2.10	GRA	Kasturba Hospital Molecular Lab	Kasturba hospital WGS	Jayanthi Shastri, Vidushi Chitalia	https://www.gisaid.org/	?	?	########	?
hCoV-19/India/MH-MCGM-ICMR-INSACOG-WG2848/2022	betacoronavirus	EPI_ISL_11323577	?	14-01-2022	Asia	India	Maharashtra	Mumbai	Asia	India	Maharashtra	genome	29821	Human	30	Female	?	BA.2	GRA	Kasturba Hospital Molecular Lab	Kasturba hospital WGS	Jayanthi Shastri, Vidushi Chitalia	https://www.gisaid.org/	?	?	########	?
hCoV-19/India/MH-MCGM-ICMR-INSACOG-WG2870/2022	betacoronavirus	EPI_ISL_11323598	?	14-01-2022	Asia	India	Maharashtra	Mumbai	Asia	India	Maharashtra	genome	29822	Human	69	Female	?	BA.2	GRA	Kasturba Hospital Molecular Lab	Kasturba hospital WGS	Jayanthi Shastri, Vidushi Chitalia	https://www.gisaid.org/	?	?	########	?
hCoV-19/India/TN-SPHL-ICMR-INSACOG-0840/2022	betacoronavirus	EPI_ISL_12223855	?	14-01-2022	Asia	India	Tamil Nadu	Thiruvallur	Asia	India	Tamil Nadu	genome	29817	Human	63	Female	?	B.1.617.2	GK	State Public Health Laboratory - INSACOG	NIV Influenza	Selvavinayagam Sivaprakasam, Darez Ahamed, Sampath Palani, Raju Sivadoss, Avudaiselvi Rathinasamy, Gurunathan Subramanian, Rajesh Kumar Manivannan, Devi Monika Ayyagari Venkata, Hemashree Kannan, Kalpana Raghu	https://www.gisaid.org/	?	?	########	?
hCoV-19/India/TN-SPHL-ICMR-INSACOG-0854/2022	betacoronavirus	EPI_ISL_12223864	?	14-01-2022	Asia	India	Tamil Nadu	Madurai	Asia	India	Tamil Nadu	genome	29761	Human	61	Male	?	BA.2	GRA	State Public Health Laboratory - INSACOG	NIV Influenza	Selvavinayagam Sivaprakasam, Darez Ahamed, Sampath Palani, Raju Sivadoss, Avudaiselvi Rathinasamy, Gurunathan Subramanian, Rajesh Kumar Manivannan, Devi Monika Ayyagari Venkata, Hemashree Kannan, Kalpana Raghu	https://www.gisaid.org/	?	?	########	?
hCoV-19/India/TN-SPHL-ICMR-INSACOG-0880/2022	betacoronavirus	EPI_ISL_12223883	?	14-01-2022	Asia	India	Tamil Nadu	Chennai	Asia	India	Tamil Nadu	genome	29817	Human	62	Female	?	BA.1.1.7	GRA	State Public Health Laboratory - INSACOG	NIV Influenza	Selvavinayagam Sivaprakasam, Darez Ahamed, Sampath Palani, Raju Sivadoss, Avudaiselvi Rathinasamy, Gurunathan Subramanian, Rajesh Kumar Manivannan, Devi Monika Ayyagari Venkata, Hemashree Kannan, Kalpana Raghu	https://www.gisaid.org/	?	?	########	?
hCoV-19/India/TN-SPHL-ICMR-INSACOG-0902/2022	betacoronavirus	EPI_ISL_12223898	?	14-01-2022	Asia	India	Tamil Nadu	Chennai	Asia	India	Tamil Nadu	genome	29817	Human	88	Male	?	BA.1	GRA	State Public Health Laboratory - INSACOG	NIV Influenza	Selvavinayagam Sivaprakasam, Darez Ahamed, Sampath Palani, Raju Sivadoss, Avudaiselvi Rathinasamy, Gurunathan Subramanian, Rajesh Kumar Manivannan, Devi Monika Ayyagari Venkata, Hemashree Kannan, Kalpana Raghu	https://www.gisaid.org/	?	?	########	?
hCoV-19/India/AS-CSIR-NEIST-INSACOG-NEIST20-CID0322/2022	betacoronavirus	EPI_ISL_9234792	?	14-01-2022	Asia	India	Assam	Kamrup (M)	Asia	India	Assam	genome	29823	Human	54	Male	?	AY.127	GK	IDSP, Kamrup Metro	Centre for Infectious Diseases, CSIR-NEIST	Romi Wahengbam, Moirangthem G Singh, Munmi Bora, Pankaj Bharali, Gayatri Gogoi, Yasmin B Tapaddar, Jatin Kalita, G Narahari Sastry	https://www.gisaid.org/	?	?	########	?
hCoV-19/India/MH-CSIR-NEERI-barcode242/2022	betacoronavirus	EPI_ISL_9352603	?	14-01-2022	Asia	India	Maharashtra	Nagpur	Asia	India	Maharashtra	genome	29439	Human	31	Male	?	BA.2	GRA	CSIR-NEERI, Nagpur Covid-19 Testing Lab	CSIR-NEERI, Nagpur Covid-19 Testing Lab	Krishna Khairnar et al.	https://www.gisaid.org/	?	?	########	?
hCoV-19/India/MH-CSIR-NEERI-barcode246/2022	betacoronavirus	EPI_ISL_9352607	?	14-01-2022	Asia	India	Maharashtra	Nagpur	Asia	India	Maharashtra	genome	29862	Human	45	Female	?	BA.2.10	GRA	CSIR-NEERI, Nagpur Covid-19 Testing Lab	CSIR-NEERI, Nagpur Covid-19 Testing Lab	Krishna Khairnar et al.	https://www.gisaid.org/	?	?	########	?
hCoV-19/India/MH-CSIR-NEERI-barcode271/2022	betacoronavirus	EPI_ISL_9352632	?	14-01-2022	Asia	India	Maharashtra	Nagpur	Asia	India	Maharashtra	genome	29862	Human	30	Male	?	BA.2.10	GRA	CSIR-NEERI, Nagpur Covid-19 Testing Lab	CSIR-NEERI, Nagpur Covid-19 Testing Lab	Krishna Khairnar et al.	https://www.gisaid.org/	?	?	########	?
hCoV-19/India/MH-CSIR-NEERI-barcode275/2022	betacoronavirus	EPI_ISL_9352636	?	14-01-2022	Asia	India	Maharashtra	Nagpur	Asia	India	Maharashtra	genome	29862	Human	46	Male	?	BA.2	GRA	CSIR-NEERI, Nagpur Covid-19 Testing Lab	CSIR-NEERI, Nagpur Covid-19 Testing Lab	Krishna Khairnar et al.	https://www.gisaid.org/	?	?	########	?
hCoV-19/India/MH-CSIR-NEERI-barcode292/2022	betacoronavirus	EPI_ISL_9352653	?	14-01-2022	Asia	India	Maharashtra	Nagpur	Asia	India	Maharashtra	genome	29898	Human	42	Male	?	BA.1	GRA	CSIR-NEERI, Nagpur Covid-19 Testing Lab	CSIR-NEERI, Nagpur Covid-19 Testing Lab	Krishna Khairnar et al.	https://www.gisaid.org/	?	?	########	?
hCoV-19/India/MH-MCGM-ICMR-INSACOG-WG2761/2022	betacoronavirus	EPI_ISL_11323506	?	15-01-2022	Asia	India	Maharashtra	Mumbai	Asia	India	Maharashtra	genome	29820	Human	69	Male	?	BA.2	GRA	Kasturba Hospital Molecular Lab	Kasturba hospital WGS	Jayanthi Shastri, Vidushi Chitalia	https://www.gisaid.org/	?	?	########	?
hCoV-19/India/MH-MCGM-ICMR-INSACOG-WG2772/2022	betacoronavirus	EPI_ISL_11323517	?	15-01-2022	Asia	India	Maharashtra	Mumbai	Asia	India	Maharashtra	genome	29822	Human	27	Female	?	BA.2	GRA	Kasturba Hospital Molecular Lab	Kasturba hospital WGS	Jayanthi Shastri, Vidushi Chitalia	https://www.gisaid.org/	?	?	########	?
hCoV-19/India/TN-SPHL-ICMR-INSACOG-0841/2022	betacoronavirus	EPI_ISL_12223856	?	15-01-2022	Asia	India	Tamil Nadu	Chennai	Asia	India	Tamil Nadu	genome	29817	Human	76	Female	?	BA.1.1	GRA	State Public Health Laboratory - INSACOG	NIV Influenza	Selvavinayagam Sivaprakasam, Darez Ahamed, Sampath Palani, Raju Sivadoss, Avudaiselvi Rathinasamy, Gurunathan Subramanian, Rajesh Kumar Manivannan, Devi Monika Ayyagari Venkata, Hemashree Kannan, Kalpana Raghu	https://www.gisaid.org/	?	?	########	?
hCoV-19/India/TN-SPHL-ICMR-INSACOG-0857/2022	betacoronavirus	EPI_ISL_12223867	?	15-01-2022	Asia	India	Tamil Nadu	Kanchipuram	Asia	India	Tamil Nadu	genome	29817	Human	66	Male	?	BA.1.1	GRA	State Public Health Laboratory - INSACOG	NIV Influenza	Selvavinayagam Sivaprakasam, Darez Ahamed, Sampath Palani, Raju Sivadoss, Avudaiselvi Rathinasamy, Gurunathan Subramanian, Rajesh Kumar Manivannan, Devi Monika Ayyagari Venkata, Hemashree Kannan, Kalpana Raghu	https://www.gisaid.org/	?	?	########	?
hCoV-19/India/MH-MCGM-ICMR-INSACOG-WG2776/2022	betacoronavirus	EPI_ISL_11323521	?	16-01-2022	Asia	India	Maharashtra	Mumbai	Asia	India	Maharashtra	genome	29822	Human	64	Male	?	BA.2	GRA	Kasturba Hospital Molecular Lab	Kasturba hospital WGS	Jayanthi Shastri, Vidushi Chitalia	https://www.gisaid.org/	?	?	########	?
hCoV-19/India/MH-MCGM-ICMR-INSACOG-WG2943/2022	betacoronavirus	EPI_ISL_11323671	?	16-01-2022	Asia	India	Maharashtra	Mumbai	Asia	India	Maharashtra	genome	29808	Human	43	Male	?	BA.2	GRA	Kasturba Hospital Molecular Lab	Kasturba hospital WGS	Jayanthi Shastri, Vidushi Chitalia	https://www.gisaid.org/	?	?	########	?
hCoV-19/India/TN-SPHL-ICMR-INSACOG-0842/2022	betacoronavirus	EPI_ISL_12223857	?	16-01-2022	Asia	India	Tamil Nadu	Chennai	Asia	India	Tamil Nadu	genome	29817	Human	64	Female	?	BA.1.1	GRA	State Public Health Laboratory - INSACOG	NIV Influenza	Selvavinayagam Sivaprakasam, Darez Ahamed, Sampath Palani, Raju Sivadoss, Avudaiselvi Rathinasamy, Gurunathan Subramanian, Rajesh Kumar Manivannan, Devi Monika Ayyagari Venkata, Hemashree Kannan, Kalpana Raghu	https://www.gisaid.org/	?	?	########	?
hCoV-19/India/TN-SPHL-ICMR-INSACOG-0870/2022	betacoronavirus	EPI_ISL_12223878	?	16-01-2022	Asia	India	Tamil Nadu	Thiruvallur	Asia	India	Tamil Nadu	genome	29764	Human	78	Male	?	BA.2.10	GRA	State Public Health Laboratory - INSACOG	NIV Influenza	Selvavinayagam Sivaprakasam, Darez Ahamed, Sampath Palani, Raju Sivadoss, Avudaiselvi Rathinasamy, Gurunathan Subramanian, Rajesh Kumar Manivannan, Devi Monika Ayyagari Venkata, Hemashree Kannan, Kalpana Raghu	https://www.gisaid.org/	?	?	########	?
hCoV-19/India/TN-SPHL-ICMR-INSACOG-0871/2022	betacoronavirus	EPI_ISL_12223879	?	16-01-2022	Asia	India	Tamil Nadu	Chennai	Asia	India	Tamil Nadu	genome	29812	Human	73	Male	?	BA.1.1	GRA	State Public Health Laboratory - INSACOG	NIV Influenza	Selvavinayagam Sivaprakasam, Darez Ahamed, Sampath Palani, Raju Sivadoss, Avudaiselvi Rathinasamy, Gurunathan Subramanian, Rajesh Kumar Manivannan, Devi Monika Ayyagari Venkata, Hemashree Kannan, Kalpana Raghu	https://www.gisaid.org/	?	?	########	?
hCoV-19/India/TN-SPHL-ICMR-INSACOG-0893/2022	betacoronavirus	EPI_ISL_12223889	?	16-01-2022	Asia	India	Tamil Nadu	Chennai	Asia	India	Tamil Nadu	genome	29807	Human	86	Male	?	BA.2.10	GRA	State Public Health Laboratory - INSACOG	NIV Influenza	Selvavinayagam Sivaprakasam, Darez Ahamed, Sampath Palani, Raju Sivadoss, Avudaiselvi Rathinasamy, Gurunathan Subramanian, Rajesh Kumar Manivannan, Devi Monika Ayyagari Venkata, Hemashree Kannan, Kalpana Raghu	https://www.gisaid.org/	?	?	########	?
hCoV-19/India/TN-SPHL-ICMR-INSACOG-0895/2022	betacoronavirus	EPI_ISL_12223891	?	16-01-2022	Asia	India	Tamil Nadu	Chennai	Asia	India	Tamil Nadu	genome	29817	Human	84	Male	?	BA.1.1	GRA	State Public Health Laboratory - INSACOG	NIV Influenza	Selvavinayagam Sivaprakasam, Darez Ahamed, Sampath Palani, Raju Sivadoss, Avudaiselvi Rathinasamy, Gurunathan Subramanian, Rajesh Kumar Manivannan, Devi Monika Ayyagari Venkata, Hemashree Kannan, Kalpana Raghu	https://www.gisaid.org/	?	?	########	?
hCoV-19/India/MH-MCGM-ICMR-INSACOG-WG2781/2022	betacoronavirus	EPI_ISL_11323525	?	17-01-2022	Asia	India	Maharashtra	Mumbai	Asia	India	Maharashtra	genome	29822	Human	72	Female	?	BA.2	GRA	Kasturba Hospital Molecular Lab	Kasturba hospital WGS	Jayanthi Shastri, Vidushi Chitalia	https://www.gisaid.org/	?	?	########	?
hCoV-19/India/MH-MCGM-ICMR-INSACOG-WG2890/2022	betacoronavirus	EPI_ISL_11323618	?	17-01-2022	Asia	India	Maharashtra	Mumbai	Asia	India	Maharashtra	genome	29822	Human	38	Female	?	BA.2	GRA	Kasturba Hospital Molecular Lab	Kasturba hospital WGS	Jayanthi Shastri, Vidushi Chitalia	https://www.gisaid.org/	?	?	########	?
hCoV-19/India/MH-MCGM-ICMR-INSACOG-WG2891/2022	betacoronavirus	EPI_ISL_11323619	?	17-01-2022	Asia	India	Maharashtra	Mumbai	Asia	India	Maharashtra	genome	29822	Human	54	Male	?	BA.2	GRA	Kasturba Hospital Molecular Lab	Kasturba hospital WGS	Jayanthi Shastri, Vidushi Chitalia	https://www.gisaid.org/	?	?	########	?
hCoV-19/India/MH-MCGM-ICMR-INSACOG-WG2939/2022	betacoronavirus	EPI_ISL_11323667	?	17-01-2022	Asia	India	Maharashtra	Mumbai	Asia	India	Maharashtra	genome	29812	Human	80	Male	?	BA.2	GRA	Kasturba Hospital Molecular Lab	Kasturba hospital WGS	Jayanthi Shastri, Vidushi Chitalia	https://www.gisaid.org/	?	?	########	?
hCoV-19/India/MH-MCGM-ICMR-INSACOG-WG2950/2022	betacoronavirus	EPI_ISL_11323678	?	17-01-2022	Asia	India	Maharashtra	Mumbai	Asia	India	Maharashtra	genome	29814	Human	80	Male	?	BA.2	GRA	Kasturba Hospital Molecular Lab	Kasturba hospital WGS	Jayanthi Shastri, Vidushi Chitalia	https://www.gisaid.org/	?	?	########	?
hCoV-19/India/MH-KasturbaMCGM-ICMR-INSACOG-WG3236/2022	betacoronavirus	EPI_ISL_10638980	?	17-01-2022	Asia	India	Maharashtra	Mumbai	Asia	India	Maharashtra	genome	29789	Human	59	Male	?	BA.2	GRA	Kasturba Hospital Molecular Lab - INSACOG	NIV Influenza	Jayanthi Shastri, Vidushi Chitalia	https://www.gisaid.org/	?	?	########	?
hCoV-19/India/TN-SPHL-ICMR-INSACOG-0843/2022	betacoronavirus	EPI_ISL_12223858	?	17-01-2022	Asia	India	Tamil Nadu	Thiruvallur	Asia	India	Tamil Nadu	genome	29817	Human	62	Female	?	BA.1	GRA	State Public Health Laboratory - INSACOG	NIV Influenza	Selvavinayagam Sivaprakasam, Darez Ahamed, Sampath Palani, Raju Sivadoss, Avudaiselvi Rathinasamy, Gurunathan Subramanian, Rajesh Kumar Manivannan, Devi Monika Ayyagari Venkata, Hemashree Kannan, Kalpana Raghu	https://www.gisaid.org/	?	?	########	?
hCoV-19/India/TN-SPHL-ICMR-INSACOG-0855/2022	betacoronavirus	EPI_ISL_12223865	?	17-01-2022	Asia	India	Tamil Nadu	Chennai	Asia	India	Tamil Nadu	genome	29801	Human	86	Male	?	BA.1.1	GRA	State Public Health Laboratory - INSACOG	NIV Influenza	Selvavinayagam Sivaprakasam, Darez Ahamed, Sampath Palani, Raju Sivadoss, Avudaiselvi Rathinasamy, Gurunathan Subramanian, Rajesh Kumar Manivannan, Devi Monika Ayyagari Venkata, Hemashree Kannan, Kalpana Raghu	https://www.gisaid.org/	?	?	########	?
hCoV-19/India/TN-SPHL-ICMR-INSACOG-0856/2022	betacoronavirus	EPI_ISL_12223866	?	17-01-2022	Asia	India	Tamil Nadu	Kanchipuram	Asia	India	Tamil Nadu	genome	29812	Human	66	Male	?	BA.1.1	GRA	State Public Health Laboratory - INSACOG	NIV Influenza	Selvavinayagam Sivaprakasam, Darez Ahamed, Sampath Palani, Raju Sivadoss, Avudaiselvi Rathinasamy, Gurunathan Subramanian, Rajesh Kumar Manivannan, Devi Monika Ayyagari Venkata, Hemashree Kannan, Kalpana Raghu	https://www.gisaid.org/	?	?	########	?
hCoV-19/India/TN-SPHL-ICMR-INSACOG-0886/2022	betacoronavirus	EPI_ISL_12223887	?	17-01-2022	Asia	India	Tamil Nadu	Chennai	Asia	India	Tamil Nadu	genome	29817	Human	83	Male	?	BA.1.1	GRA	State Public Health Laboratory - INSACOG	NIV Influenza	Selvavinayagam Sivaprakasam, Darez Ahamed, Sampath Palani, Raju Sivadoss, Avudaiselvi Rathinasamy, Gurunathan Subramanian, Rajesh Kumar Manivannan, Devi Monika Ayyagari Venkata, Hemashree Kannan, Kalpana Raghu	https://www.gisaid.org/	?	?	########	?
hCoV-19/India/TN-SPHL-ICMR-INSACOG-0897/2022	betacoronavirus	EPI_ISL_12223893	?	17-01-2022	Asia	India	Tamil Nadu	Dindigul	Asia	India	Tamil Nadu	genome	29817	Human	76	Male	?	BA.1.1	GRA	State Public Health Laboratory - INSACOG	NIV Influenza	Selvavinayagam Sivaprakasam, Darez Ahamed, Sampath Palani, Raju Sivadoss, Avudaiselvi Rathinasamy, Gurunathan Subramanian, Rajesh Kumar Manivannan, Devi Monika Ayyagari Venkata, Hemashree Kannan, Kalpana Raghu	https://www.gisaid.org/	?	?	########	?
hCoV-19/India/MH-CSIR-NEERI-barcode306/2022	betacoronavirus	EPI_ISL_9352427	?	17-01-2022	Asia	India	Maharashtra	Nagpur	Asia	India	Maharashtra	genome	29878	Human	53	Male	?	BA.2.10	GRA	CSIR-NEERI, Nagpur Covid-19 Testing Lab	CSIR-NEERI, Nagpur Covid-19 Testing Lab	Krishna Khairnar et al.	https://www.gisaid.org/	?	?	########	?
hCoV-19/India/TN-SPHL-ICMR-INSACOG-0844/2022	betacoronavirus	EPI_ISL_12223859	?	18-01-2022	Asia	India	Tamil Nadu	kanyakumari	Asia	India	Tamil Nadu	genome	29809	Human	73	Male	?	BA.2	GRA	State Public Health Laboratory - INSACOG	NIV Influenza	Selvavinayagam Sivaprakasam, Darez Ahamed, Sampath Palani, Raju Sivadoss, Avudaiselvi Rathinasamy, Gurunathan Subramanian, Rajesh Kumar Manivannan, Devi Monika Ayyagari Venkata, Hemashree Kannan, Kalpana Raghu	https://www.gisaid.org/	?	?	########	?
hCoV-19/India/TN-SPHL-ICMR-INSACOG-0869/2022	betacoronavirus	EPI_ISL_12223877	?	18-01-2022	Asia	India	Tamil Nadu	Chennai	Asia	India	Tamil Nadu	genome	29806	Human	73	Female	?	BA.2	GRA	State Public Health Laboratory - INSACOG	NIV Influenza	Selvavinayagam Sivaprakasam, Darez Ahamed, Sampath Palani, Raju Sivadoss, Avudaiselvi Rathinasamy, Gurunathan Subramanian, Rajesh Kumar Manivannan, Devi Monika Ayyagari Venkata, Hemashree Kannan, Kalpana Raghu	https://www.gisaid.org/	?	?	########	?
hCoV-19/India/MH-CSIR-NEERI-barcode307/2022	betacoronavirus	EPI_ISL_9352428	?	18-01-2022	Asia	India	Maharashtra	Nagpur	Asia	India	Maharashtra	genome	29882	Human	57	Male	?	BA.1.1	GRA	CSIR-NEERI, Nagpur Covid-19 Testing Lab	CSIR-NEERI, Nagpur Covid-19 Testing Lab	Krishna Khairnar et al.	https://www.gisaid.org/	?	?	########	?
hCoV-19/India/MH-CSIR-NEERI-barcode314/2022	betacoronavirus	EPI_ISL_9352435	?	18-01-2022	Asia	India	Maharashtra	Nagpur	Asia	India	Maharashtra	genome	29862	Human	50	Male	?	BA.2	GRA	CSIR-NEERI, Nagpur Covid-19 Testing Lab	CSIR-NEERI, Nagpur Covid-19 Testing Lab	Krishna Khairnar et al.	https://www.gisaid.org/	?	?	########	?
hCoV-19/India/MH-CSIR-NEERI-barcode326/2022	betacoronavirus	EPI_ISL_9352447	?	18-01-2022	Asia	India	Maharashtra	Nagpur	Asia	India	Maharashtra	genome	29862	Human	47	Male	?	BA.2	GRA	CSIR-NEERI, Nagpur Covid-19 Testing Lab	CSIR-NEERI, Nagpur Covid-19 Testing Lab	Krishna Khairnar et al.	https://www.gisaid.org/	?	?	########	?
hCoV-19/India/MH-CSIR-NEERI-barcode340/2022	betacoronavirus	EPI_ISL_9352461	?	18-01-2022	Asia	India	Maharashtra	Nagpur	Asia	India	Maharashtra	genome	29862	Human	17	Male	?	BA.2.10	GRA	CSIR-NEERI, Nagpur Covid-19 Testing Lab	CSIR-NEERI, Nagpur Covid-19 Testing Lab	Krishna Khairnar et al.	https://www.gisaid.org/	?	?	########	?
hCoV-19/India/MH-CSIR-NEERI-barcode343/2022	betacoronavirus	EPI_ISL_9352464	?	18-01-2022	Asia	India	Maharashtra	Nagpur	Asia	India	Maharashtra	genome	29862	Human	35	Male	?	BA.2	GRA	CSIR-NEERI, Nagpur Covid-19 Testing Lab	CSIR-NEERI, Nagpur Covid-19 Testing Lab	Krishna Khairnar et al.	https://www.gisaid.org/	?	?	########	?
hCoV-19/India/MH-CSIR-NEERI-barcode347/2022	betacoronavirus	EPI_ISL_9352468	?	18-01-2022	Asia	India	Maharashtra	Nagpur	Asia	India	Maharashtra	genome	29901	Human	62	Male	?	BA.2	GRA	CSIR-NEERI, Nagpur Covid-19 Testing Lab	CSIR-NEERI, Nagpur Covid-19 Testing Lab	Krishna Khairnar et al.	https://www.gisaid.org/	?	?	########	?
hCoV-19/India/MH-CSIR-NEERI-barcode350/2022	betacoronavirus	EPI_ISL_9352471	?	18-01-2022	Asia	India	Maharashtra	Nagpur	Asia	India	Maharashtra	genome	29864	Human	22	Female	?	BA.1	GRA	CSIR-NEERI, Nagpur Covid-19 Testing Lab	CSIR-NEERI, Nagpur Covid-19 Testing Lab	Krishna Khairnar et al.	https://www.gisaid.org/	?	?	########	?
hCoV-19/India/MH-CSIR-NEERI-barcode370/2022	betacoronavirus	EPI_ISL_9352491	?	18-01-2022	Asia	India	Maharashtra	Nagpur	Asia	India	Maharashtra	genome	29863	Human	46	Male	?	BA.1.1	GRA	CSIR-NEERI, Nagpur Covid-19 Testing Lab	CSIR-NEERI, Nagpur Covid-19 Testing Lab	Krishna Khairnar et al.	https://www.gisaid.org/	?	?	########	?
hCoV-19/India/MH-CSIR-NEERI-barcode375/2022	betacoronavirus	EPI_ISL_9352496	?	18-01-2022	Asia	India	Maharashtra	Nagpur	Asia	India	Maharashtra	genome	29882	Human	32	Male	?	BA.1.1	GRA	CSIR-NEERI, Nagpur Covid-19 Testing Lab	CSIR-NEERI, Nagpur Covid-19 Testing Lab	Krishna Khairnar et al.	https://www.gisaid.org/	?	?	########	?
hCoV-19/India/MH-CSIR-NEERI-barcode378/2022	betacoronavirus	EPI_ISL_9352499	?	18-01-2022	Asia	India	Maharashtra	Nagpur	Asia	India	Maharashtra	genome	29862	Human	42	Male	?	BA.2.10	GRA	CSIR-NEERI, Nagpur Covid-19 Testing Lab	CSIR-NEERI, Nagpur Covid-19 Testing Lab	Krishna Khairnar et al.	https://www.gisaid.org/	?	?	########	?
hCoV-19/India/MH-MCGM-ICMR-INSACOG-WG2937/2022	betacoronavirus	EPI_ISL_11323665	?	19-01-2022	Asia	India	Maharashtra	Mumbai	Asia	India	Maharashtra	genome	29812	Human	70	Female	?	BA.2	GRA	Kasturba Hospital Molecular Lab	Kasturba hospital WGS	Jayanthi Shastri, Vidushi Chitalia	https://www.gisaid.org/	?	?	########	?
hCoV-19/India/MH-MCGM-ICMR-INSACOG-WG2949/2022	betacoronavirus	EPI_ISL_11323677	?	19-01-2022	Asia	India	Maharashtra	Mumbai	Asia	India	Maharashtra	genome	29812	Human	9	Male	?	BA.2	GRA	Kasturba Hospital Molecular Lab	Kasturba hospital WGS	Jayanthi Shastri, Vidushi Chitalia	https://www.gisaid.org/	?	?	########	?
hCoV-19/India/MH-MCGM-ICMR-INSACOG-WG2983/2022	betacoronavirus	EPI_ISL_11323704	?	19-01-2022	Asia	India	Maharashtra	Mumbai	Asia	India	Maharashtra	genome	29812	Human	74	Male	?	BA.2	GRA	Kasturba Hospital Molecular Lab	Kasturba hospital WGS	Jayanthi Shastri, Vidushi Chitalia	https://www.gisaid.org/	?	?	########	?
hCoV-19/India/TN-SPHL-ICMR-INSACOG-0845/2022	betacoronavirus	EPI_ISL_12223860	?	19-01-2022	Asia	India	Tamil Nadu	Thoothukudi	Asia	India	Tamil Nadu	genome	29801	Human	68	Male	?	BA.1.1	GRA	State Public Health Laboratory - INSACOG	NIV Influenza	Selvavinayagam Sivaprakasam, Darez Ahamed, Sampath Palani, Raju Sivadoss, Avudaiselvi Rathinasamy, Gurunathan Subramanian, Rajesh Kumar Manivannan, Devi Monika Ayyagari Venkata, Hemashree Kannan, Kalpana Raghu	https://www.gisaid.org/	?	?	########	?
hCoV-19/India/TN-SPHL-ICMR-INSACOG-0904/2022	betacoronavirus	EPI_ISL_12223900	?	19-01-2022	Asia	India	Tamil Nadu	Chennai	Asia	India	Tamil Nadu	genome	29817	Human	70	Male	?	BA.1.1	GRA	State Public Health Laboratory - INSACOG	NIV Influenza	Selvavinayagam Sivaprakasam, Darez Ahamed, Sampath Palani, Raju Sivadoss, Avudaiselvi Rathinasamy, Gurunathan Subramanian, Rajesh Kumar Manivannan, Devi Monika Ayyagari Venkata, Hemashree Kannan, Kalpana Raghu	https://www.gisaid.org/	?	?	########	?
hCoV-19/India/RJ-INSACOG-AIIMSJ-187382/2022	betacoronavirus	EPI_ISL_14806584	?	19-01-2022	Asia	India	Rajasthan	Jodhpur	Asia	India	Rajasthan	genome	29806	Human	69	Female	?	AY.122	GK	Regional Level Viral Research and Diagnostic Laboratory	Regional Level Viral Research and Diagnostic Laboratory	Dr. NAVEEN PRAKASH BOKOLIA, Dr. RAVI SEKHAR GADEPALLI	https://www.gisaid.org/	?	?	########	?
hCoV-19/India/RJ-INSACOG-AIIMSJ-187385/2022	betacoronavirus	EPI_ISL_14806585	?	19-01-2022	Asia	India	Rajasthan	Jodhpur	Asia	India	Rajasthan	genome	29808	Human	19	Male	?	B.1.617.2	GK	Regional Level Viral Research and Diagnostic Laboratory	Regional Level Viral Research and Diagnostic Laboratory	Dr. NAVEEN PRAKASH BOKOLIA, Dr. RAVI SEKHAR GADEPALLI	https://www.gisaid.org/	?	?	########	?
hCoV-19/India/MH-CSIR-NEERI-barcode303/2022	betacoronavirus	EPI_ISL_9352424	?	19-01-2022	Asia	India	Maharashtra	Nagpur	Asia	India	Maharashtra	genome	29860	Human	23	Male	?	BA.2.10	GRA	CSIR-NEERI, Nagpur Covid-19 Testing Lab	CSIR-NEERI, Nagpur Covid-19 Testing Lab	Krishna Khairnar et al.	https://www.gisaid.org/	?	?	########	?
hCoV-19/India/MH-CSIR-NEERI-barcode315/2022	betacoronavirus	EPI_ISL_9352436	?	19-01-2022	Asia	India	Maharashtra	Nagpur	Asia	India	Maharashtra	genome	29882	Human	19	Female	?	BA.1.1	GRA	CSIR-NEERI, Nagpur Covid-19 Testing Lab	CSIR-NEERI, Nagpur Covid-19 Testing Lab	Krishna Khairnar et al.	https://www.gisaid.org/	?	?	########	?
hCoV-19/India/MH-CSIR-NEERI-barcode345/2022	betacoronavirus	EPI_ISL_9352466	?	19-01-2022	Asia	India	Maharashtra	Nagpur	Asia	India	Maharashtra	genome	29868	Human	26	Female	?	BA.2	GRA	CSIR-NEERI, Nagpur Covid-19 Testing Lab	CSIR-NEERI, Nagpur Covid-19 Testing Lab	Krishna Khairnar et al.	https://www.gisaid.org/	?	?	########	?
hCoV-19/India/MH-CSIR-NEERI-barcode352/2022	betacoronavirus	EPI_ISL_9352473	?	19-01-2022	Asia	India	Maharashtra	Nagpur	Asia	India	Maharashtra	genome	29891	Human	42	Female	?	BA.2.10	GRA	CSIR-NEERI, Nagpur Covid-19 Testing Lab	CSIR-NEERI, Nagpur Covid-19 Testing Lab	Krishna Khairnar et al.	https://www.gisaid.org/	?	?	########	?
hCoV-19/India/MH-CSIR-NEERI-barcode368/2022	betacoronavirus	EPI_ISL_9352489	?	19-01-2022	Asia	India	Maharashtra	Nagpur	Asia	India	Maharashtra	genome	29893	Human	50	Female	?	BA.2.10	GRA	CSIR-NEERI, Nagpur Covid-19 Testing Lab	CSIR-NEERI, Nagpur Covid-19 Testing Lab	Krishna Khairnar et al.	https://www.gisaid.org/	?	?	########	?
hCoV-19/India/MH-CSIR-NEERI-barcode369/2022	betacoronavirus	EPI_ISL_9352490	?	19-01-2022	Asia	India	Maharashtra	Nagpur	Asia	India	Maharashtra	genome	29892	Human	47	Male	?	BA.2.10	GRA	CSIR-NEERI, Nagpur Covid-19 Testing Lab	CSIR-NEERI, Nagpur Covid-19 Testing Lab	Krishna Khairnar et al.	https://www.gisaid.org/	?	?	########	?
hCoV-19/India/MH-CSIR-NEERI-barcode371/2022	betacoronavirus	EPI_ISL_9352492	?	19-01-2022	Asia	India	Maharashtra	Nagpur	Asia	India	Maharashtra	genome	29313	Human	26	Male	?	BA.2.10	GRA	CSIR-NEERI, Nagpur Covid-19 Testing Lab	CSIR-NEERI, Nagpur Covid-19 Testing Lab	Krishna Khairnar et al.	https://www.gisaid.org/	?	?	########	?
hCoV-19/India/MH-CSIR-NEERI-barcode383/2022	betacoronavirus	EPI_ISL_9352504	?	19-01-2022	Asia	India	Maharashtra	Nagpur	Asia	India	Maharashtra	genome	29899	Human	16	Female	?	BA.2.10	GRA	CSIR-NEERI, Nagpur Covid-19 Testing Lab	CSIR-NEERI, Nagpur Covid-19 Testing Lab	Krishna Khairnar et al.	https://www.gisaid.org/	?	?	########	?
hCoV-19/India/MH-MCGM-ICMR-INSACOG-WG2753/2022	betacoronavirus	EPI_ISL_11323500	?	20-01-2022	Asia	India	Maharashtra	Mumbai	Asia	India	Maharashtra	genome	29820	Human	73	Female	?	BA.2	GRA	Kasturba Hospital Molecular Lab	Kasturba hospital WGS	Jayanthi Shastri, Vidushi Chitalia	https://www.gisaid.org/	?	?	########	?
hCoV-19/India/MH-MCGM-ICMR-INSACOG-WG2771/2022	betacoronavirus	EPI_ISL_11323516	?	20-01-2022	Asia	India	Maharashtra	Mumbai	Asia	India	Maharashtra	genome	29822	Human	77	Female	?	BA.1.1	GRA	Kasturba Hospital Molecular Lab	Kasturba hospital WGS	Jayanthi Shastri, Vidushi Chitalia	https://www.gisaid.org/	?	?	########	?
hCoV-19/India/MH-MCGM-ICMR-INSACOG-WG2934/2022	betacoronavirus	EPI_ISL_11323662	?	20-01-2022	Asia	India	Maharashtra	Mumbai	Asia	India	Maharashtra	genome	29808	Human	27	Female	?	BA.2	GRA	Kasturba Hospital Molecular Lab	Kasturba hospital WGS	Jayanthi Shastri, Vidushi Chitalia	https://www.gisaid.org/	?	?	########	?
hCoV-19/India/MH-MCGM-ICMR-INSACOG-WG2935/2022	betacoronavirus	EPI_ISL_11323663	?	20-01-2022	Asia	India	Maharashtra	Mumbai	Asia	India	Maharashtra	genome	29808	Human	67	Female	?	BA.2	GRA	Kasturba Hospital Molecular Lab	Kasturba hospital WGS	Jayanthi Shastri, Vidushi Chitalia	https://www.gisaid.org/	?	?	########	?
hCoV-19/India/MH-MCGM-ICMR-INSACOG-WG2945/2022	betacoronavirus	EPI_ISL_11323673	?	20-01-2022	Asia	India	Maharashtra	Mumbai	Asia	India	Maharashtra	genome	29814	Human	63	Female	?	BA.2	GRA	Kasturba Hospital Molecular Lab	Kasturba hospital WGS	Jayanthi Shastri, Vidushi Chitalia	https://www.gisaid.org/	?	?	########	?
hCoV-19/India/TN-SPHL-ICMR-INSACOG-0847/2022	betacoronavirus	EPI_ISL_12223901	?	20-01-2022	Asia	India	Tamil Nadu	Chennai	Asia	India	Tamil Nadu	genome	29767	Human	82	Male	?	BA.2.10	GRA	State Public Health Laboratory - INSACOG	NIV Influenza	Selvavinayagam Sivaprakasam, Darez Ahamed, Sampath Palani, Raju Sivadoss, Avudaiselvi Rathinasamy, Gurunathan Subramanian, Rajesh Kumar Manivannan, Devi Monika Ayyagari Venkata, Hemashree Kannan, Kalpana Raghu	https://www.gisaid.org/	?	?	########	?
hCoV-19/India/RJ-INSACOG-AIIMSJ-187897/2022	betacoronavirus	EPI_ISL_14806586	?	20-01-2022	Asia	India	Rajasthan	Jodhpur	Asia	India	Rajasthan	genome	29820	Human	28	Male	?	B.1.617.2	GK	Regional Level Viral Research and Diagnostic Laboratory	Regional Level Viral Research and Diagnostic Laboratory	Dr. NAVEEN PRAKASH BOKOLIA, Dr. RAVI SEKHAR GADEPALLI	https://www.gisaid.org/	?	?	########	?
hCoV-19/India/RJ-INSACOG-AIIMSJ-188273/2022	betacoronavirus	EPI_ISL_14806587	?	20-01-2022	Asia	India	Rajasthan	Jodhpur	Asia	India	Rajasthan	genome	29810	Human	37	Male	?	B.1.617.2	GK	Regional Level Viral Research and Diagnostic Laboratory	Regional Level Viral Research and Diagnostic Laboratory	Dr. NAVEEN PRAKASH BOKOLIA, Dr. RAVI SEKHAR GADEPALLI	https://www.gisaid.org/	?	?	########	?
hCoV-19/India/MH-CSIR-NEERI-barcode325/2022	betacoronavirus	EPI_ISL_9352446	?	20-01-2022	Asia	India	Maharashtra	Nagpur	Asia	India	Maharashtra	genome	29881	Human	56	Male	?	BA.2.10	GRA	CSIR-NEERI, Nagpur Covid-19 Testing Lab	CSIR-NEERI, Nagpur Covid-19 Testing Lab	Krishna Khairnar et al.	https://www.gisaid.org/	?	?	########	?
hCoV-19/India/MH-CSIR-NEERI-barcode332/2022	betacoronavirus	EPI_ISL_9352453	?	20-01-2022	Asia	India	Maharashtra	Nagpur	Asia	India	Maharashtra	genome	29864	Human	26	Female	?	BA.2	GRA	CSIR-NEERI, Nagpur Covid-19 Testing Lab	CSIR-NEERI, Nagpur Covid-19 Testing Lab	Krishna Khairnar et al.	https://www.gisaid.org/	?	?	########	?
hCoV-19/India/MH-CSIR-NEERI-barcode342/2022	betacoronavirus	EPI_ISL_9352463	?	20-01-2022	Asia	India	Maharashtra	Nagpur	Asia	India	Maharashtra	genome	29887	Human	34	Male	?	BA.2.10	GRA	CSIR-NEERI, Nagpur Covid-19 Testing Lab	CSIR-NEERI, Nagpur Covid-19 Testing Lab	Krishna Khairnar et al.	https://www.gisaid.org/	?	?	########	?
hCoV-19/India/MH-CSIR-NEERI-barcode356/2022	betacoronavirus	EPI_ISL_9352477	?	20-01-2022	Asia	India	Maharashtra	Nagpur	Asia	India	Maharashtra	genome	29862	Human	53	Male	?	BA.2	GRA	CSIR-NEERI, Nagpur Covid-19 Testing Lab	CSIR-NEERI, Nagpur Covid-19 Testing Lab	Krishna Khairnar et al.	https://www.gisaid.org/	?	?	########	?
hCoV-19/India/MH-CSIR-NEERI-barcode363/2022	betacoronavirus	EPI_ISL_9352484	?	20-01-2022	Asia	India	Maharashtra	Nagpur	Asia	India	Maharashtra	genome	29877	Human	19	Female	?	BA.2.10	GRA	CSIR-NEERI, Nagpur Covid-19 Testing Lab	CSIR-NEERI, Nagpur Covid-19 Testing Lab	Krishna Khairnar et al.	https://www.gisaid.org/	?	?	########	?
hCoV-19/India/MH-MCGM-ICMR-INSACOG-WG2809/2022	betacoronavirus	EPI_ISL_11323541	?	21-01-2022	Asia	India	Maharashtra	Mumbai	Asia	India	Maharashtra	genome	29822	Human	63	Female	?	BA.2.10	GRA	Kasturba Hospital Molecular Lab	Kasturba hospital WGS	Jayanthi Shastri, Vidushi Chitalia	https://www.gisaid.org/	?	?	########	?
hCoV-19/India/MH-MCGM-ICMR-INSACOG-WG2824/2022	betacoronavirus	EPI_ISL_11323556	?	21-01-2022	Asia	India	Maharashtra	Mumbai	Asia	India	Maharashtra	genome	29812	Human	65	Female	?	BA.2	GRA	Kasturba Hospital Molecular Lab	Kasturba hospital WGS	Jayanthi Shastri, Vidushi Chitalia	https://www.gisaid.org/	?	?	########	?
hCoV-19/India/MH-MCGM-ICMR-INSACOG-WG2849/2022	betacoronavirus	EPI_ISL_11323578	?	21-01-2022	Asia	India	Maharashtra	Mumbai	Asia	India	Maharashtra	genome	29822	Human	47	Male	?	BA.2	GRA	Kasturba Hospital Molecular Lab	Kasturba hospital WGS	Jayanthi Shastri, Vidushi Chitalia	https://www.gisaid.org/	?	?	########	?
hCoV-19/India/MH-MCGM-ICMR-INSACOG-WG2940/2022	betacoronavirus	EPI_ISL_11323668	?	21-01-2022	Asia	India	Maharashtra	Mumbai	Asia	India	Maharashtra	genome	29807	Human	80	Male	?	BA.2	GRA	Kasturba Hospital Molecular Lab	Kasturba hospital WGS	Jayanthi Shastri, Vidushi Chitalia	https://www.gisaid.org/	?	?	########	?
hCoV-19/India/TN-SPHL-ICMR-INSACOG-0827/2022	betacoronavirus	EPI_ISL_12223850	?	21-01-2022	Asia	India	Tamil Nadu	Chennai	Asia	India	Tamil Nadu	genome	29817	Human	75	Male	?	BA.1.1	GRA	State Public Health Laboratory - INSACOG	NIV Influenza	Selvavinayagam Sivaprakasam, Darez Ahamed, Sampath Palani, Raju Sivadoss, Avudaiselvi Rathinasamy, Gurunathan Subramanian, Rajesh Kumar Manivannan, Devi Monika Ayyagari Venkata, Hemashree Kannan, Kalpana Raghu	https://www.gisaid.org/	?	?	########	?
hCoV-19/India/TN-SPHL-ICMR-INSACOG-0875/2022	betacoronavirus	EPI_ISL_12223905	?	21-01-2022	Asia	India	Tamil Nadu	Thiruvallur	Asia	India	Tamil Nadu	genome	29780	Human	58	Male	?	BA.2.10	GRA	State Public Health Laboratory - INSACOG	NIV Influenza	Selvavinayagam Sivaprakasam, Darez Ahamed, Sampath Palani, Raju Sivadoss, Avudaiselvi Rathinasamy, Gurunathan Subramanian, Rajesh Kumar Manivannan, Devi Monika Ayyagari Venkata, Hemashree Kannan, Kalpana Raghu	https://www.gisaid.org/	?	?	########	?
hCoV-19/India/RJ-INSACOG-AIIMSJ-188465/2022	betacoronavirus	EPI_ISL_14806589	?	21-01-2022	Asia	India	Rajasthan	Jodhpur	Asia	India	Rajasthan	genome	29803	Human	78	Male	?	B.1.617.2	GK	Regional Level Viral Research and Diagnostic Laboratory	Regional Level Viral Research and Diagnostic Laboratory	Dr. NAVEEN PRAKASH BOKOLIA, Dr. RAVI SEKHAR GADEPALLI	https://www.gisaid.org/	?	?	########	?
hCoV-19/India/MH-CSIR-NEERI-barcode298/2022	betacoronavirus	EPI_ISL_9352419	?	21-01-2022	Asia	India	Maharashtra	Nagpur	Asia	India	Maharashtra	genome	29862	Human	47	Male	?	BA.2	GRA	CSIR-NEERI, Nagpur Covid-19 Testing Lab	CSIR-NEERI, Nagpur Covid-19 Testing Lab	Krishna Khairnar et al.	https://www.gisaid.org/	?	?	########	?
hCoV-19/India/MH-CSIR-NEERI-barcode301/2022	betacoronavirus	EPI_ISL_9352422	?	21-01-2022	Asia	India	Maharashtra	Nagpur	Asia	India	Maharashtra	genome	29861	Human	33	Female	?	BA.2.10	GRA	CSIR-NEERI, Nagpur Covid-19 Testing Lab	CSIR-NEERI, Nagpur Covid-19 Testing Lab	Krishna Khairnar et al.	https://www.gisaid.org/	?	?	########	?
hCoV-19/India/MH-CSIR-NEERI-barcode329/2022	betacoronavirus	EPI_ISL_9352450	?	21-01-2022	Asia	India	Maharashtra	Nagpur	Asia	India	Maharashtra	genome	29862	Human	60	Male	?	BA.2.10	GRA	CSIR-NEERI, Nagpur Covid-19 Testing Lab	CSIR-NEERI, Nagpur Covid-19 Testing Lab	Krishna Khairnar et al.	https://www.gisaid.org/	?	?	########	?
hCoV-19/India/MH-MCGM-ICMR-INSACOG-WG2932/2022	betacoronavirus	EPI_ISL_11323660	?	22-01-2022	Asia	India	Maharashtra	Mumbai	Asia	India	Maharashtra	genome	29814	Human	56	Male	?	BA.2	GRA	Kasturba Hospital Molecular Lab	Kasturba hospital WGS	Jayanthi Shastri, Vidushi Chitalia	https://www.gisaid.org/	?	?	########	?
hCoV-19/India/TN-SPHL-ICMR-INSACOG-0848/2022	betacoronavirus	EPI_ISL_12223902	?	22-01-2022	Asia	India	Tamil Nadu	Chennai	Asia	India	Tamil Nadu	genome	29817	Human	85	Male	?	BA.1.1	GRA	State Public Health Laboratory - INSACOG	NIV Influenza	Selvavinayagam Sivaprakasam, Darez Ahamed, Sampath Palani, Raju Sivadoss, Avudaiselvi Rathinasamy, Gurunathan Subramanian, Rajesh Kumar Manivannan, Devi Monika Ayyagari Venkata, Hemashree Kannan, Kalpana Raghu	https://www.gisaid.org/	?	?	########	?
hCoV-19/India/DL-LNHD138/2022	betacoronavirus	EPI_ISL_9868512	?	22-01-2022	Asia	India	Delhi		Asia	India	Delhi	genome	29764	Human	28	Male	?	BA.2	GRA	Department of Micorbiology and Genome sequencing Lab, MAMC/LNH, Delhi	Genome sequencing Lab, MAMC/LNH, Delhi	Somesh Kumar, SCOG MAMH LNH Consortium, Avinash Lomash, Mohammad Aasif Khan, Ankur Jindal, Bijo Varughese, Suresh Kumar, Mohammed Faruq, Seema Kapoor.Oves Siddiqui, Sonal Saxena, Vikas Manchanda, Meenakshi Bothra, Prashanth N Suravajhala, Sunil Kumar Polipalli	https://www.gisaid.org/	?	?	########	?
hCoV-19/India/DL-LNHD140/2022	betacoronavirus	EPI_ISL_9868514	?	22-01-2022	Asia	India	Delhi		Asia	India	Delhi	genome	29834	Human	71	Female	?	BA.2	GRA	Department of Micorbiology and Genome sequencing Lab, MAMC/LNH, Delhi	Genome sequencing Lab, MAMC/LNH, Delhi	Somesh Kumar, SCOG MAMH LNH Consortium, Avinash Lomash, Mohammad Aasif Khan, Ankur Jindal, Bijo Varughese, Suresh Kumar, Mohammed Faruq, Seema Kapoor.Oves Siddiqui, Sonal Saxena, Vikas Manchanda, Meenakshi Bothra, Prashanth N Suravajhala, Sunil Kumar Polipalli	https://www.gisaid.org/	?	?	########	?
hCoV-19/India/DL-LNHD142/2022	betacoronavirus	EPI_ISL_9868516	?	22-01-2022	Asia	India	Delhi		Asia	India	Delhi	genome	29750	Human	27	Male	?	BA.2	GRA	Department of Micorbiology and Genome sequencing Lab, MAMC/LNH, Delhi	Genome sequencing Lab, MAMC/LNH, Delhi	Somesh Kumar, SCOG MAMH LNH Consortium, Avinash Lomash, Mohammad Aasif Khan, Ankur Jindal, Bijo Varughese, Suresh Kumar, Mohammed Faruq, Seema Kapoor.Oves Siddiqui, Sonal Saxena, Vikas Manchanda, Meenakshi Bothra, Prashanth N Suravajhala, Sunil Kumar Polipalli	https://www.gisaid.org/	?	?	########	?
hCoV-19/India/DL-LNHD143/2022	betacoronavirus	EPI_ISL_9868518	?	22-01-2022	Asia	India	Delhi		Asia	India	Delhi	genome	29877	Human	70	Female	?	BA.2	GRA	Department of Micorbiology and Genome sequencing Lab, MAMC/LNH, Delhi	Genome sequencing Lab, MAMC/LNH, Delhi	Somesh Kumar, SCOG MAMH LNH Consortium, Avinash Lomash, Mohammad Aasif Khan, Ankur Jindal, Bijo Varughese, Suresh Kumar, Mohammed Faruq, Seema Kapoor.Oves Siddiqui, Sonal Saxena, Vikas Manchanda, Meenakshi Bothra, Prashanth N Suravajhala, Sunil Kumar Polipalli	https://www.gisaid.org/	?	?	########	?
hCoV-19/India/DL-LNHD144/2022	betacoronavirus	EPI_ISL_9868519	?	22-01-2022	Asia	India	Delhi		Asia	India	Delhi	genome	29839	Human	27	Male	?	BA.2	GRA	Department of Micorbiology and Genome sequencing Lab, MAMC/LNH, Delhi	Genome sequencing Lab, MAMC/LNH, Delhi	Somesh Kumar, SCOG MAMH LNH Consortium, Avinash Lomash, Mohammad Aasif Khan, Ankur Jindal, Bijo Varughese, Suresh Kumar, Mohammed Faruq, Seema Kapoor.Oves Siddiqui, Sonal Saxena, Vikas Manchanda, Meenakshi Bothra, Prashanth N Suravajhala, Sunil Kumar Polipalli	https://www.gisaid.org/	?	?	########	?
hCoV-19/India/DL-LNHD147/2022	betacoronavirus	EPI_ISL_9868522	?	22-01-2022	Asia	India	Delhi		Asia	India	Delhi	genome	29862	Human	75	Female	?	BA.2	GRA	Department of Micorbiology and Genome sequencing Lab, MAMC/LNH, Delhi	Genome sequencing Lab, MAMC/LNH, Delhi	Somesh Kumar, SCOG MAMH LNH Consortium, Avinash Lomash, Mohammad Aasif Khan, Ankur Jindal, Bijo Varughese, Suresh Kumar, Mohammed Faruq, Seema Kapoor.Oves Siddiqui, Sonal Saxena, Vikas Manchanda, Meenakshi Bothra, Prashanth N Suravajhala, Sunil Kumar Polipalli	https://www.gisaid.org/	?	?	########	?
hCoV-19/India/DL-LNHD152/2022	betacoronavirus	EPI_ISL_9868527	?	22-01-2022	Asia	India	Delhi		Asia	India	Delhi	genome	29841	Human	31	Female	?	BA.2	GRA	Department of Micorbiology and Genome sequencing Lab, MAMC/LNH, Delhi	Genome sequencing Lab, MAMC/LNH, Delhi	Somesh Kumar, SCOG MAMH LNH Consortium, Avinash Lomash, Mohammad Aasif Khan, Ankur Jindal, Bijo Varughese, Suresh Kumar, Mohammed Faruq, Seema Kapoor.Oves Siddiqui, Sonal Saxena, Vikas Manchanda, Meenakshi Bothra, Prashanth N Suravajhala, Sunil Kumar Polipalli	https://www.gisaid.org/	?	?	########	?
hCoV-19/India/DL-LNHD154/2022	betacoronavirus	EPI_ISL_9868529	?	22-01-2022	Asia	India	Delhi		Asia	India	Delhi	genome	29778	Human	29	Female	?	BA.2	GRA	Department of Micorbiology and Genome sequencing Lab, MAMC/LNH, Delhi	Genome sequencing Lab, MAMC/LNH, Delhi	Somesh Kumar, SCOG MAMH LNH Consortium, Avinash Lomash, Mohammad Aasif Khan, Ankur Jindal, Bijo Varughese, Suresh Kumar, Mohammed Faruq, Seema Kapoor.Oves Siddiqui, Sonal Saxena, Vikas Manchanda, Meenakshi Bothra, Prashanth N Suravajhala, Sunil Kumar Polipalli	https://www.gisaid.org/	?	?	########	?
hCoV-19/India/DL-LNHD160/2022	betacoronavirus	EPI_ISL_9868535	?	22-01-2022	Asia	India	Delhi		Asia	India	Delhi	genome	29832	Human	58	Male	?	BA.2	GRA	Department of Micorbiology and Genome sequencing Lab, MAMC/LNH, Delhi	Genome sequencing Lab, MAMC/LNH, Delhi	Somesh Kumar, SCOG MAMH LNH Consortium, Avinash Lomash, Mohammad Aasif Khan, Ankur Jindal, Bijo Varughese, Suresh Kumar, Mohammed Faruq, Seema Kapoor.Oves Siddiqui, Sonal Saxena, Vikas Manchanda, Meenakshi Bothra, Prashanth N Suravajhala, Sunil Kumar Polipalli	https://www.gisaid.org/	?	?	########	?
hCoV-19/India/DL-LNHD161/2022	betacoronavirus	EPI_ISL_9868536	?	22-01-2022	Asia	India	Delhi		Asia	India	Delhi	genome	29873	Human	17	Male	?	BA.2	GRA	Department of Micorbiology and Genome sequencing Lab, MAMC/LNH, Delhi	Genome sequencing Lab, MAMC/LNH, Delhi	Somesh Kumar, SCOG MAMH LNH Consortium, Avinash Lomash, Mohammad Aasif Khan, Ankur Jindal, Bijo Varughese, Suresh Kumar, Mohammed Faruq, Seema Kapoor.Oves Siddiqui, Sonal Saxena, Vikas Manchanda, Meenakshi Bothra, Prashanth N Suravajhala, Sunil Kumar Polipalli	https://www.gisaid.org/	?	?	########	?
hCoV-19/India/DL-LNHD167/2022	betacoronavirus	EPI_ISL_9868542	?	22-01-2022	Asia	India	Delhi		Asia	India	Delhi	genome	29899	Human	73	Male	?	BA.2	GRA	Department of Micorbiology and Genome sequencing Lab, MAMC/LNH, Delhi	Genome sequencing Lab, MAMC/LNH, Delhi	Somesh Kumar, SCOG MAMH LNH Consortium, Avinash Lomash, Mohammad Aasif Khan, Ankur Jindal, Bijo Varughese, Suresh Kumar, Mohammed Faruq, Seema Kapoor.Oves Siddiqui, Sonal Saxena, Vikas Manchanda, Meenakshi Bothra, Prashanth N Suravajhala, Sunil Kumar Polipalli	https://www.gisaid.org/	?	?	########	?
hCoV-19/India/DL-LNHD176/2022	betacoronavirus	EPI_ISL_9868552	?	22-01-2022	Asia	India	Delhi		Asia	India	Delhi	genome	29796	Human	65	Female	?	BA.2	GRA	Department of Micorbiology and Genome sequencing Lab, MAMC/LNH, Delhi	Genome sequencing Lab, MAMC/LNH, Delhi	Somesh Kumar, SCOG MAMH LNH Consortium, Avinash Lomash, Mohammad Aasif Khan, Ankur Jindal, Bijo Varughese, Suresh Kumar, Mohammed Faruq, Seema Kapoor.Oves Siddiqui, Sonal Saxena, Vikas Manchanda, Meenakshi Bothra, Prashanth N Suravajhala, Sunil Kumar Polipalli	https://www.gisaid.org/	?	?	########	?
hCoV-19/India/DL-LNHD181/2022	betacoronavirus	EPI_ISL_9868557	?	22-01-2022	Asia	India	Delhi		Asia	India	Delhi	genome	29879	Human	28	Male	?	BA.2	GRA	Department of Micorbiology and Genome sequencing Lab, MAMC/LNH, Delhi	Genome sequencing Lab, MAMC/LNH, Delhi	Somesh Kumar, SCOG MAMH LNH Consortium, Avinash Lomash, Mohammad Aasif Khan, Ankur Jindal, Bijo Varughese, Suresh Kumar, Mohammed Faruq, Seema Kapoor.Oves Siddiqui, Sonal Saxena, Vikas Manchanda, Meenakshi Bothra, Prashanth N Suravajhala, Sunil Kumar Polipalli	https://www.gisaid.org/	?	?	########	?
hCoV-19/India/MH-MCGM-ICMR-INSACOG-WG2921/2022	betacoronavirus	EPI_ISL_11323649	?	23-01-2022	Asia	India	Maharashtra	Mumbai	Asia	India	Maharashtra	genome	29822	Human	86	Male	?	BA.2	GRA	Kasturba Hospital Molecular Lab	Kasturba hospital WGS	Jayanthi Shastri, Vidushi Chitalia	https://www.gisaid.org/	?	?	########	?
hCoV-19/India/MH-MCGM-ICMR-INSACOG-WG2812/2022	betacoronavirus	EPI_ISL_11323544	?	24-01-2022	Asia	India	Maharashtra	Mumbai	Asia	India	Maharashtra	genome	29822	Human	42	Male	?	BA.2.10	GRA	Kasturba Hospital Molecular Lab	Kasturba hospital WGS	Jayanthi Shastri, Vidushi Chitalia	https://www.gisaid.org/	?	?	########	?
hCoV-19/India/MH-MCGM-ICMR-INSACOG-WG2868/2022	betacoronavirus	EPI_ISL_11323596	?	24-01-2022	Asia	India	Maharashtra	Mumbai	Asia	India	Maharashtra	genome	29822	Human	65	Male	?	BA.2	GRA	Kasturba Hospital Molecular Lab	Kasturba hospital WGS	Jayanthi Shastri, Vidushi Chitalia	https://www.gisaid.org/	?	?	########	?
hCoV-19/India/MH-MCGM-ICMR-INSACOG-WG2873/2022	betacoronavirus	EPI_ISL_11323601	?	24-01-2022	Asia	India	Maharashtra	Mumbai	Asia	India	Maharashtra	genome	29822	Human	92	Male	?	BA.2.27	GRA	Kasturba Hospital Molecular Lab	Kasturba hospital WGS	Jayanthi Shastri, Vidushi Chitalia	https://www.gisaid.org/	?	?	########	?
hCoV-19/India/DL-ICMR_MCL_22_1505_1_9386/2022	betacoronavirus	EPI_ISL_11211347	?	24-01-2022	Asia	India	Delhi		Asia	India	Delhi	genome	29869	Human	38	Male	?	BA.2	GRA	Indian Council of Medical Research-National Institute of Virology, Microbial Containment Complex	Indian Council of Medical Research-National Institute of Virology, Microbial Containment Complex	Yadav, Pragya D	https://www.gisaid.org/	?	?	########	?
hCoV-19/India/MH-MCGM-ICMR-INSACOG-WG2815/2022	betacoronavirus	EPI_ISL_11323547	?	25-01-2022	Asia	India	Maharashtra	Mumbai	Asia	India	Maharashtra	genome	29822	Human	57	Male	?	BA.2.10	GRA	Kasturba Hospital Molecular Lab	Kasturba hospital WGS	Jayanthi Shastri, Vidushi Chitalia	https://www.gisaid.org/	?	?	########	?
hCoV-19/India/MH-MCGM-ICMR-INSACOG-WG2791/2022	betacoronavirus	EPI_ISL_11323528	?	27-01-2022	Asia	India	Maharashtra	Mumbai	Asia	India	Maharashtra	genome	29822	Human	44	Male	?	BA.2	GRA	Kasturba Hospital Molecular Lab	Kasturba hospital WGS	Jayanthi Shastri, Vidushi Chitalia	https://www.gisaid.org/	?	?	########	?
hCoV-19/India/MH-MCGM-ICMR-INSACOG-WG2874/2022	betacoronavirus	EPI_ISL_11323602	?	27-01-2022	Asia	India	Maharashtra	Mumbai	Asia	India	Maharashtra	genome	29822	Human	28	Female	?	BA.2	GRA	Kasturba Hospital Molecular Lab	Kasturba hospital WGS	Jayanthi Shastri, Vidushi Chitalia	https://www.gisaid.org/	?	?	########	?
hCoV-19/India/MH-MCGM-ICMR-INSACOG-WG2930/2022	betacoronavirus	EPI_ISL_11323658	?	27-01-2022	Asia	India	Maharashtra	Mumbai	Asia	India	Maharashtra	genome	29809	Human	80	Male	?	BA.2	GRA	Kasturba Hospital Molecular Lab	Kasturba hospital WGS	Jayanthi Shastri, Vidushi Chitalia	https://www.gisaid.org/	?	?	########	?
hCoV-19/India/MH-MCGM-ICMR-INSACOG-WG2931/2022	betacoronavirus	EPI_ISL_11323659	?	27-01-2022	Asia	India	Maharashtra	Mumbai	Asia	India	Maharashtra	genome	29807	Human	94	Male	?	BA.2	GRA	Kasturba Hospital Molecular Lab	Kasturba hospital WGS	Jayanthi Shastri, Vidushi Chitalia	https://www.gisaid.org/	?	?	########	?
hCoV-19/India/MH-CSIR-NEERI-barcode386/2022	betacoronavirus	EPI_ISL_9430453	?	27-01-2022	Asia	India	Maharashtra	Nagpur	Asia	India	Maharashtra	genome	29862	Human	27	Male	?	BA.2.10	GRA	CSIR-NEERI, Nagpur Covid-19 Testing Lab	CSIR-NEERI, Nagpur Covid-19 Testing Lab	Krishna Khairnar et al.	https://www.gisaid.org/	?	?	########	?
hCoV-19/India/MH-CSIR-NEERI-barcode395/2022	betacoronavirus	EPI_ISL_9430455	?	27-01-2022	Asia	India	Maharashtra	Nagpur	Asia	India	Maharashtra	genome	29862	Human	67	Male	?	BA.2.10	GRA	CSIR-NEERI, Nagpur Covid-19 Testing Lab	CSIR-NEERI, Nagpur Covid-19 Testing Lab	Krishna Khairnar et al.	https://www.gisaid.org/	?	?	########	?
hCoV-19/India/MH-CSIR-NEERI-barcode398/2022	betacoronavirus	EPI_ISL_9430472	?	27-01-2022	Asia	India	Maharashtra	Nagpur	Asia	India	Maharashtra	genome	29861	Human	13	Female	?	BA.2	GRA	CSIR-NEERI, Nagpur Covid-19 Testing Lab	CSIR-NEERI, Nagpur Covid-19 Testing Lab	Krishna Khairnar et al.	https://www.gisaid.org/	?	?	########	?
hCoV-19/India/MH-CSIR-NEERI-barcode402/2022	betacoronavirus	EPI_ISL_9430474	?	27-01-2022	Asia	India	Maharashtra	Nagpur	Asia	India	Maharashtra	genome	29862	Human	48	Female	?	BA.2	GRA	CSIR-NEERI, Nagpur Covid-19 Testing Lab	CSIR-NEERI, Nagpur Covid-19 Testing Lab	Krishna Khairnar et al.	https://www.gisaid.org/	?	?	########	?
hCoV-19/India/MH-CSIR-NEERI-barcode406/2022	betacoronavirus	EPI_ISL_9430475	?	27-01-2022	Asia	India	Maharashtra	Nagpur	Asia	India	Maharashtra	genome	29862	Human	2	Female	?	BA.2.10	GRA	CSIR-NEERI, Nagpur Covid-19 Testing Lab	CSIR-NEERI, Nagpur Covid-19 Testing Lab	Krishna Khairnar et al.	https://www.gisaid.org/	?	?	########	?
hCoV-19/India/MH-CSIR-NEERI-barcode385/2022	betacoronavirus	EPI_ISL_9430478	?	27-01-2022	Asia	India	Maharashtra	Nagpur	Asia	India	Maharashtra	genome	29899	Human	67	Female	?	BA.2.10	GRA	CSIR-NEERI, Nagpur Covid-19 Testing Lab	CSIR-NEERI, Nagpur Covid-19 Testing Lab	Krishna Khairnar et al.	https://www.gisaid.org/	?	?	########	?
hCoV-19/India/MH-CSIR-NEERI-barcode394/2022	betacoronavirus	EPI_ISL_9430479	?	27-01-2022	Asia	India	Maharashtra	Nagpur	Asia	India	Maharashtra	genome	29862	Human	56	Male	?	BA.2.10	GRA	CSIR-NEERI, Nagpur Covid-19 Testing Lab	CSIR-NEERI, Nagpur Covid-19 Testing Lab	Krishna Khairnar et al.	https://www.gisaid.org/	?	?	########	?
hCoV-19/India/MH-CSIR-NEERI-barcode389/2022	betacoronavirus	EPI_ISL_9430485	?	27-01-2022	Asia	India	Maharashtra	Nagpur	Asia	India	Maharashtra	genome	29901	Human	16	Male	?	BA.2	GRA	CSIR-NEERI, Nagpur Covid-19 Testing Lab	CSIR-NEERI, Nagpur Covid-19 Testing Lab	Krishna Khairnar et al.	https://www.gisaid.org/	?	?	########	?
hCoV-19/India/MH-CSIR-NEERI-barcode403/2022	betacoronavirus	EPI_ISL_9430512	?	27-01-2022	Asia	India	Maharashtra	Nagpur	Asia	India	Maharashtra	genome	29886	Human	23	Male	?	BA.2.10	GRA	CSIR-NEERI, Nagpur Covid-19 Testing Lab	CSIR-NEERI, Nagpur Covid-19 Testing Lab	Krishna Khairnar et al.	https://www.gisaid.org/	?	?	########	?
hCoV-19/India/MH-CSIR-NEERI-barcode400/2022	betacoronavirus	EPI_ISL_9430515	?	27-01-2022	Asia	India	Maharashtra	Nagpur	Asia	India	Maharashtra	genome	29862	Human	20	Female	?	BA.2.10	GRA	CSIR-NEERI, Nagpur Covid-19 Testing Lab	CSIR-NEERI, Nagpur Covid-19 Testing Lab	Krishna Khairnar et al.	https://www.gisaid.org/	?	?	########	?
hCoV-19/India/MH-CSIR-NEERI-barcode408/2022	betacoronavirus	EPI_ISL_9430519	?	27-01-2022	Asia	India	Maharashtra	Nagpur	Asia	India	Maharashtra	genome	29860	Human	60	Male	?	BA.2.10	GRA	CSIR-NEERI, Nagpur Covid-19 Testing Lab	CSIR-NEERI, Nagpur Covid-19 Testing Lab	Krishna Khairnar et al.	https://www.gisaid.org/	?	?	########	?
hCoV-19/India/MH-CSIR-NEERI-barcode399/2022	betacoronavirus	EPI_ISL_9430524	?	27-01-2022	Asia	India	Maharashtra	Nagpur	Asia	India	Maharashtra	genome	29884	Human	48	Male	?	BA.2	GRA	CSIR-NEERI, Nagpur Covid-19 Testing Lab	CSIR-NEERI, Nagpur Covid-19 Testing Lab	Krishna Khairnar et al.	https://www.gisaid.org/	?	?	########	?
hCoV-19/India/MH-CSIR-NEERI-barcode397/2022	betacoronavirus	EPI_ISL_9430525	?	27-01-2022	Asia	India	Maharashtra	Nagpur	Asia	India	Maharashtra	genome	29861	Human	48	Male	?	BA.2.23	GRA	CSIR-NEERI, Nagpur Covid-19 Testing Lab	CSIR-NEERI, Nagpur Covid-19 Testing Lab	Krishna Khairnar et al.	https://www.gisaid.org/	?	?	########	?
hCoV-19/India/MH-MCGM-ICMR-INSACOG-WG2742/2022	betacoronavirus	EPI_ISL_11323494	?	28-01-2022	Asia	India	Maharashtra	Mumbai	Asia	India	Maharashtra	genome	29822	Human	69	Male	?	BA.2.10	GRA	Kasturba Hospital Molecular Lab	Kasturba hospital WGS	Jayanthi Shastri, Vidushi Chitalia	https://www.gisaid.org/	?	?	########	?
hCoV-19/India/MH-CSIR-NEERI-barcode417/2022	betacoronavirus	EPI_ISL_9430457	?	28-01-2022	Asia	India	Maharashtra	Nagpur	Asia	India	Maharashtra	genome	29859	Human	31	Male	?	BA.2	GRA	CSIR-NEERI, Nagpur Covid-19 Testing Lab	CSIR-NEERI, Nagpur Covid-19 Testing Lab	Krishna Khairnar et al.	https://www.gisaid.org/	?	?	########	?
hCoV-19/India/MH-CSIR-NEERI-barcode423/2022	betacoronavirus	EPI_ISL_9430481	?	28-01-2022	Asia	India	Maharashtra	Nagpur	Asia	India	Maharashtra	genome	29861	Human	56	Female	?	BA.2	GRA	CSIR-NEERI, Nagpur Covid-19 Testing Lab	CSIR-NEERI, Nagpur Covid-19 Testing Lab	Krishna Khairnar et al.	https://www.gisaid.org/	?	?	########	?
hCoV-19/India/MH-CSIR-NEERI-barcode412/2022	betacoronavirus	EPI_ISL_9430489	?	28-01-2022	Asia	India	Maharashtra	Nagpur	Asia	India	Maharashtra	genome	29859	Human	69	Male	?	BA.2.10	GRA	CSIR-NEERI, Nagpur Covid-19 Testing Lab	CSIR-NEERI, Nagpur Covid-19 Testing Lab	Krishna Khairnar et al.	https://www.gisaid.org/	?	?	########	?
hCoV-19/India/MH-CSIR-NEERI-barcode428/2022	betacoronavirus	EPI_ISL_9430497	?	28-01-2022	Asia	India	Maharashtra	Nagpur	Asia	India	Maharashtra	genome	29891	Human	49	Male	?	BA.2.10	GRA	CSIR-NEERI, Nagpur Covid-19 Testing Lab	CSIR-NEERI, Nagpur Covid-19 Testing Lab	Krishna Khairnar et al.	https://www.gisaid.org/	?	?	########	?
hCoV-19/India/MH-CSIR-NEERI-barcode418/2022	betacoronavirus	EPI_ISL_9430504	?	28-01-2022	Asia	India	Maharashtra	Nagpur	Asia	India	Maharashtra	genome	29860	Human	22	Male	?	BA.2	GRA	CSIR-NEERI, Nagpur Covid-19 Testing Lab	CSIR-NEERI, Nagpur Covid-19 Testing Lab	Krishna Khairnar et al.	https://www.gisaid.org/	?	?	########	?
hCoV-19/India/MH-CSIR-NEERI-barcode420/2022	betacoronavirus	EPI_ISL_9430508	?	28-01-2022	Asia	India	Maharashtra	Nagpur	Asia	India	Maharashtra	genome	29421	Human	32	Male	?	BA.2	GRA	CSIR-NEERI, Nagpur Covid-19 Testing Lab	CSIR-NEERI, Nagpur Covid-19 Testing Lab	Krishna Khairnar et al.	https://www.gisaid.org/	?	?	########	?
hCoV-19/India/MH-CSIR-NEERI-barcode409/2022	betacoronavirus	EPI_ISL_9430520	?	28-01-2022	Asia	India	Maharashtra	Nagpur	Asia	India	Maharashtra	genome	29704	Human	49	Male	?	BA.2.10	GRA	CSIR-NEERI, Nagpur Covid-19 Testing Lab	CSIR-NEERI, Nagpur Covid-19 Testing Lab	Krishna Khairnar et al.	https://www.gisaid.org/	?	?	########	?
hCoV-19/India/MH-CSIR-NEERI-barcode421/2022	betacoronavirus	EPI_ISL_9430523	?	28-01-2022	Asia	India	Maharashtra	Nagpur	Asia	India	Maharashtra	genome	29863	Human	32	Male	?	BA.2	GRA	CSIR-NEERI, Nagpur Covid-19 Testing Lab	CSIR-NEERI, Nagpur Covid-19 Testing Lab	Krishna Khairnar et al.	https://www.gisaid.org/	?	?	########	?
hCoV-19/India/MH-CSIR-NEERI-barcode431/2022	betacoronavirus	EPI_ISL_9430529	?	28-01-2022	Asia	India	Maharashtra	Nagpur	Asia	India	Maharashtra	genome	29862	Human	53	Male	?	BA.2	GRA	CSIR-NEERI, Nagpur Covid-19 Testing Lab	CSIR-NEERI, Nagpur Covid-19 Testing Lab	Krishna Khairnar et al.	https://www.gisaid.org/	?	?	########	?
hCoV-19/India/WB-IICB-S696-1/2022	betacoronavirus	EPI_ISL_9781648	?	28-01-2022	Asia	India	West Bengal		Asia	India	West Bengal	genome	29901	Human	65	Male	?	BA.2.10	GRA	School of Tropical Medicine, Kolkata	CSIR-Indian Institute of Chemical Biology	Siddik Sarkar, Saikat Chakrabarti, Partha Chakrabarti, Poulomi Sarkar, Sarthak Banerjee, Arun Bandyopadhyay, INSACOG	https://www.gisaid.org/	?	?	########	?
hCoV-19/India/MH-CSIR-NEERI-barcode433/2022	betacoronavirus	EPI_ISL_9430470	?	29-01-2022	Asia	India	Maharashtra	Nagpur	Asia	India	Maharashtra	genome	29896	Human	44	Female	?	BA.2.10	GRA	CSIR-NEERI, Nagpur Covid-19 Testing Lab	CSIR-NEERI, Nagpur Covid-19 Testing Lab	Krishna Khairnar et al.	https://www.gisaid.org/	?	?	########	?
hCoV-19/India/MH-CSIR-NEERI-barcode436/2022	betacoronavirus	EPI_ISL_9430488	?	29-01-2022	Asia	India	Maharashtra	Nagpur	Asia	India	Maharashtra	genome	29862	Human	64	Female	?	BA.2	GRA	CSIR-NEERI, Nagpur Covid-19 Testing Lab	CSIR-NEERI, Nagpur Covid-19 Testing Lab	Krishna Khairnar et al.	https://www.gisaid.org/	?	?	########	?
hCoV-19/India/MH-CSIR-NEERI-barcode437/2022	betacoronavirus	EPI_ISL_9430491	?	29-01-2022	Asia	India	Maharashtra	Nagpur	Asia	India	Maharashtra	genome	29875	Human	32	Male	?	BA.2	GRA	CSIR-NEERI, Nagpur Covid-19 Testing Lab	CSIR-NEERI, Nagpur Covid-19 Testing Lab	Krishna Khairnar et al.	https://www.gisaid.org/	?	?	########	?
hCoV-19/India/MH-CSIR-NEERI-barcode440/2022	betacoronavirus	EPI_ISL_9430495	?	29-01-2022	Asia	India	Maharashtra	Nagpur	Asia	India	Maharashtra	genome	29862	Human	43	Female	?	BA.2.10	GRA	CSIR-NEERI, Nagpur Covid-19 Testing Lab	CSIR-NEERI, Nagpur Covid-19 Testing Lab	Krishna Khairnar et al.	https://www.gisaid.org/	?	?	########	?
hCoV-19/India/MH-CSIR-NEERI-barcode443/2022	betacoronavirus	EPI_ISL_9430506	?	29-01-2022	Asia	India	Maharashtra	Nagpur	Asia	India	Maharashtra	genome	29862	Human	27	Male	?	BA.2	GRA	CSIR-NEERI, Nagpur Covid-19 Testing Lab	CSIR-NEERI, Nagpur Covid-19 Testing Lab	Krishna Khairnar et al.	https://www.gisaid.org/	?	?	########	?
hCoV-19/India/MH-MCGM-ICMR-INSACOG-WG2744/2022	betacoronavirus	EPI_ISL_11323496	?	30-01-2022	Asia	India	Maharashtra	Mumbai	Asia	India	Maharashtra	genome	29818	Human	32	Male	?	BA.2	GRA	Kasturba Hospital Molecular Lab	Kasturba hospital WGS	Jayanthi Shastri, Vidushi Chitalia	https://www.gisaid.org/	?	?	########	?
hCoV-19/India/MH-MCGM-ICMR-INSACOG-WG2947/2022	betacoronavirus	EPI_ISL_11323675	?	30-01-2022	Asia	India	Maharashtra	Mumbai	Asia	India	Maharashtra	genome	29812	Human	52	Male	?	BA.2	GRA	Kasturba Hospital Molecular Lab	Kasturba hospital WGS	Jayanthi Shastri, Vidushi Chitalia	https://www.gisaid.org/	?	?	########	?
hCoV-19/India/MH-CSIR-NEERI-barcode454/2022	betacoronavirus	EPI_ISL_9430461	?	30-01-2022	Asia	India	Maharashtra	Nagpur	Asia	India	Maharashtra	genome	29862	Human	69	Male	?	BA.2	GRA	CSIR-NEERI, Nagpur Covid-19 Testing Lab	CSIR-NEERI, Nagpur Covid-19 Testing Lab	Krishna Khairnar et al.	https://www.gisaid.org/	?	?	########	?
hCoV-19/India/MH-CSIR-NEERI-barcode452/2022	betacoronavirus	EPI_ISL_9430487	?	30-01-2022	Asia	India	Maharashtra	Nagpur	Asia	India	Maharashtra	genome	29862	Human	55	Female	?	BA.2.10	GRA	CSIR-NEERI, Nagpur Covid-19 Testing Lab	CSIR-NEERI, Nagpur Covid-19 Testing Lab	Krishna Khairnar et al.	https://www.gisaid.org/	?	?	########	?
hCoV-19/India/MH-CSIR-NEERI-barcode449/2022	betacoronavirus	EPI_ISL_9430492	?	30-01-2022	Asia	India	Maharashtra	Nagpur	Asia	India	Maharashtra	genome	29899	Human	25	Female	?	BA.2	GRA	CSIR-NEERI, Nagpur Covid-19 Testing Lab	CSIR-NEERI, Nagpur Covid-19 Testing Lab	Krishna Khairnar et al.	https://www.gisaid.org/	?	?	########	?
hCoV-19/India/MH-CSIR-NEERI-barcode453/2022	betacoronavirus	EPI_ISL_9430530	?	30-01-2022	Asia	India	Maharashtra	Nagpur	Asia	India	Maharashtra	genome	29861	Human	50	Male	?	BA.2.10	GRA	CSIR-NEERI, Nagpur Covid-19 Testing Lab	CSIR-NEERI, Nagpur Covid-19 Testing Lab	Krishna Khairnar et al.	https://www.gisaid.org/	?	?	########	?
hCoV-19/India/MH-MCGM-ICMR-INSACOG-WG2859/2022	betacoronavirus	EPI_ISL_11323588	?	31-01-2022	Asia	India	Maharashtra	Mumbai	Asia	India	Maharashtra	genome	29822	Human	27	Female	?	BA.2	GRA	Kasturba Hospital Molecular Lab	Kasturba hospital WGS	Jayanthi Shastri, Vidushi Chitalia	https://www.gisaid.org/	?	?	########	?
hCoV-19/India/MH-MCGM-ICMR-INSACOG-WG2860/2022	betacoronavirus	EPI_ISL_11323589	?	31-01-2022	Asia	India	Maharashtra	Mumbai	Asia	India	Maharashtra	genome	29813	Human	45	Female	?	BA.2	GRA	Kasturba Hospital Molecular Lab	Kasturba hospital WGS	Jayanthi Shastri, Vidushi Chitalia	https://www.gisaid.org/	?	?	########	?
hCoV-19/India/MH-CSIR-NEERI-barcode459/2022	betacoronavirus	EPI_ISL_9430471	?	31-01-2022	Asia	India	Maharashtra	Nagpur	Asia	India	Maharashtra	genome	29803	Human	30	Male	?	BA.2.10	GRA	CSIR-NEERI, Nagpur Covid-19 Testing Lab	CSIR-NEERI, Nagpur Covid-19 Testing Lab	Krishna Khairnar et al.	https://www.gisaid.org/	?	?	########	?
hCoV-19/India/MH-CSIR-NEERI-barcode460/2022	betacoronavirus	EPI_ISL_9430490	?	31-01-2022	Asia	India	Maharashtra	Nagpur	Asia	India	Maharashtra	genome	29861	Human	27	Female	?	BA.2.10	GRA	CSIR-NEERI, Nagpur Covid-19 Testing Lab	CSIR-NEERI, Nagpur Covid-19 Testing Lab	Krishna Khairnar et al.	https://www.gisaid.org/	?	?	########	?
hCoV-19/India/MH-CSIR-NEERI-barcode474/2022	betacoronavirus	EPI_ISL_9430509	?	31-01-2022	Asia	India	Maharashtra	Nagpur	Asia	India	Maharashtra	genome	29853	Human	43	Female	?	BA.2.10	GRA	CSIR-NEERI, Nagpur Covid-19 Testing Lab	CSIR-NEERI, Nagpur Covid-19 Testing Lab	Krishna Khairnar et al.	https://www.gisaid.org/	?	?	########	?
[truncated: 64 more rows]
