# Supplementary material for: SARS-CoV-2 Variants of Concern and Variations within Their Genome Architecture: Does Nucleotide Distribution and Mutation Rate Alter the Functionality and Evolution of the Virus?
Source: Viruses. 2022 Nov 11;14(11):2499. doi: 10.3390/v14112499 (PMC9694950; doi:10.3390/v14112499)
Supplement: Supplementary file 1 [file viruses-14-02499-s001.zip › Supplementary files/SupplementaryFile_9.xlsx]

## Sheet: Sheet1
Table S9: Average Percentage of AT & GC across USA and India (non-IGIB) sample cohort
Genomic regions	5' UTR		ORF1ab		Spike		ORF3a		E		M		ORF6		ORF7a		ORF8		N		ORF10		3' UTR
Sample Cohort	AT%	GC %	AT%	GC %	AT%	GC%	AT%	GC%	AT %	GC %	AT %	GC %	AT %	GC%	AT %	GC%	AT %	GC%	AT %	GC%	AT %	GC%	AT %	GC%
USA	54.9465	45.0535	62.5768	37.4232	62.7993	37.2007	60.6787	39.3213	62.0548	37.9452	57.4476	42.5524	71.7439	28.2561	63.9699	36.0301	64.2473	35.7527	53.0284	46.9716	65.8516	34.1484	58.6001	41.3999
India	54.7131	45.2869	62.5879	37.4121	62.8182	37.1818	60.7338	39.2662	62.1897	37.8103	57.5947	42.4053	71.3804	28.6196	63.7853	36.2147	64.233	35.767	52.99	47.01	65.8321	34.1679	59.4882	40.5118
